# Supplementary material for: CRISPR interference of nucleotide biosynthesis improves production of a single‐domain antibody in Escherichia coli
Source: Biotechnol Bioeng. 2020 Aug 29;117(12):3835–48. doi: 10.1002/bit.27536 (PMC7818426; doi:10.1002/bit.27536)
Supplement: Supplementary file 1 — Supporting information [file BIT-117-3835-s001.xlsx]

## Sheet: Deep well plate proteomics data
																										pyrF-TIR1, induced	pyrF-TIR1, induced	pyrF-TIR1, induced	pyrF-TIR1, uninduced	pyrF-TIR1, uninduced	pyrF-TIR1, uninduced	pyrG-TIR1, induced	pyrG-TIR1, induced	pyrG-TIR1, induced	pyrG-TIR1, uninduced	pyrG-TIR1, uninduced	pyrG-TIR1, uninduced	cmk-TIR1, induced	cmk-TIR1, induced	cmk-TIR1, induced	cmk-TIR1, uninduced	cmk-TIR1, uninduced	cmk-TIR1, uninduced	control-TIR1, induced	control-TIR1, induced	control-TIR1, induced	control-TIR1, uninduced	control-TIR1, uninduced	control-TIR1, uninduced
Checked	Protein FDR Confidence: Combined	Master	Accession	Description	Exp. q-value: Combined	Sum PEP Score	Coverage [%]	# Peptides	# PSMs	# Unique Peptides	# AAs	MW [kDa]	calc. pI	Score Sequest HT: Sequest HT	# Peptides (by Search Engine): Sequest HT	Biological Process	Cellular Component	Molecular Function	Pfam IDs	Entrez Gene ID	Ensembl Gene ID	Gene Symbol	KEGG Pathways	Reactome Pathways	# Protein Pathway Groups	Abundances (Normalized): F1: Sample	Abundances (Normalized): F2: Sample	Abundances (Normalized): F3: Sample	Abundances (Normalized): F4: Sample	Abundances (Normalized): F5: Sample	Abundances (Normalized): F6: Sample	Abundances (Normalized): F7: Sample	Abundances (Normalized): F8: Sample	Abundances (Normalized): F9: Sample	Abundances (Normalized): F10: Sample	Abundances (Normalized): F11: Sample	Abundances (Normalized): F12: Sample	Abundances (Normalized): F13: Sample	Abundances (Normalized): F14: Sample	Abundances (Normalized): F15: Sample	Abundances (Normalized): F16: Sample	Abundances (Normalized): F17: Sample	Abundances (Normalized): F18: Sample	Abundances (Normalized): F19: Sample	Abundances (Normalized): F20: Sample	Abundances (Normalized): F21: Sample	Abundances (Normalized): F22: Sample	Abundances (Normalized): F23: Sample	Abundances (Normalized): F24: Sample
FALSE	High	Master Protein	P0A8T7	DNA-directed RNA polymerase subunit beta' OS=Escherichia coli (strain K12) GN=rpoC PE=1 SV=1	0	1413.97	87	152	6234	152	1407	155.1	7.08	16235	152	metabolic process	cytoplasm;cytosol;membrane	catalytic activity;DNA binding;protein binding	Pf00623, Pf04983, Pf04997, Pf04998, Pf05000	948487	SH08_01460; SH03_01455; SH06_01455; SH04_01455; SH07_01460; SF31_01455	rpoC	Pyrimidine metabolism; Purine metabolism; Metabolic pathways; RNA polymerase		4	2.48945e+09	3.23291e+09	3.6251e+09	3.07183e+09	3.02916e+09	3.10627e+09	2.90418e+09	3.09887e+09	3.24738e+09	3.1854e+09	3.12508e+09	3.22336e+09	3.03094e+09	3.32705e+09	3.09695e+09	3.15187e+09	3.24201e+09	3.32104e+09	3.27615e+09	3.48795e+09	3.56453e+09	3.12465e+09	3.3422e+09	3.17689e+09
FALSE	High	Master Protein	P0A8V2	DNA-directed RNA polymerase subunit beta OS=Escherichia coli (strain K12) GN=rpoB PE=1 SV=1	0	1405.74	89	155	6272	155	1342	150.5	5.26	15478.8	155	metabolic process	cytoplasm;cytosol;membrane	catalytic activity;DNA binding;protein binding	Pf00562, Pf04111, Pf04560, Pf04561, Pf04563, Pf04565, Pf10385	948488	SH08_01455; SH03_01450; SH06_01450; SH04_01450; SH07_01455; SF31_01450	rpoB	Pyrimidine metabolism; Purine metabolism; Metabolic pathways; RNA polymerase		4	2.61236e+09	2.93551e+09	3.22448e+09	2.89096e+09	2.78414e+09	2.84241e+09	2.80656e+09	2.91616e+09	3.07249e+09	2.91764e+09	2.82486e+09	2.81179e+09	2.75339e+09	3.05326e+09	2.92603e+09	2.74223e+09	2.91193e+09	2.90532e+09	2.94619e+09	3.03327e+09	3.10778e+09	2.87253e+09	3.00196e+09	2.92706e+09
FALSE	High	Master Protein	P0A6Y8	Chaperone protein DnaK OS=Escherichia coli (strain K12) GN=dnaK PE=1 SV=2	0	1355.14	98	96	9764	96	638	69.1	4.97	26329.6	96	cell organization and biogenesis;metabolic process;regulation of biological process;response to stimulus	cytoplasm;cytosol;membrane	catalytic activity;metal ion binding;nucleotide binding;protein binding	Pf00012, Pf06723	944750	SH08_03800; SH03_03805; SH06_04110; SH04_03795; SH07_03800; SF31_04110	dnaK	RNA degradation		1	1.07638e+10	1.19932e+10	1.13595e+10	9.94203e+09	1.07983e+10	1.03758e+10	1.16835e+10	1.07102e+10	1.24665e+10	9.74547e+09	9.27936e+09	1.04173e+10	1.52016e+10	1.53067e+10	1.49804e+10	1.00357e+10	9.82938e+09	1.01584e+10	9.9371e+09	1.0575e+10	1.0504e+10	1.03115e+10	1.03804e+10	1.06359e+10
FALSE	High	Master Protein	P0A6F5	60 kDa chaperonin OS=Escherichia coli (strain K12) GN=groL PE=1 SV=2	0	1271.72	98	86	9103	86	548	57.3	4.94	23280.9	86	cell division;cell organization and biogenesis;metabolic process;response to stimulus	cytoplasm;cytosol;membrane	catalytic activity;metal ion binding;nucleotide binding;protein binding	Pf00118	948665	SH08_02305; SH03_02305; SH06_02290; SH04_02300; SH07_02305; SF31_02290	groL	RNA degradation		1	1.13398e+10	1.37398e+10	1.17698e+10	1.2159e+10	1.23836e+10	1.19417e+10	1.75011e+10	1.51397e+10	1.59297e+10	1.10417e+10	1.1268e+10	1.3386e+10	1.53098e+10	1.38417e+10	1.31312e+10	1.22412e+10	1.11456e+10	1.2603e+10	1.46439e+10	1.33774e+10	1.33994e+10	1.20608e+10	1.18579e+10	1.2474e+10
FALSE	High	Master Protein	P0A705	Translation initiation factor IF-2 OS=Escherichia coli (strain K12) GN=infB PE=1 SV=1	0	1229.84	88	115	4427	115	890	97.3	6.07	10947.8	115	metabolic process	cytoplasm;cytosol;membrane	catalytic activity;nucleotide binding;protein binding;RNA binding	Pf00009, Pf03144, Pf04760, Pf08364, Pf10662, Pf11987	947684	SH08_20135; SH03_20030; SH06_20335; SH04_20020; SH07_20025; SF31_20365; BAE77214	infB			0	1.9999e+09	2.14845e+09	1.94391e+09	1.5412e+09	1.61777e+09	1.60286e+09	1.89263e+09	1.8288e+09	1.89726e+09	1.47953e+09	1.56997e+09	1.46973e+09	2.51954e+09	2.51449e+09	2.5643e+09	1.66028e+09	1.66424e+09	1.60392e+09	1.53348e+09	1.83647e+09	1.68911e+09	1.72514e+09	1.68869e+09	1.51965e+09
FALSE	High	Master Protein	PdCas9	dCas9 OS=Escherichia coli (strain K12) GN=zur PE=1 SV=1	0	1221.94	83	168	2926	168	1365	157.9	9	5830.18	168										0	1.3907e+09	1.39623e+09	1.388e+09	4.26934e+07	5.08484e+07	4.78322e+07	5.17114e+08	1.15443e+09	5.94775e+08	3.91222e+07	4.99118e+07	5.75638e+07	9.3789e+08	9.98995e+08	9.84146e+08	4.39108e+07	4.21155e+07	4.93178e+07	1.0716e+09	1.13161e+09	1.08851e+09	4.43999e+07	4.97712e+07	4.17754e+07
FALSE	High	Master Protein	P0A6M8	Elongation factor G OS=Escherichia coli (strain K12) GN=fusA PE=1 SV=2	0	1176.42	88	88	6445	88	704	77.5	5.38	18160.2	88	metabolic process	cytoplasm;cytosol	catalytic activity;nucleotide binding;RNA binding	Pf00009, Pf00679, Pf03144, Pf03764, Pf14492	947847	SH08_20965; SH03_20860; SH06_21165; SH04_20850; SH07_20855; SF31_21250	fusA			0	9.20622e+09	9.99619e+09	1.04489e+10	8.6408e+09	8.60105e+09	8.46484e+09	1.14127e+10	1.04116e+10	1.20412e+10	8.61312e+09	8.83879e+09	7.97773e+09	1.00635e+10	1.11068e+10	1.1154e+10	8.84205e+09	8.7685e+09	8.53972e+09	8.46406e+09	9.18029e+09	9.27813e+09	8.49474e+09	8.75907e+09	8.79419e+09
FALSE	High	Master Protein	P00968	Carbamoyl-phosphate synthase large chain OS=Escherichia coli (strain K12) GN=carB PE=1 SV=2	0	1160.73	83	116	5011	116	1073	117.8	5.34	11713.1	116	metabolic process	cytosol	catalytic activity;metal ion binding;nucleotide binding;protein binding	Pf00289, Pf01071, Pf02142, Pf02222, Pf02655, Pf02786, Pf02787, Pf07478, Pf13535, Pf15632	944775	SH08_03895; SH03_03900; SH06_04210; SH04_03890; SH07_03895; SF31_04210	carB	Pyrimidine metabolism; Alanine, aspartate and glutamate metabolism; Metabolic pathways		3	5.24642e+09	4.94131e+09	5.84362e+09	3.03995e+09	2.76949e+09	2.90508e+09	3.22813e+09	3.16268e+09	3.59248e+09	2.93082e+09	3.08272e+09	2.94087e+09	2.15597e+09	2.46712e+09	2.26524e+09	3.15367e+09	3.12739e+09	2.97391e+09	2.83088e+09	3.24277e+09	3.10707e+09	2.92976e+09	3.04108e+09	3.06657e+09
FALSE	High	Master Protein	P0AG67	30S ribosomal protein S1 OS=Escherichia coli (strain K12) GN=rpsA PE=1 SV=1	0	1077	98	90	5031	90	557	61.1	4.98	15255	90	cell organization and biogenesis;metabolic process;regulation of biological process	cytoplasm;membrane;ribosome	DNA binding;RNA binding;structural molecule activity	Pf00575	945536	SH08_08445; SH03_08445; SH06_08750; SH04_08435; SH07_08440; SF31_08750	rpsA	Ribosome		1	5.40882e+09	6.04876e+09	5.22555e+09	4.9045e+09	5.13848e+09	4.97374e+09	6.27811e+09	5.88153e+09	6.09616e+09	5.0064e+09	5.40445e+09	5.60749e+09	6.83701e+09	7.57807e+09	6.53207e+09	5.27194e+09	5.26573e+09	5.00791e+09	6.00584e+09	5.8354e+09	5.3276e+09	5.877e+09	5.17636e+09	5.07126e+09
FALSE	High	Master Protein	P63284	Chaperone protein ClpB OS=Escherichia coli (strain K12) GN=clpB PE=1 SV=1	0	1055.82	88	102	5188	9	857	95.5	5.52	13227.1	102	metabolic process;response to stimulus	cytoplasm;cytosol;membrane	catalytic activity;nucleotide binding;protein binding	Pf00004, Pf02861, Pf03962, Pf04111, Pf07724, Pf07728, Pf10431, Pf13191, Pf13401, Pf15066	947077	SH08_17220; SH03_17120; SH06_17425; SH04_17110; SH07_17115; SF31_17470; BAA16476	clpB			0	1.01661e+08	6.01335e+07	5.22331e+07	1.27844e+08	1.50566e+08	1.20771e+08	7.30777e+07	7.84046e+07	9.47687e+07	1.12749e+08	9.47652e+07	6.70942e+07	5.81648e+07	5.91206e+07	1.29364e+08	1.21185e+08	1.38342e+08	8.99938e+07	7.18874e+07	1.05709e+08	1.38519e+08	8.08899e+07	1.17751e+08	1.28536e+08
FALSE	High	Master Protein	P63284-2	Isoform ClpB-3 of Chaperone protein ClpB OS=Escherichia coli (strain K12) GN=clpB	0	988.47	95	96	4918	3	709	79.8	5.57	12311.5	96	metabolic process;response to stimulus	cytosol;membrane	catalytic activity;nucleotide binding;protein binding	Pf00004, Pf03962, Pf04111, Pf07724, Pf07728, Pf10431, Pf13191, Pf13401, Pf15066	947077		clpB			0	1.06182e+06	5.03742e+06	3.74164e+06	1.52341e+06	1.48822e+06	916718	1.29631e+06	1.23914e+06	748913	1.41527e+06	1.74094e+06	4.47938e+06	5.94466e+06	5.52517e+06	1.35097e+06	1.07931e+06	1.68976e+06	1.20399e+06	2.76322e+06	1.30789e+06	1.22269e+06	1.66605e+06	810630	1.02486e+06
FALSE	High	Master Protein	P36683	Aconitate hydratase B OS=Escherichia coli (strain K12) GN=acnB PE=1 SV=3	0	952.265	93	91	4707	91	865	93.4	5.4	11952	91	metabolic process;regulation of biological process	cytosol	catalytic activity;metal ion binding;protein binding;RNA binding	Pf00330, Pf06434, Pf11791	944864	SH08_04325; SH03_04330; SH06_04640; SH04_04320; SH07_04325; SF31_04640	acnB	Carbon metabolism; 2-Oxocarboxylic acid metabolism; Biosynthesis of amino acids; Microbial metabolism in diverse environments; Propanoate metabolism; Biosynthesis of secondary metabolites; Biosynthesis of antibiotics; Glyoxylate and dicarboxylate metabolism; Citrate cycle (TCA cycle); Metabolic pathways		10	4.98574e+09	3.61942e+09	4.14077e+09	4.84298e+09	4.87919e+09	4.87088e+09	3.96565e+09	4.13853e+09	3.63594e+09	4.65162e+09	4.67141e+09	3.82173e+09	2.17314e+09	2.11078e+09	2.87725e+09	4.82473e+09	4.88871e+09	4.0775e+09	3.40819e+09	4.06552e+09	4.11289e+09	4.06344e+09	4.44658e+09	4.19438e+09
FALSE	High	Master Protein	P09373	Formate acetyltransferase 1 OS=Escherichia coli (strain K12) GN=pflB PE=1 SV=2	0	948.678	90	88	3800	82	760	85.3	6.01	9858.41	88	metabolic process	cytoplasm;cytosol;membrane	catalytic activity;protein binding	Pf01228, Pf02901	945514	SH08_08405; SH03_08405; SH06_08710; SH04_08395; SH07_08400; SF31_08710	pflB	Propanoate metabolism; Pyruvate metabolism; Metabolic pathways; Butanoate metabolism		4	1.64216e+09	1.58054e+09	1.78102e+09	2.04278e+09	1.9973e+09	2.01414e+09	1.32151e+09	2.107e+09	1.28936e+09	2.01557e+09	1.92013e+09	1.96724e+09	1.74722e+09	1.6576e+09	2.09929e+09	1.91125e+09	1.91014e+09	1.87334e+09	1.89423e+09	1.90059e+09	1.93428e+09	1.99485e+09	1.84757e+09	1.89902e+09
FALSE	High	Master Protein	P0CE48	Elongation factor Tu 2 OS=Escherichia coli (strain K12) GN=tufB PE=1 SV=1	0	945.574	96	62	11945	62	394	43.3	5.45	32646.1	62	metabolic process;response to stimulus	cytoplasm;cytosol;membrane	catalytic activity;metal ion binding;nucleotide binding;protein binding;RNA binding	Pf00009, Pf03143, Pf03144	948482	SH08_01420; SH03_01415; SH06_01415; SH04_01415; SH07_01420; SF31_01415	tufB			0	2.68421e+10	2.99623e+10	3.06672e+10	2.15282e+10	2.38064e+10	2.41566e+10	3.38293e+10	3.10625e+10	3.53046e+10	2.3696e+10	2.5176e+10	2.71888e+10	3.31262e+10	3.5077e+10	3.1354e+10	2.30168e+10	2.40428e+10	2.50245e+10	2.76901e+10	2.53232e+10	2.4882e+10	2.48736e+10	2.43725e+10	2.14151e+10
FALSE	High	Master Protein	P0A9Q7	Aldehyde-alcohol dehydrogenase OS=Escherichia coli (strain K12) GN=adhE PE=1 SV=2	0	940.635	84	83	4427	83	891	96.1	6.79	12028.6	83	metabolic process	cytosol;membrane	catalytic activity;metal ion binding;protein binding	Pf00171, Pf00465, Pf13685	945837	SH08_10180; SH03_10080; SH06_10385; SH04_10070; SH07_10075; SF31_10385	adhE	Tyrosine metabolism; Chloroalkane and chloroalkene degradation; Microbial metabolism in diverse environments; Biosynthesis of secondary metabolites; Naphthalene degradation; Pyruvate metabolism; Biosynthesis of antibiotics; Metabolic pathways; Degradation of aromatic compounds; Glycolysis / Gluconeogenesis; Butanoate metabolism; Fatty acid degradation		12	1.55344e+09	1.72459e+09	1.79799e+09	3.31932e+09	3.19396e+09	2.97873e+09	1.23496e+09	2.29947e+09	1.22114e+09	3.31465e+09	3.12075e+09	2.9241e+09	1.38685e+09	1.52765e+09	1.84982e+09	3.10147e+09	3.35659e+09	3.11295e+09	2.83554e+09	3.1271e+09	3.37447e+09	3.21828e+09	3.34667e+09	3.44436e+09
FALSE	High	Master Protein	P25665	5-methyltetrahydropteroyltriglutamate--homocysteine methyltransferase OS=Escherichia coli (strain K12) GN=metE PE=1 SV=6	0	916.77	89	84	4220	84	753	84.6	5.92	11627.3	84	metabolic process	cytosol;extracellular	catalytic activity;metal ion binding;protein binding	Pf01717, Pf08267	948323	SH08_00640; SH03_00635; SH06_00635; SH04_00635; SH07_00640; SF31_00635	metE	Biosynthesis of amino acids; Biosynthesis of secondary metabolites; Cysteine and methionine metabolism; Metabolic pathways; Selenocompound metabolism		5	3.79571e+09	4.13885e+09	4.53217e+09	5.23891e+09	5.21771e+09	5.46424e+09	5.34468e+09	5.69886e+09	6.22653e+09	5.55092e+09	5.77085e+09	5.64754e+09	6.60914e+09	8.11918e+09	6.69909e+09	4.8328e+09	5.42301e+09	5.8161e+09	4.82728e+09	4.35254e+09	4.8064e+09	5.87275e+09	5.20364e+09	5.26674e+09
FALSE	High	Master Protein	P0AFG8	Pyruvate dehydrogenase E1 component OS=Escherichia coli (strain K12) GN=aceE PE=1 SV=2	0	916.764	84	105	4720	105	887	99.6	5.68	11249.1	105	metabolic process	cytosol;membrane	catalytic activity;metal ion binding;protein binding	Pf00456	944834	SH08_04305; SH03_04310; SH06_04620; SH04_04300; SH07_04305; SF31_04620	aceE	Carbon metabolism; Microbial metabolism in diverse environments; Biosynthesis of secondary metabolites; Pyruvate metabolism; Biosynthesis of antibiotics; Citrate cycle (TCA cycle); Metabolic pathways; Glycolysis / Gluconeogenesis		8	2.33812e+09	1.97322e+09	2.35282e+09	2.30714e+09	2.09087e+09	2.3475e+09	1.74086e+09	1.73994e+09	2.17489e+09	2.24206e+09	2.32016e+09	2.48067e+09	2.6618e+09	2.35813e+09	2.38854e+09	2.19711e+09	2.3086e+09	2.20293e+09	1.74416e+09	1.81116e+09	2.01723e+09	2.30681e+09	2.22352e+09	2.37391e+09
FALSE	High	Master Protein	P05055	Polyribonucleotide nucleotidyltransferase OS=Escherichia coli (strain K12) GN=pnp PE=1 SV=3	0	879.37	80	77	4528	77	711	77.1	5.21	12093.2	77	metabolic process;response to stimulus	cytoplasm;cytosol;membrane	catalytic activity;metal ion binding;nucleotide binding;protein binding;RNA binding	Pf00013, Pf00575, Pf01138, Pf03725, Pf03726, Pf13509	947672	SH08_20115; SH03_20010; SH06_20315; SH04_20000; SH07_20005; SF31_20345	pnp	Pyrimidine metabolism; RNA degradation; Purine metabolism		3	4.94897e+09	5.70207e+09	5.55974e+09	3.73564e+09	3.66179e+09	3.55929e+09	3.94711e+09	3.52403e+09	4.44422e+09	3.30008e+09	3.47666e+09	3.60796e+09	6.00039e+09	6.3633e+09	6.44606e+09	3.89401e+09	3.5055e+09	3.83686e+09	3.62863e+09	3.95796e+09	3.91584e+09	3.56287e+09	3.90579e+09	3.81948e+09
FALSE	High	Master Protein	P21513	Ribonuclease E OS=Escherichia coli (strain K12) GN=rne PE=1 SV=6	0	848.494	72	85	3535	85	1061	118.1	5.62	9723.24	85	cell organization and biogenesis;metabolic process;regulation of biological process	cytoplasm;membrane	catalytic activity;metal ion binding;protein binding;RNA binding	Pf00575, Pf10150, Pf12111	945641	SH08_09365; SH03_09365; SH06_09670; SH04_09355; SH07_09360; SF31_09670	rne	RNA degradation		1	1.34293e+09	1.73602e+09	1.69988e+09	1.11893e+09	1.1039e+09	1.16571e+09	1.12314e+09	1.06258e+09	1.21721e+09	1.1482e+09	1.10841e+09	1.21632e+09	1.52699e+09	1.53085e+09	1.41224e+09	1.15857e+09	1.1494e+09	1.2314e+09	1.20408e+09	1.26137e+09	1.2888e+09	1.2788e+09	1.20546e+09	1.23125e+09
FALSE	High	Master Protein	P09831	Glutamate synthase [NADPH] large chain OS=Escherichia coli (strain K12) GN=gltB PE=1 SV=3	0	848.482	75	103	3876	103	1486	163.2	6.6	8731.45	103	metabolic process	cytosol	catalytic activity;metal ion binding;protein binding	Pf00310, Pf01493, Pf01645, Pf04898	947724	SF31_20585	gltB	Biosynthesis of amino acids; Alanine, aspartate and glutamate metabolism; Microbial metabolism in diverse environments; Biosynthesis of secondary metabolites; Biosynthesis of antibiotics; Nitrogen metabolism; Metabolic pathways		7	6.37475e+08	6.20783e+08	8.26101e+08	1.00092e+09	8.51533e+08	1.06598e+09	4.42089e+08	6.67104e+08	4.9709e+08	1.18524e+09	1.17665e+09	8.77209e+08	4.71642e+08	4.26193e+08	4.74543e+08	9.35058e+08	1.16734e+09	9.94343e+08	7.81967e+08	9.14975e+08	9.77966e+08	1.12775e+09	1.04652e+09	1.03922e+09
FALSE	High	Master Protein	P23843	Periplasmic oligopeptide-binding protein OS=Escherichia coli (strain K12) GN=oppA PE=1 SV=2	0	834.093	91	62	3807	62	543	60.9	6.49	10387.7	62	metabolic process;response to stimulus;transport		transporter activity	Pf00496	945830		oppA	Quorum sensing; ABC transporters; beta-Lactam resistance		3	7.97295e+09	6.35502e+09	8.23907e+09	3.46568e+09	3.38723e+09	3.34949e+09	2.30517e+09	3.97759e+09	2.4913e+09	3.4174e+09	3.10464e+09	3.81163e+09	3.31662e+09	3.18243e+09	3.52849e+09	3.34029e+09	3.41459e+09	3.5288e+09	3.46996e+09	3.4315e+09	3.18234e+09	3.29027e+09	3.38243e+09	3.07339e+09
FALSE	High	Master Protein	P05793	Ketol-acid reductoisomerase (NADP(+)) OS=Escherichia coli (strain K12) GN=ilvC PE=1 SV=4	0	825.525	89	69	4958	69	491	54	5.31	11433.8	69	metabolic process	cytoplasm;cytosol	catalytic activity;metal ion binding;nucleotide binding	Pf01450, Pf02826, Pf07991	948286	SH08_00360; SH03_00355; SH06_00355; SH04_00355; SH07_00360; SF31_00355	ilvC	Pantothenate and CoA biosynthesis; 2-Oxocarboxylic acid metabolism; Biosynthesis of amino acids; Biosynthesis of secondary metabolites; Biosynthesis of antibiotics; Metabolic pathways; Valine, leucine and isoleucine biosynthesis		7	3.72978e+09	3.52216e+09	3.62903e+09	4.84056e+09	4.53359e+09	5.29392e+09	4.98538e+09	5.5826e+09	4.84293e+09	5.39991e+09	5.31932e+09	5.06796e+09	6.46216e+09	6.64059e+09	7.11951e+09	4.94621e+09	5.06747e+09	5.29412e+09	4.86929e+09	4.61008e+09	4.86934e+09	5.32896e+09	5.27862e+09	5.06223e+09
FALSE	High	Master Protein	P15254	Phosphoribosylformylglycinamidine synthase OS=Escherichia coli (strain K12) GN=purL PE=1 SV=3	0	797.374	79	87	3248	87	1295	141.3	5.41	8132	87	metabolic process	cytoplasm;cytosol	catalytic activity;metal ion binding;nucleotide binding	Pf00586, Pf02769, Pf13507	947032	SH08_17010; SH03_16910; SH06_17215; SH04_16900; SH07_16905; SF31_17260	purL	Biosynthesis of secondary metabolites; Biosynthesis of antibiotics; Purine metabolism; Metabolic pathways		4	6.04261e+08	6.31687e+08	8.10264e+08	5.69423e+08	5.28924e+08	5.834e+08	1.57298e+08	2.82825e+08	1.78701e+08	5.86658e+08	5.87684e+08	6.06989e+08	5.03787e+08	5.68629e+08	5.13744e+08	5.31756e+08	6.25091e+08	6.16322e+08	5.76801e+08	5.7057e+08	5.92805e+08	6.1497e+08	5.7292e+08	5.70228e+08
FALSE	High	Master Protein	P0A850	Trigger factor OS=Escherichia coli (strain K12) GN=tig PE=1 SV=1	0	777.365	86	81	5014	81	432	48.2	4.88	10243	81	cell division;metabolic process;response to stimulus;transport	cytoplasm;cytosol;membrane	catalytic activity;protein binding	Pf00254, Pf05697, Pf05698	945081	SH08_05990; SH03_05980; SH06_06285; SH04_05970; SH07_05975; SF31_06285	tig			0	6.77296e+09	6.92881e+09	6.3639e+09	5.1561e+09	5.34743e+09	5.34047e+09	1.05536e+10	9.40792e+09	9.80771e+09	5.72999e+09	5.62995e+09	5.35216e+09	6.64146e+09	6.74646e+09	7.16378e+09	5.50299e+09	5.28231e+09	5.39676e+09	5.63548e+09	5.85285e+09	5.60647e+09	5.59624e+09	5.71974e+09	5.73214e+09
FALSE	High	Master Protein	P08200	Isocitrate dehydrogenase [NADP] OS=Escherichia coli (strain K12) GN=icd PE=1 SV=1	0	758.795	81	61	5467	61	416	45.7	5.26	11863.5	61	metabolic process;response to stimulus	cytoplasm;cytosol	catalytic activity;metal ion binding;nucleotide binding;protein binding	Pf00180	945702	SH08_09630	icd	Carbon metabolism; 2-Oxocarboxylic acid metabolism; Glutathione metabolism; Biosynthesis of amino acids; Microbial metabolism in diverse environments; Biosynthesis of secondary metabolites; Biosynthesis of antibiotics; Citrate cycle (TCA cycle); Metabolic pathways		9	7.45957e+09	6.5989e+09	6.9633e+09	8.0779e+09	7.90618e+09	8.05762e+09	7.99876e+09	7.97436e+09	6.85489e+09	8.85133e+09	9.29984e+09	8.03855e+09	4.61777e+09	4.85249e+09	5.75689e+09	8.34425e+09	7.894e+09	8.25555e+09	7.22982e+09	7.135e+09	7.28312e+09	8.70518e+09	8.61544e+09	8.56414e+09
FALSE	High	Master Protein	P0A825	Serine hydroxymethyltransferase OS=Escherichia coli (strain K12) GN=glyA PE=1 SV=1	0	738.966	85	53	4217	53	417	45.3	6.48	10802.3	53	metabolic process	cytoplasm;cytosol;membrane	catalytic activity;metal ion binding;protein binding	Pf00155, Pf00464, Pf01053, Pf01212, Pf01276	947022	SH08_16980; SH03_16880; SH06_17185; SH04_16870; SH07_16875; SF31_17230	glyA	Cyanoamino acid metabolism; Carbon metabolism; Biosynthesis of amino acids; Microbial metabolism in diverse environments; Glycine, serine and threonine metabolism; Biosynthesis of secondary metabolites; Biosynthesis of antibiotics; Glyoxylate and dicarboxylate metabolism; One carbon pool by folate; Methane metabolism; Metabolic pathways		11	5.27626e+09	5.41778e+09	5.08445e+09	4.26304e+09	4.38456e+09	4.54118e+09	4.64672e+09	4.73015e+09	5.18051e+09	4.24825e+09	4.23187e+09	4.93769e+09	4.39404e+09	4.40109e+09	3.98686e+09	4.30327e+09	4.3317e+09	4.63066e+09	4.46783e+09	4.37226e+09	3.86862e+09	4.70926e+09	4.08531e+09	3.94497e+09
FALSE	High	Master Protein	P00957	Alanine--tRNA ligase OS=Escherichia coli (strain K12) GN=alaS PE=1 SV=2	0	733.064	79	93	2788	93	876	96	5.81	7065.13	93	metabolic process;regulation of biological process	cytoplasm;cytosol;membrane	catalytic activity;metal ion binding;nucleotide binding;protein binding;RNA binding	Pf01411, Pf02272, Pf07973	947175	SH08_17715; SH03_17615; SH06_17920; SH04_17605; SH07_17610; SF31_17965	alaS	Aminoacyl-tRNA biosynthesis		1	7.83853e+08	7.3537e+08	6.99534e+08	9.21208e+08	8.73928e+08	9.73944e+08	7.79181e+08	8.28879e+08	9.12856e+08	9.39603e+08	9.09044e+08	7.89339e+08	8.47735e+08	9.01548e+08	9.78453e+08	9.20997e+08	9.48261e+08	8.26623e+08	8.08035e+08	8.61966e+08	9.64594e+08	9.44012e+08	9.37758e+08	8.72812e+08
FALSE	High	Master Protein	P0A9M0	Lon protease OS=Escherichia coli (strain K12) GN=lon PE=1 SV=1	0	731.421	80	84	3308	84	784	87.4	6.39	8172	84	metabolic process;response to stimulus	cytoplasm;cytosol	catalytic activity;DNA binding;nucleotide binding;protein binding	Pf00004, Pf02190, Pf05362, Pf07728, Pf08298, Pf13191, Pf13207, Pf13541	945085	SH03_05995; SH06_06300; SH04_05985; SH07_05990; SF31_06300	lon			0	1.30596e+09	1.42906e+09	1.33347e+09	1.15416e+09	1.13076e+09	1.11424e+09	1.62128e+09	1.40506e+09	1.50281e+09	1.0929e+09	1.11743e+09	1.03566e+09	1.55679e+09	1.45068e+09	1.55267e+09	1.12981e+09	1.06767e+09	1.07908e+09	1.21018e+09	1.34309e+09	1.30297e+09	1.06268e+09	1.16613e+09	1.17706e+09
FALSE	High	Master Protein	P27550	Acetyl-coenzyme A synthetase OS=Escherichia coli (strain K12) GN=acs PE=1 SV=2	0	725.42	86	61	2997	61	652	72	5.8	8482.26	61	metabolic process	cytosol	catalytic activity;metal ion binding;nucleotide binding	Pf00501, Pf13193	948572	SH08_01910; SH03_01905; SH06_01895; SH04_01905; SH07_01910; SF31_01895	acs	Carbon metabolism; Microbial metabolism in diverse environments; Propanoate metabolism; Biosynthesis of secondary metabolites; Pyruvate metabolism; Biosynthesis of antibiotics; Methane metabolism; Metabolic pathways; Glycolysis / Gluconeogenesis		9	1.81597e+08	1.778e+08	1.82231e+08	4.77743e+09	4.65559e+09	4.96349e+09	5.62151e+08	3.82148e+08	4.0525e+08	4.95693e+09	4.95266e+09	4.75691e+09	1.84119e+08	1.90615e+08	2.28403e+08	5.10057e+09	5.21374e+09	4.627e+09	4.64248e+09	4.91167e+09	4.7618e+09	4.76312e+09	4.7077e+09	4.7715e+09
FALSE	High	Master Protein	P23847	Periplasmic dipeptide transport protein OS=Escherichia coli (strain K12) GN=dppA PE=1 SV=1	0	716.585	91	58	3199	58	535	60.3	6.65	8808.9	58	metabolic process;response to stimulus;transport		transporter activity	Pf00496	948062	SH08_22045; SH03_21940; SH06_22245; SH04_21930; SH07_21935; SF31_22325	dppA	ABC transporters; Bacterial chemotaxis		2	1.66042e+09	1.91886e+09	1.89959e+09	2.40984e+09	2.63643e+09	2.51968e+09	1.53408e+09	1.86625e+09	1.52744e+09	2.41777e+09	2.37721e+09	2.95611e+09	1.38623e+09	1.3965e+09	1.41938e+09	2.47959e+09	2.57765e+09	2.56775e+09	2.61329e+09	2.38944e+09	2.15396e+09	2.59809e+09	2.26523e+09	2.21573e+09
FALSE	High	Master Protein	P0ABK5	Cysteine synthase A OS=Escherichia coli (strain K12) GN=cysK PE=1 SV=2	0	714.262	94	49	4622	49	323	34.5	6.06	14436.8	49	metabolic process	cytosol	catalytic activity;protein binding	Pf00291	946877	SH08_16320; SH03_16220; SH06_16525; SH04_16210; SH07_16215; SF31_16520	cysK	Carbon metabolism; Sulfur metabolism; Biosynthesis of amino acids; Microbial metabolism in diverse environments; Biosynthesis of secondary metabolites; Biosynthesis of antibiotics; Cysteine and methionine metabolism; Metabolic pathways		8	8.39625e+09	7.6704e+09	6.53813e+09	7.12309e+09	7.40122e+09	7.0881e+09	8.07114e+09	8.01674e+09	8.27212e+09	7.18991e+09	7.26055e+09	5.9687e+09	7.65117e+09	6.99589e+09	8.62231e+09	7.52027e+09	7.33709e+09	6.33803e+09	5.84098e+09	6.63687e+09	6.48607e+09	6.55886e+09	6.91502e+09	6.95281e+09
FALSE	High	Master Protein	P0A6P1	Elongation factor Ts OS=Escherichia coli (strain K12) GN=tsf PE=1 SV=2	0	714.226	91	48	3080	48	283	30.4	5.29	8099.89	48	metabolic process;regulation of biological process;response to stimulus	cytoplasm;cytosol;membrane	catalytic activity;metal ion binding;nucleotide binding;protein binding;RNA binding	Pf00627, Pf00889, Pf10144	944866	SH08_04600; SH03_04590; SH06_04900; SH04_04580; SH07_04585; SF31_04900	tsf			0	4.22477e+09	3.87896e+09	3.15204e+09	4.15425e+09	4.16602e+09	4.07007e+09	6.63686e+09	6.10114e+09	6.46175e+09	4.26814e+09	4.10917e+09	3.62339e+09	4.76072e+09	4.08294e+09	5.14777e+09	4.09975e+09	4.02563e+09	3.78238e+09	3.90187e+09	4.12433e+09	4.28459e+09	3.47966e+09	4.13988e+09	4.30594e+09
FALSE	High	Master Protein	P08839	Phosphoenolpyruvate-protein phosphotransferase OS=Escherichia coli (strain K12) GN=ptsI PE=1 SV=1	0	713.901	88	66	3204	66	575	63.5	4.87	9199.26	66	metabolic process;transport	cytoplasm;cytosol	catalytic activity;metal ion binding;protein binding	Pf00391, Pf02896, Pf05524	946879	SH08_16330; SH03_16230; SH06_16535; SH04_16220; SH07_16225; SF31_16530	ptsI	Phosphotransferase system (PTS)		1	1.27602e+09	1.35883e+09	1.3014e+09	1.70069e+09	1.6515e+09	1.75926e+09	9.05864e+08	1.19297e+09	9.98629e+08	1.77694e+09	1.78656e+09	1.90247e+09	1.29816e+09	1.28957e+09	1.20619e+09	1.72094e+09	1.77584e+09	1.8253e+09	1.90395e+09	1.83166e+09	1.7736e+09	1.74981e+09	1.70964e+09	1.67678e+09
FALSE	High	Master Protein	P0A9B2	Glyceraldehyde-3-phosphate dehydrogenase A OS=Escherichia coli (strain K12) GN=gapA PE=1 SV=2	0	713.254	98	57	5416	57	331	35.5	7.11	12567.3	57	metabolic process	cytoplasm;cytosol;membrane	catalytic activity;nucleotide binding;protein binding	Pf00044, Pf01113, Pf02800	947679	SH08_13020; SH03_12920; SH06_13225; SH04_12910; SH07_12915; SF31_13225	gapA	Carbon metabolism; Biosynthesis of amino acids; Microbial metabolism in diverse environments; Biosynthesis of secondary metabolites; Biosynthesis of antibiotics; Metabolic pathways; Glycolysis / Gluconeogenesis		7	8.63711e+09	7.33299e+09	6.99016e+09	9.16821e+09	8.78339e+09	9.27721e+09	8.25821e+09	8.88262e+09	8.01765e+09	9.12944e+09	9.17919e+09	8.95731e+09	7.63423e+09	7.67705e+09	8.03778e+09	8.88705e+09	9.08379e+09	9.32651e+09	8.17164e+09	8.56852e+09	8.96516e+09	9.34836e+09	9.30928e+09	8.59267e+09
FALSE	High	Master Protein	P00864	Phosphoenolpyruvate carboxylase OS=Escherichia coli (strain K12) GN=ppc PE=1 SV=1	0	705.799	79	82	3882	82	883	99	5.68	8799.07	82	metabolic process	cytosol	catalytic activity	Pf00311	948457	SH08_01295; SH03_01290; SH06_01290; SH04_01290; SH07_01295; SF31_01290	ppc	Carbon metabolism; Microbial metabolism in diverse environments; Pyruvate metabolism; Methane metabolism; Metabolic pathways		5	9.02728e+08	8.55786e+08	9.5781e+08	1.18162e+09	1.10766e+09	1.36805e+09	7.69949e+08	9.04835e+08	8.66448e+08	1.39667e+09	1.42037e+09	1.18124e+09	8.93489e+08	9.02156e+08	1.02813e+09	1.17992e+09	1.34638e+09	1.26812e+09	1.00067e+09	1.06545e+09	1.10522e+09	1.34516e+09	1.22532e+09	1.20445e+09
FALSE	High	Master Protein	P0A6Z3	Chaperone protein HtpG OS=Escherichia coli (strain K12) GN=htpG PE=1 SV=1	0	699.382	88	77	3198	77	624	71.4	5.21	7741.33	77	metabolic process;response to stimulus	cytoplasm;cytosol;membrane	catalytic activity;nucleotide binding;protein binding	Pf00183, Pf02518, Pf13589	945099	SH08_06175; SH03_06165; SH06_06470; SH04_06155; SH07_06160; SF31_06470	htpG			0	2.16513e+09	2.3884e+09	2.12982e+09	1.85929e+09	1.93362e+09	1.77095e+09	2.83629e+09	2.46616e+09	2.61159e+09	1.75217e+09	1.76856e+09	1.67009e+09	2.985e+09	2.80062e+09	3.05554e+09	1.85833e+09	1.76862e+09	1.79085e+09	2.08876e+09	2.09943e+09	2.09141e+09	1.79714e+09	1.85377e+09	1.89091e+09
FALSE	High	Master Protein	P04949	Flagellin OS=Escherichia coli (strain K12) GN=fliC PE=1 SV=2	0	697.177	95	50	4381	50	498	51.3	4.73	13191.5	50	cellular component movement	extracellular	protein binding;structural molecule activity	Pf00669, Pf00700, Pf08884	949101	SH08_13775; SH03_13675; SH06_13980; SH04_13665; SH07_13670; SF31_13985	fliC	Two-component system; Flagellar assembly	IRAK4 deficiency (TLR5); MyD88 cascade initiated on plasma membrane; MyD88 deficiency (TLR5)	13	6.26311e+09	3.83797e+09	5.08994e+09	8.53404e+09	7.26308e+09	9.53719e+09	2.17666e+09	2.95968e+09	2.76093e+09	7.90106e+09	7.70056e+09	9.04867e+09	3.46808e+09	2.88557e+09	3.68767e+09	9.13254e+09	8.67774e+09	8.31332e+09	5.69594e+09	6.57623e+09	7.39924e+09	7.49554e+09	7.53108e+09	8.23509e+09
FALSE	High	Master Protein	P0A6P9	Enolase OS=Escherichia coli (strain K12) GN=eno PE=1 SV=2	0	691.814	95	51	4631	51	432	45.6	5.48	12340.8	51	metabolic process	cell surface;cytoplasm;cytoskeleton;cytosol;extracellular;membrane	catalytic activity;metal ion binding;protein binding	Pf00113, Pf03952	945032	SH08_18150; SH03_18050; SH06_18355; SH04_18040; SH07_18045; SF31_18380	eno	Carbon metabolism; Biosynthesis of amino acids; RNA degradation; Microbial metabolism in diverse environments; Biosynthesis of secondary metabolites; Biosynthesis of antibiotics; Methane metabolism; Metabolic pathways; Glycolysis / Gluconeogenesis		9	5.21273e+09	4.5464e+09	4.52427e+09	7.42477e+09	7.22485e+09	7.57599e+09	1.93288e+09	3.24233e+09	2.00646e+09	7.27086e+09	7.3224e+09	7.27045e+09	4.71242e+09	4.75895e+09	5.22494e+09	7.67486e+09	7.79566e+09	6.83156e+09	6.05485e+09	6.5763e+09	6.51053e+09	7.5653e+09	7.5109e+09	7.65069e+09
FALSE	High	Master Protein	P0ABB4	ATP synthase subunit beta OS=Escherichia coli (strain K12) GN=atpD PE=1 SV=2	0	676.922	96	51	4132	51	460	50.3	5.01	12522.7	51	metabolic process;transport	membrane	catalytic activity;nucleotide binding;protein binding;transporter activity	Pf00006, Pf00306, Pf02874	948244	SH08_00160; SH03_00155; SH06_00155; SH04_00155; SH07_00160; SF31_00155	atpD	Oxidative phosphorylation; Metabolic pathways		2	2.05644e+09	2.34296e+09	2.44616e+09	2.60554e+09	2.52276e+09	2.48749e+09	6.3624e+09	5.10687e+09	6.41549e+09	2.63504e+09	2.76773e+09	2.58353e+09	2.75358e+09	2.81095e+09	2.85144e+09	2.38929e+09	2.46635e+09	2.64028e+09	2.9464e+09	2.87156e+09	2.7645e+09	2.71142e+09	2.53857e+09	2.63154e+09
FALSE	High	Master Protein	P0AD96	Leu/Ile/Val-binding protein OS=Escherichia coli (strain K12) GN=livJ PE=1 SV=1	0	659.648	90	41	2497	39	367	39.1	5.8	8573.6	41	metabolic process;transport		catalytic activity;metal ion binding	Pf00465, Pf01094, Pf13433, Pf13458	947971		livJ	Quorum sensing; ABC transporters		2	1.79381e+09	1.99351e+09	1.71325e+09	3.1064e+09	3.16656e+09	3.13084e+09	1.41089e+09	2.01998e+09	1.04892e+09	3.24321e+09	3.40741e+09	4.32989e+09	1.41255e+09	1.17033e+09	1.30003e+09	3.25717e+09	3.53259e+09	3.29189e+09	3.6867e+09	3.09816e+09	2.6577e+09	3.29044e+09	3.1919e+09	2.96702e+09
FALSE	High	Master Protein	P00961	Glycine--tRNA ligase beta subunit OS=Escherichia coli (strain K12) GN=glyS PE=1 SV=4	0	657.078	90	74	3143	74	689	76.8	5.44	8102.92	74	metabolic process	cytoplasm;cytosol	catalytic activity;nucleotide binding;protein binding	Pf02092, Pf05746	948080	SH08_22130; SH03_22025; SH06_22330; SH04_22015; SH07_22020; SF31_22410	glyS	Aminoacyl-tRNA biosynthesis		1	6.25101e+08	5.88646e+08	5.52679e+08	7.96342e+08	8.63852e+08	8.31146e+08	1.04745e+09	9.59451e+08	9.6393e+08	9.52549e+08	8.3956e+08	7.55258e+08	7.50884e+08	7.24773e+08	8.64306e+08	8.42431e+08	9.23528e+08	7.7468e+08	7.52333e+08	8.25094e+08	8.11243e+08	8.6447e+08	8.21311e+08	8.5194e+08
FALSE	High	Master Protein	P0A799	Phosphoglycerate kinase OS=Escherichia coli (strain K12) GN=pgk PE=1 SV=2	0	652.871	98	48	3615	48	387	41.1	5.22	9467.3	48	metabolic process	cytoplasm;cytosol	catalytic activity;nucleotide binding	Pf00162	947414	SH08_18900; SH03_18800; SH06_19105; SH04_18790; SH07_18795; SF31_19145	pgk	Carbon metabolism; Biosynthesis of amino acids; Microbial metabolism in diverse environments; Biosynthesis of secondary metabolites; Biosynthesis of antibiotics; Metabolic pathways; Glycolysis / Gluconeogenesis		7	2.98899e+09	3.09533e+09	2.8973e+09	4.08292e+09	3.94561e+09	3.82532e+09	3.92945e+09	3.5994e+09	3.84662e+09	3.72908e+09	3.85163e+09	3.80585e+09	3.71628e+09	3.30263e+09	3.21201e+09	3.85862e+09	3.77804e+09	3.76045e+09	3.70791e+09	3.64851e+09	3.66013e+09	3.3889e+09	3.52578e+09	3.49303e+09
FALSE	High	Master Protein	P06959	Dihydrolipoyllysine-residue acetyltransferase component of pyruvate dehydrogenase complex OS=Escherichia coli (strain K12) GN=aceF PE=1 SV=3	0	652.064	78	67	3026	67	630	66.1	5.17	7353.23	67	metabolic process	cytoplasm	catalytic activity;protein binding	Pf00198, Pf00364, Pf01597, Pf02817	944794	SH08_04310; SH03_04315; SH06_04625; SH04_04305; SH07_04310; SF31_04625	aceF	Carbon metabolism; Microbial metabolism in diverse environments; Biosynthesis of secondary metabolites; Pyruvate metabolism; Biosynthesis of antibiotics; Citrate cycle (TCA cycle); Metabolic pathways; Glycolysis / Gluconeogenesis		8	1.72659e+09	1.95e+09	1.78372e+09	1.99627e+09	1.89493e+09	1.91049e+09	1.56772e+09	1.54902e+09	1.83757e+09	1.84337e+09	1.8171e+09	1.9754e+09	2.4852e+09	2.18917e+09	1.91143e+09	1.83242e+09	1.96509e+09	1.94219e+09	1.67927e+09	1.65349e+09	1.69402e+09	1.83382e+09	1.77039e+09	1.81594e+09
FALSE	High	Master Protein	P0A910	Outer membrane protein A OS=Escherichia coli (strain K12) GN=ompA PE=1 SV=1	0	648.738	79	42	6467	42	346	37.2	6.42	17426.8	42	conjugation;response to stimulus;transport	membrane	protein binding;structural molecule activity;transporter activity	Pf00691, Pf01389, Pf13505	945571	SH08_08680; SH03_08680; SH06_08985; SH04_08670; SH07_08675; SF31_08985	ompA			0	2.96221e+10	3.11967e+10	3.42533e+10	3.24145e+10	3.19959e+10	3.01476e+10	3.09266e+10	3.24791e+10	2.56188e+10	3.05049e+10	3.06994e+10	3.08879e+10	2.40021e+10	1.87243e+10	2.47143e+10	3.27561e+10	2.96922e+10	2.84996e+10	3.35718e+10	3.34348e+10	3.16513e+10	2.91246e+10	3.16871e+10	3.12638e+10
FALSE	High	Master Protein	P10408	Protein translocase subunit SecA OS=Escherichia coli (strain K12) GN=secA PE=1 SV=2	0	644.355	77	75	3010	73	901	102	5.6	7981.23	75	metabolic process;transport	cytoplasm;cytosol;membrane	catalytic activity;metal ion binding;nucleotide binding;protein binding;transporter activity	Pf01043, Pf02810, Pf07516, Pf07517	944821	SH08_04225; SH03_04230; SH06_04540; SH04_04220; SH07_04225; SF31_04540	secA	Quorum sensing; Protein export; Bacterial secretion system		3	6.104e+08	6.09235e+08	5.0582e+08	5.67864e+08	5.92202e+08	5.28939e+08	6.60261e+08	6.17279e+08	6.82316e+08	5.70214e+08	6.00899e+08	4.64195e+08	5.99286e+08	5.57509e+08	7.3466e+08	5.72899e+08	5.98631e+08	5.43898e+08	5.08385e+08	6.13161e+08	5.58672e+08	5.90003e+08	5.73696e+08	5.68759e+08
FALSE	High	Master Protein	P0ABB0	ATP synthase subunit alpha OS=Escherichia coli (strain K12) GN=atpA PE=1 SV=1	0	637.585	82	61	3633	61	513	55.2	6.13	10043.1	61	metabolic process;transport	membrane	catalytic activity;nucleotide binding;protein binding;transporter activity	Pf00006, Pf00306, Pf02874	948242	SH08_00170; SH03_00165; SH06_00165; SH04_00165; SH07_00170; SF31_00165	atpA	Oxidative phosphorylation; Metabolic pathways		2	2.67938e+09	2.57804e+09	2.72521e+09	3.12758e+09	3.01886e+09	2.92877e+09	7.34251e+09	5.83175e+09	7.4135e+09	3.23818e+09	3.17325e+09	2.67395e+09	2.88289e+09	3.06205e+09	3.45783e+09	3.06351e+09	3.04411e+09	2.90731e+09	3.07822e+09	3.24005e+09	3.30022e+09	2.88723e+09	3.0297e+09	3.27779e+09
FALSE	High	Master Protein	P0ADG7	Inosine-5'-monophosphate dehydrogenase OS=Escherichia coli (strain K12) GN=guaB PE=1 SV=1	0	628.401	89	50	3613	50	488	52	6.42	9911.62	50	metabolic process;response to stimulus	cytosol	catalytic activity;metal ion binding;protein binding	Pf00478, Pf00571	946985	SH08_16765; SH03_16665; SH06_16970; SH04_16655; SH07_16660; SF31_17015	guaB	Biosynthesis of secondary metabolites; Purine metabolism; Metabolic pathways		3	2.77723e+09	2.20853e+09	2.12867e+09	2.13697e+09	2.05409e+09	2.38826e+09	3.88727e+09	3.22811e+09	4.17058e+09	2.06821e+09	2.13445e+09	2.19696e+09	3.42783e+09	3.16772e+09	3.18501e+09	2.6102e+09	2.22706e+09	2.03777e+09	1.84773e+09	1.97107e+09	1.89142e+09	1.94994e+09	2.07005e+09	1.93546e+09
FALSE	High	Master Protein	P0AFG3	2-oxoglutarate dehydrogenase E1 component OS=Escherichia coli (strain K12) GN=sucA PE=1 SV=1	0	623.761	81	72	2658	72	933	105	6.49	6558.4	72	metabolic process	cytosol	catalytic activity;metal ion binding;protein binding	Pf00676, Pf02779	945303	SH08_07480; SH03_07480; SH06_07785; SH04_07470; SH07_07475; SF31_07785	sucA	Carbon metabolism; Microbial metabolism in diverse environments; Biosynthesis of secondary metabolites; Biosynthesis of antibiotics; Tryptophan metabolism; Citrate cycle (TCA cycle); Metabolic pathways; Lysine degradation		8	6.56123e+08	4.86936e+08	6.61113e+08	9.19487e+08	9.60983e+08	9.78036e+08	1.41678e+09	1.28607e+09	1.24458e+09	1.09613e+09	1.1374e+09	7.20509e+08	7.39736e+08	7.42867e+08	9.60759e+08	8.96356e+08	1.03637e+09	8.96238e+08	8.08461e+08	9.61325e+08	1.01107e+09	1.11445e+09	1.01404e+09	1.01039e+09
FALSE	High	Master Protein	P0A7D4	Adenylosuccinate synthetase OS=Escherichia coli (strain K12) GN=purA PE=1 SV=2	0	615.86	94	53	2971	53	432	47.3	5.49	8328.21	53	metabolic process;response to stimulus	cytoplasm;cytosol;membrane	catalytic activity;metal ion binding;nucleotide binding;protein binding	Pf00709	948695	SH08_02485; SH03_02485; SH06_02470; SH04_02480; SH07_02485; SF31_02470	purA	Alanine, aspartate and glutamate metabolism; Purine metabolism; Metabolic pathways		3	1.21035e+09	9.893e+08	1.158e+09	1.83554e+09	1.90146e+09	1.73749e+09	5.65985e+09	4.20763e+09	5.8239e+09	1.73442e+09	1.84947e+09	1.44224e+09	2.23934e+09	2.19618e+09	2.89415e+09	1.80294e+09	1.77334e+09	1.5842e+09	1.33836e+09	1.3547e+09	1.50817e+09	1.63809e+09	1.61288e+09	1.72628e+09
FALSE	High	Master Protein	P00956	Isoleucine--tRNA ligase OS=Escherichia coli (strain K12) GN=ileS PE=1 SV=5	0	603.773	82	78	2927	78	938	104.2	6.01	6039.31	78	metabolic process;regulation of biological process;response to stimulus	cytoplasm;cytosol	catalytic activity;metal ion binding;nucleotide binding;protein binding;RNA binding	Pf00133, Pf01406, Pf06827, Pf08264, Pf09334, Pf13603	944761	SH08_03850; SH03_03855; SH06_04165; SH04_03845; SH07_03850; SF31_04165	ileS	Aminoacyl-tRNA biosynthesis		1	8.38372e+08	6.8859e+08	7.99698e+08	9.66169e+08	9.11455e+08	9.18561e+08	8.37781e+08	8.81236e+08	8.61529e+08	9.55009e+08	9.79115e+08	7.38837e+08	6.49984e+08	6.64218e+08	7.98307e+08	9.01015e+08	9.72876e+08	8.65038e+08	7.89193e+08	8.56888e+08	9.33629e+08	9.15095e+08	8.77799e+08	9.54806e+08
FALSE	High	Master Protein	P25516	Aconitate hydratase A OS=Escherichia coli (strain K12) GN=acnA PE=1 SV=3	0	594.898	71	69	2356	69	891	97.6	5.88	6082.02	69	metabolic process;response to stimulus	cytoplasm;cytosol	catalytic activity;metal ion binding;RNA binding	Pf00330, Pf00694	946724		acnA	Carbon metabolism; 2-Oxocarboxylic acid metabolism; Biosynthesis of amino acids; Microbial metabolism in diverse environments; Biosynthesis of secondary metabolites; Biosynthesis of antibiotics; Glyoxylate and dicarboxylate metabolism; Citrate cycle (TCA cycle); Metabolic pathways		9	2.6725e+08	2.39447e+08	3.11606e+08	1.11556e+09	1.0808e+09	1.14523e+09	2.06385e+08	2.16233e+08	2.19357e+08	1.3234e+09	1.25518e+09	1.01752e+09	1.77852e+08	2.10917e+08	2.12174e+08	1.06468e+09	1.12232e+09	1.13581e+09	1.29316e+09	1.27566e+09	1.39614e+09	1.3309e+09	1.23218e+09	1.33405e+09
FALSE	High	Master Protein	P0A6E4	Argininosuccinate synthase OS=Escherichia coli (strain K12) GN=argG PE=1 SV=2	0	582.973	91	49	2359	49	447	49.9	5.39	6340.51	49	metabolic process	cytoplasm;cytosol	catalytic activity;nucleotide binding;protein binding	Pf00764	947590	SH08_20155; SH03_20050; SH06_20355; SH04_20040; SH07_20045; SF31_20385	argG	Biosynthesis of amino acids; Alanine, aspartate and glutamate metabolism; Biosynthesis of secondary metabolites; Biosynthesis of antibiotics; Arginine biosynthesis; Metabolic pathways		6	1.34366e+09	1.11839e+09	1.39323e+09	1.70947e+09	1.52556e+09	1.67416e+09	1.68224e+09	1.85204e+09	1.733e+09	1.86183e+09	1.80375e+09	1.66525e+09	1.58752e+09	1.56006e+09	1.72011e+09	1.52525e+09	1.56742e+09	1.63935e+09	1.47146e+09	1.7751e+09	1.65948e+09	1.71042e+09	1.67591e+09	1.80903e+09
FALSE	High	Master Protein	P0AES6	DNA gyrase subunit B OS=Escherichia coli (strain K12) GN=gyrB PE=1 SV=2	0	577.871	82	74	2282	74	804	89.9	6.06	5719.3	74	metabolic process;response to stimulus	chromosome;cytoplasm;cytosol	catalytic activity;DNA binding;metal ion binding;nucleotide binding;protein binding	Pf00204, Pf00986, Pf01751, Pf02518	948211	SH08_22900; SH03_22800; SH06_23100; SH04_22790; SH07_22795; SF31_23170	gyrB			0	4.37299e+08	5.21228e+08	5.16683e+08	4.00597e+08	3.96895e+08	4.59624e+08	6.66869e+08	6.1892e+08	7.43096e+08	4.14504e+08	4.60166e+08	4.62023e+08	4.97958e+08	5.08294e+08	5.00712e+08	4.47692e+08	4.6002e+08	4.43663e+08	4.80336e+08	4.98171e+08	4.5747e+08	4.68343e+08	4.2628e+08	4.10446e+08
FALSE	High	Master Protein	P16659	Proline--tRNA ligase OS=Escherichia coli (strain K12) GN=proS PE=1 SV=4	0	572.785	83	58	2341	58	572	63.7	5.24	6164.74	58	metabolic process;regulation of biological process	cytoplasm;cytosol	catalytic activity;nucleotide binding	Pf00587, Pf03129, Pf04073	949116	SH08_04725; SH03_04715; SH06_05025; SH04_04705; SH07_04710; SF31_05025	proS	Aminoacyl-tRNA biosynthesis		1	9.03184e+08	8.90016e+08	8.48704e+08	8.93951e+08	9.27362e+08	8.45286e+08	7.56028e+08	7.72807e+08	7.34403e+08	9.16957e+08	9.3839e+08	6.84643e+08	7.57491e+08	6.77948e+08	8.95967e+08	8.92952e+08	9.15282e+08	8.37633e+08	7.5308e+08	8.73484e+08	8.90084e+08	8.88257e+08	8.82511e+08	9.11504e+08
FALSE	High	Master Protein	P0A9G6	Isocitrate lyase OS=Escherichia coli (strain K12) GN=aceA PE=1 SV=1	0	571.027	92	43	3427	43	434	47.5	5.31	9646.79	43	metabolic process	cytosol;extracellular	catalytic activity;metal ion binding	Pf00463, Pf03495, Pf13714	948517	SH08_01600; SH03_01595; SH06_01595; SH04_01595; SH07_01600; SF31_01595	aceA	Carbon metabolism; Microbial metabolism in diverse environments; Biosynthesis of secondary metabolites; Glyoxylate and dicarboxylate metabolism; Metabolic pathways		5	2.54167e+09	2.60815e+09	3.27596e+09	1.07272e+10	1.17211e+10	1.01296e+10	3.40597e+09	3.12741e+09	3.0234e+09	9.27257e+09	8.76141e+09	1.0299e+10	1.69015e+09	1.97915e+09	1.86328e+09	1.03586e+10	1.00259e+10	9.44245e+09	6.67703e+09	6.00728e+09	6.35514e+09	8.83119e+09	8.1996e+09	8.47404e+09
FALSE	High	Master Protein	P61889	Malate dehydrogenase OS=Escherichia coli (strain K12) GN=mdh PE=1 SV=1	0	567.091	99	37	3053	37	312	32.3	5.77	9495.24	37	metabolic process	cytoplasm;cytosol;membrane	catalytic activity	Pf00056, Pf02866	947854	SH08_20430; SH03_20325; SH06_20630; SH04_20315; SH07_20320; SF31_20715	mdh	Carbon metabolism; Microbial metabolism in diverse environments; Biosynthesis of secondary metabolites; Pyruvate metabolism; Biosynthesis of antibiotics; Cysteine and methionine metabolism; Glyoxylate and dicarboxylate metabolism; Citrate cycle (TCA cycle); Methane metabolism; Metabolic pathways		10	3.86518e+09	3.66847e+09	3.28951e+09	4.17241e+09	4.38784e+09	4.21921e+09	5.18107e+09	4.60278e+09	4.04299e+09	4.16821e+09	4.29981e+09	3.91859e+09	2.93603e+09	2.92363e+09	3.28885e+09	3.9412e+09	4.19089e+09	4.26892e+09	4.38595e+09	4.2463e+09	4.35136e+09	4.29237e+09	4.11075e+09	3.95802e+09
FALSE	High	Master Protein	P0A9P0	Dihydrolipoyl dehydrogenase OS=Escherichia coli (strain K12) GN=lpdA PE=1 SV=2	0	560.968	83	55	3165	55	474	50.7	6.15	7590.23	55	cellular homeostasis;metabolic process;regulation of biological process;response to stimulus	cytoplasm;cytosol;membrane	catalytic activity;metal ion binding;nucleotide binding;protein binding	Pf00070, Pf00890, Pf01134, Pf01494, Pf01946, Pf02852, Pf03486, Pf07992, Pf12831, Pf13450	944854	SH08_04315; SH03_04320; SH06_04630; SH04_04310; SH07_04315; SF31_04630	lpd	Carbon metabolism; Microbial metabolism in diverse environments; Glycine, serine and threonine metabolism; Propanoate metabolism; Biosynthesis of secondary metabolites; Pyruvate metabolism; Biosynthesis of antibiotics; Glyoxylate and dicarboxylate metabolism; Citrate cycle (TCA cycle); Valine, leucine and isoleucine degradation; Metabolic pathways; Glycolysis / Gluconeogenesis		12	3.27638e+09	2.98604e+09	3.42205e+09	2.67931e+09	2.61856e+09	2.616e+09	3.11431e+09	2.90401e+09	3.26064e+09	2.61804e+09	2.69101e+09	2.83607e+09	2.81504e+09	3.02102e+09	2.60864e+09	2.77005e+09	2.68889e+09	2.87326e+09	2.95587e+09	2.7416e+09	2.76777e+09	2.86129e+09	2.6679e+09	2.55629e+09
FALSE	High	Master Protein	P07813	Leucine--tRNA ligase OS=Escherichia coli (strain K12) GN=leuS PE=1 SV=2	0	556.054	80	77	2791	77	860	97.2	5.3	5868.97	77	metabolic process;regulation of biological process	cytoplasm;cytosol	catalytic activity;nucleotide binding;protein binding	Pf00133, Pf08264, Pf09334, Pf13603	947497	SH08_07050; SH03_07055; SH06_07360; SH04_07045; SH07_07050; SF31_07360	leuS	Aminoacyl-tRNA biosynthesis		1	5.81773e+08	6.26819e+08	6.80145e+08	7.03898e+08	6.58799e+08	7.23613e+08	8.34205e+08	8.16824e+08	8.43155e+08	8.15589e+08	7.17686e+08	6.67901e+08	6.83537e+08	7.65527e+08	7.64615e+08	6.58485e+08	7.17674e+08	8.04209e+08	7.24422e+08	7.36114e+08	7.43992e+08	8.15768e+08	7.51554e+08	7.41767e+08
FALSE	High	Master Protein	P0AD61	Pyruvate kinase I OS=Escherichia coli (strain K12) GN=pykF PE=1 SV=1	0	554.572	82	56	3389	56	470	50.7	6.09	8007.61	56	cell organization and biogenesis;metabolic process;response to stimulus	cytosol;membrane	catalytic activity;metal ion binding;nucleotide binding;protein binding	Pf00224, Pf02887, Pf03328	946179	SH08_12480; SH03_12380; SH06_12685; SH04_12370; SH07_12375; SF31_12685	pykF	Carbon metabolism; Biosynthesis of amino acids; Microbial metabolism in diverse environments; Biosynthesis of secondary metabolites; Pyruvate metabolism; Biosynthesis of antibiotics; Purine metabolism; Metabolic pathways; Glycolysis / Gluconeogenesis		9	1.96747e+09	1.56439e+09	1.46012e+09	2.71744e+09	2.6044e+09	2.6148e+09	1.35967e+09	1.60142e+09	1.44454e+09	2.61231e+09	2.44523e+09	2.31597e+09	1.12397e+09	1.24229e+09	1.40911e+09	2.5756e+09	2.59957e+09	2.47659e+09	2.27154e+09	2.40006e+09	2.78387e+09	2.3724e+09	2.65994e+09	2.85072e+09
FALSE	High	Master Protein	P15639	Bifunctional purine biosynthesis protein PurH OS=Escherichia coli (strain K12) GN=purH PE=1 SV=1	0	553.45	93	58	2503	58	529	57.3	5.78	6638.63	58	metabolic process	cytosol	catalytic activity	Pf01808, Pf02142	948503	SH08_01555; SH03_01550; SH06_01550; SH04_01550; SH07_01555; SF31_01550	purH	Biosynthesis of secondary metabolites; Biosynthesis of antibiotics; Purine metabolism; One carbon pool by folate; Metabolic pathways		5	1.50949e+09	1.47107e+09	1.44853e+09	1.10797e+09	1.06733e+09	1.06319e+09	2.03701e+09	1.73826e+09	2.02199e+09	1.16094e+09	1.1841e+09	9.85907e+08	1.04298e+09	1.05137e+09	1.14411e+09	1.08302e+09	1.10749e+09	9.6051e+08	9.52832e+08	1.014e+09	1.03856e+09	1.02005e+09	1.07919e+09	1.13822e+09
FALSE	High	Master Protein	P00350	6-phosphogluconate dehydrogenase, decarboxylating OS=Escherichia coli (strain K12) GN=gnd PE=1 SV=2	0	542.672	81	50	2829	50	468	51.4	5.15	7202.5	50	metabolic process	cytosol	catalytic activity;nucleotide binding;protein binding	Pf00393, Pf01210, Pf02558, Pf03446, Pf03807	946554	SH08_14310; SH03_14210; SH06_14515; SH04_14200; SH07_14205; SF31_14520	gnd	Carbon metabolism; Glutathione metabolism; Microbial metabolism in diverse environments; Biosynthesis of secondary metabolites; Biosynthesis of antibiotics; Metabolic pathways; Pentose phosphate pathway		7	2.27066e+09	2.05696e+09	1.96022e+09	2.13294e+09	2.08065e+09	2.04638e+09	2.78322e+09	2.54165e+09	2.97696e+09	2.06319e+09	2.13832e+09	1.83387e+09	1.81653e+09	1.82438e+09	1.94363e+09	2.108e+09	1.9813e+09	1.9024e+09	1.7096e+09	1.89527e+09	1.86958e+09	1.90285e+09	1.94586e+09	1.93282e+09
FALSE	High	Master Protein	P0AFF6	Transcription termination/antitermination protein NusA OS=Escherichia coli (strain K12) GN=nusA PE=1 SV=1	0	538.763	81	54	2483	54	495	54.8	4.64	6169.27	54	metabolic process;regulation of biological process	cytoplasm;cytosol	nucleotide binding;protein binding;RNA binding	Pf00575, Pf08529, Pf13184, Pf14520	947682	SH08_20140; SH03_20035; SH06_20340; SH04_20025; SH07_20030; SF31_20370	nusA			0	1.49382e+09	1.40838e+09	1.37577e+09	1.20797e+09	1.159e+09	1.20887e+09	1.35209e+09	1.41564e+09	1.49616e+09	1.15934e+09	1.14843e+09	1.05386e+09	1.59424e+09	1.62003e+09	1.77864e+09	1.20944e+09	1.14559e+09	1.13765e+09	1.09206e+09	1.31898e+09	1.29219e+09	1.19156e+09	1.20966e+09	1.24046e+09
FALSE	High	Master Protein	P0A9W3	Energy-dependent translational throttle protein EttA OS=Escherichia coli (strain K12) GN=ettA PE=1 SV=2	0	533.979	86	55	2105	55	555	62.4	5.6	5767.95	55	metabolic process;regulation of biological process	cytoplasm	catalytic activity;nucleotide binding;RNA binding	Pf00005, Pf12848, Pf13304, Pf13476	948909	SH08_03670; SH03_03675; SH06_03980; SH04_03665; SH07_03670; SF31_03980	yjjK; ettA			0	1.05143e+09	1.0083e+09	1.02314e+09	9.09586e+08	8.92781e+08	8.65721e+08	1.11588e+09	1.00313e+09	1.08542e+09	8.528e+08	8.97798e+08	8.79081e+08	8.6591e+08	8.65423e+08	8.79045e+08	9.00082e+08	8.60407e+08	8.71922e+08	9.10843e+08	9.25317e+08	8.94727e+08	8.46394e+08	8.42619e+08	8.5733e+08
FALSE	High	Master Protein	P0A9C5	Glutamine synthetase OS=Escherichia coli (strain K12) GN=glnA PE=1 SV=2	0	530.043	93	46	2753	46	469	51.9	5.47	7177.71	46	metabolic process;response to stimulus	cytoplasm;cytosol;membrane	catalytic activity;metal ion binding;nucleotide binding;protein binding	Pf00120, Pf03951	948370	SH08_00840; SH03_00835; SH06_00835; SH04_00835; SH07_00840; SF31_00835	glnA	Biosynthesis of amino acids; Alanine, aspartate and glutamate metabolism; Microbial metabolism in diverse environments; Glyoxylate and dicarboxylate metabolism; Nitrogen metabolism; Arginine biosynthesis; Metabolic pathways; Two-component system		8	2.05887e+09	2.067e+09	2.22518e+09	1.76903e+09	1.56511e+09	1.79144e+09	2.93635e+09	2.79081e+09	3.13886e+09	2.18364e+09	2.0507e+09	1.85668e+09	1.3717e+09	1.47198e+09	1.49396e+09	1.77243e+09	1.74688e+09	1.8377e+09	2.58521e+09	2.99911e+09	2.22542e+09	1.83031e+09	1.75533e+09	1.78256e+09
FALSE	High	Master Protein	P07395	Phenylalanine--tRNA ligase beta subunit OS=Escherichia coli (strain K12) GN=pheT PE=1 SV=2	0	528.64	71	65	2362	65	795	87.3	5.3	5998.67	65	metabolic process	cytoplasm;cytosol;membrane	catalytic activity;metal ion binding;nucleotide binding;protein binding;RNA binding	Pf01588, Pf03147, Pf03483, Pf03484	945382	SH08_12675; SH03_12575; SH06_12880; SH04_12565; SH07_12570; SF31_12880	pheT	Aminoacyl-tRNA biosynthesis		1	5.32479e+08	5.84694e+08	6.34896e+08	6.45092e+08	5.98612e+08	6.09648e+08	5.47973e+08	5.7295e+08	6.10431e+08	6.17625e+08	6.68521e+08	5.75198e+08	5.28773e+08	5.9202e+08	6.08363e+08	6.38388e+08	6.23062e+08	6.04368e+08	6.44009e+08	6.58912e+08	6.53942e+08	6.23076e+08	6.57653e+08	6.48708e+08
FALSE	High	Master Protein	P06996	Outer membrane protein C OS=Escherichia coli (strain K12) GN=ompC PE=1 SV=1	0	525.725	93	44	3863	43	367	40.3	4.82	11086.9	44	response to stimulus;transport	membrane	metal ion binding;protein binding;transporter activity	Pf00267, Pf13609	946716	SH08_15275; SH03_15175; SH06_15480; SH04_15165; SH07_15170; SF31_15480	ompC	beta-Lactam resistance; Two-component system		2	4.5301e+09	4.3973e+09	5.10505e+09	6.59836e+09	6.93623e+09	6.39758e+09	5.99528e+09	6.29098e+09	5.89224e+09	5.83049e+09	5.73378e+09	4.7715e+09	5.77981e+09	3.6887e+09	6.2489e+09	5.98169e+09	5.72973e+09	5.4951e+09	4.14317e+09	4.47003e+09	4.70008e+09	5.05065e+09	5.23629e+09	5.6368e+09
FALSE	High	Master Protein	P00561	Bifunctional aspartokinase/homoserine dehydrogenase 1 OS=Escherichia coli (strain K12) GN=thrA PE=1 SV=2	0	518.899	77	60	2151	60	820	89.1	5.68	5502.82	60	metabolic process	cytoplasm	catalytic activity;nucleotide binding	Pf00696, Pf00742, Pf01842, Pf03447, Pf13840	945803	SH08_03740; SH03_03745; SH06_04050; SH04_03735; SH07_03740; SF31_04050	thrA	Biosynthesis of amino acids; Microbial metabolism in diverse environments; Glycine, serine and threonine metabolism; Biosynthesis of secondary metabolites; Biosynthesis of antibiotics; Cysteine and methionine metabolism; Monobactam biosynthesis; Metabolic pathways; Lysine biosynthesis		9	5.9784e+08	4.71105e+08	6.70352e+08	9.15222e+08	7.80025e+08	9.14854e+08	5.75734e+08	6.63393e+08	5.55995e+08	9.80301e+08	8.65383e+08	7.55442e+08	5.41893e+08	5.25617e+08	5.57671e+08	7.39796e+08	8.69348e+08	7.90969e+08	5.94354e+08	5.4807e+08	6.84857e+08	8.23974e+08	8.09645e+08	8.65973e+08
FALSE	High	Master Protein	P0AC41	Succinate dehydrogenase flavoprotein subunit OS=Escherichia coli (strain K12) GN=sdhA PE=1 SV=1	0	516.271	86	54	2722	54	588	64.4	6.27	7075.38	54	metabolic process;transport	membrane	catalytic activity;nucleotide binding;protein binding	Pf00890, Pf02910	945402	SH08_07465; SH03_07465; SH06_07770; SH04_07455; SH07_07460; SF31_07770	sdhA	Carbon metabolism; Oxidative phosphorylation; Microbial metabolism in diverse environments; Biosynthesis of secondary metabolites; Biosynthesis of antibiotics; Citrate cycle (TCA cycle); Metabolic pathways; Butanoate metabolism		8	9.61378e+08	9.89231e+08	9.54161e+08	1.32646e+09	1.37904e+09	1.41741e+09	2.0241e+09	1.97764e+09	1.713e+09	1.45701e+09	1.59654e+09	1.40938e+09	9.50375e+08	1.07183e+09	1.22195e+09	1.40774e+09	1.37184e+09	1.37622e+09	1.53245e+09	1.5669e+09	1.55203e+09	1.47829e+09	1.43035e+09	1.45253e+09
FALSE	High	Master Protein	P02931	Outer membrane protein F OS=Escherichia coli (strain K12) GN=ompF PE=1 SV=1	0	513.633	99	40	3252	39	362	39.3	4.96	10160.5	40	cell organization and biogenesis;transport	membrane	protein binding;transporter activity	Pf00267, Pf13609	945554	SH08_08540; SH03_08540; SH06_08845; SH04_08530; SH07_08535; SF31_08845	ompF	beta-Lactam resistance; Two-component system		2	3.84954e+09	3.80835e+09	4.21018e+09	4.76341e+09	4.29764e+09	4.9355e+09	2.72582e+09	3.6344e+09	2.08777e+09	5.48675e+09	5.24064e+09	5.02688e+09	3.25812e+09	3.50636e+09	3.51942e+09	4.48153e+09	4.37201e+09	5.91948e+09	5.48775e+09	4.91871e+09	5.36714e+09	5.86557e+09	5.82502e+09	5.5361e+09
FALSE	High	Master Protein	P06612	DNA topoisomerase 1 OS=Escherichia coli (strain K12) GN=topA PE=1 SV=2	0	513.352	82	77	2322	77	865	97.3	8.46	4529.41	77	metabolic process	chromosome;cytosol	catalytic activity;DNA binding;metal ion binding;protein binding	Pf01131, Pf01396, Pf01751, Pf08272	945862	SH08_10355; SH03_10255; SH06_10560; SH04_10245; SH07_10250; SF31_10560	topA			0	4.55797e+08	4.98774e+08	4.80992e+08	4.12905e+08	4.48169e+08	4.48367e+08	4.04023e+08	3.9467e+08	4.29476e+08	4.30514e+08	4.38961e+08	4.11464e+08	4.6403e+08	5.72525e+08	4.80707e+08	4.18122e+08	4.22546e+08	4.45927e+08	4.25358e+08	4.92668e+08	4.84823e+08	4.77605e+08	4.63878e+08	5.00859e+08
FALSE	High	Master Protein	P17846	Sulfite reductase [NADPH] hemoprotein beta-component OS=Escherichia coli (strain K12) GN=cysI PE=1 SV=4	0	512.245	92	63	2394	63	570	64	7.64	4935.51	63	metabolic process		catalytic activity;metal ion binding;nucleotide binding	Pf01077, Pf03460	947231	SH08_18070; SH03_17970; SH06_18275; SH04_17960; SH07_17965; SF31_18300	cysI	Sulfur metabolism; Microbial metabolism in diverse environments; Metabolic pathways		3	9.07551e+08	8.49244e+08	7.92009e+08	7.7682e+08	7.45975e+08	7.47398e+08	1.08694e+09	1.03683e+09	1.10298e+09	8.17523e+08	8.17195e+08	7.52565e+08	7.98116e+08	8.55555e+08	8.63261e+08	7.47607e+08	7.79706e+08	7.3045e+08	7.25341e+08	7.64023e+08	7.95384e+08	7.56875e+08	7.4421e+08	7.62597e+08
FALSE	High	Master Protein	P07118	Valine--tRNA ligase OS=Escherichia coli (strain K12) GN=valS PE=1 SV=2	0	509.126	61	67	1746	67	951	108.1	5.34	3951.02	67	metabolic process;regulation of biological process	cytoplasm;cytosol	catalytic activity;metal ion binding;nucleotide binding	Pf00133, Pf01921, Pf08264, Pf09334, Pf10458, Pf13603	948785	SH08_02885; SH03_02885; SH06_02870; SH04_02880; SH07_02885; SF31_02870	valS	Aminoacyl-tRNA biosynthesis		1	2.26433e+08	1.14184e+08	3.35078e+08	2.558e+08	2.43117e+08	2.61672e+08	1.72514e+08	2.12794e+08	1.96944e+08	3.48465e+08	2.75299e+08	1.97073e+08	1.00167e+08	1.53984e+08	1.1557e+08	1.51708e+08	6.08684e+08	2.56064e+08	2.31874e+08	1.64501e+08	2.29475e+08	3.22178e+08	1.78963e+08	2.21649e+08
FALSE	High	Master Protein	P0A940	Outer membrane protein assembly factor BamA OS=Escherichia coli (strain K12) GN=bamA PE=1 SV=1	0	496.731	75	66	2248	66	810	90.5	5.12	5603.46	66	cell organization and biogenesis;metabolic process	membrane	catalytic activity;protein binding	Pf01103, Pf07244	944870	SH08_04635; SH03_04625; SH06_04935; SH04_04615; SH07_04620; SF31_04935	bamA			0	5.46378e+08	4.6794e+08	4.14638e+08	5.47362e+08	5.49809e+08	5.20669e+08	6.87307e+08	6.85273e+08	6.6035e+08	5.60622e+08	5.68788e+08	3.88737e+08	4.83128e+08	4.45818e+08	6.63292e+08	5.39139e+08	5.23911e+08	5.03743e+08	4.4282e+08	4.98366e+08	5.23843e+08	5.27036e+08	5.23549e+08	5.68301e+08
FALSE	High	Master Protein	P04805	Glutamate--tRNA ligase OS=Escherichia coli (strain K12) GN=gltX PE=1 SV=1	0	496.709	92	53	2025	53	471	53.8	5.94	5050.98	53	metabolic process	cytoplasm;cytosol	catalytic activity;metal ion binding;nucleotide binding;protein binding;RNA binding	Pf00749	946906	SH08_16240; SH03_16140; SH06_16445; SH04_16130; SH07_16135; SF31_16440	gltX	Biosynthesis of secondary metabolites; Metabolic pathways; Aminoacyl-tRNA biosynthesis; Porphyrin and chlorophyll metabolism		4	7.29702e+08	6.31973e+08	6.77273e+08	6.29304e+08	6.33748e+08	6.86756e+08	5.86462e+08	6.24036e+08	6.80269e+08	6.68741e+08	6.3579e+08	6.15323e+08	7.04638e+08	6.81713e+08	7.49625e+08	6.72057e+08	6.71596e+08	6.50274e+08	5.91826e+08	6.18436e+08	6.96902e+08	6.96734e+08	6.58957e+08	6.70312e+08
FALSE	High	Master Protein	P0AB91	Phospho-2-dehydro-3-deoxyheptonate aldolase, Phe-sensitive OS=Escherichia coli (strain K12) GN=aroG PE=1 SV=1	0	492.752	95	41	1846	40	350	38	6.6	5568.69	41	metabolic process	cytosol	catalytic activity;protein binding	Pf00793	945605	SH08_07635; SH03_07635; SH06_07940; SH04_07625; SH07_07630; SF31_07940	aroG	Quorum sensing; Biosynthesis of amino acids; Biosynthesis of secondary metabolites; Biosynthesis of antibiotics; Phenylalanine, tyrosine and tryptophan biosynthesis; Metabolic pathways		6	1.52695e+09	1.08101e+09	1.09888e+09	1.31568e+09	1.27433e+09	1.28633e+09	1.08413e+09	1.67035e+09	9.85703e+08	1.35451e+09	1.38163e+09	1.01307e+09	9.56884e+08	1.01447e+09	1.4136e+09	1.33346e+09	1.30136e+09	1.17015e+09	1.53541e+09	1.76579e+09	1.82503e+09	1.20953e+09	1.27299e+09	1.41244e+09
FALSE	High	Master Protein	P0AFG6	Dihydrolipoyllysine-residue succinyltransferase component of 2-oxoglutarate dehydrogenase complex OS=Escherichia coli (strain K12) GN=sucB PE=1 SV=2	0	489.913	68	48	1780	48	405	44	5.81	4201.66	48	metabolic process	cytosol	catalytic activity;protein binding	Pf00198, Pf00364, Pf02817	945307	SH08_07485; SH03_07485; SH06_07790; SH04_07475; SH07_07480; SF31_07790	sucB	Carbon metabolism; Microbial metabolism in diverse environments; Biosynthesis of secondary metabolites; Biosynthesis of antibiotics; Citrate cycle (TCA cycle); Metabolic pathways; Lysine degradation		7	7.47816e+08	9.47843e+08	8.25404e+08	9.99874e+08	1.00256e+09	1.01439e+09	1.55919e+09	1.4258e+09	1.26767e+09	1.06901e+09	1.06583e+09	1.02796e+09	1.10796e+09	9.18053e+08	9.65732e+08	1.06597e+09	1.04624e+09	1.02247e+09	1.1674e+09	1.12067e+09	1.0486e+09	1.11966e+09	1.00863e+09	9.97684e+08
FALSE	High	Master Protein	P0A7Z4	DNA-directed RNA polymerase subunit alpha OS=Escherichia coli (strain K12) GN=rpoA PE=1 SV=1	0	486.488	98	43	2808	43	329	36.5	5.06	6466.05	43	metabolic process	cytoplasm;cytosol;membrane	catalytic activity;DNA binding;metal ion binding;protein binding	Pf01000, Pf01193, Pf03118	947794; 31655985	SH08_20740; SH03_20635; SH06_20940; SH04_20625; SH07_20630; SF31_21025	rpoA; AL524_RS00765	Pyrimidine metabolism; Purine metabolism; Metabolic pathways; RNA polymerase		4	4.02952e+09	4.3254e+09	4.01102e+09	2.96174e+09	3.31672e+09	3.41648e+09	3.86805e+09	3.92143e+09	3.90583e+09	3.14302e+09	2.89973e+09	3.3946e+09	4.49296e+09	4.33493e+09	4.25342e+09	2.83246e+09	3.16749e+09	3.41956e+09	3.35027e+09	3.55085e+09	3.39076e+09	3.2412e+09	3.35827e+09	2.87718e+09
FALSE	High	Master Protein	P17169	Glutamine--fructose-6-phosphate aminotransferase [isomerizing] OS=Escherichia coli (strain K12) GN=glmS PE=1 SV=4	0	476.141	77	47	1740	47	609	66.9	5.87	5321.24	47	metabolic process	cytoplasm;cytosol	catalytic activity;protein binding	Pf00310, Pf01380, Pf13230, Pf13522, Pf13537	948241	SH08_00145; SH03_00140; SH06_00140; SH04_00140; SH07_00145; SF31_00140	glmS	Alanine, aspartate and glutamate metabolism; Biosynthesis of antibiotics; Metabolic pathways; Amino sugar and nucleotide sugar metabolism		4	3.42988e+08	3.17336e+08	3.79696e+08	4.15371e+08	3.95208e+08	4.27765e+08	5.88474e+08	5.08251e+08	6.29837e+08	4.53526e+08	4.42491e+08	3.92696e+08	3.99579e+08	3.9106e+08	4.54362e+08	3.77786e+08	4.4499e+08	3.91631e+08	4.20595e+08	4.04017e+08	4.09412e+08	5.11105e+08	4.11233e+08	3.99834e+08
FALSE	High	Master Protein	P0A786	Aspartate carbamoyltransferase catalytic subunit OS=Escherichia coli (strain K12) GN=pyrB PE=1 SV=2	0	476.02	97	43	2555	43	311	34.4	6.61	5780.89	43	metabolic process	cytoplasm;cytosol	catalytic activity;protein binding	Pf00185, Pf02729	948767	SH08_02825; SH03_02825; SH06_02810; SH04_02820; SH07_02825; SF31_02810	pyrB	Pyrimidine metabolism; Alanine, aspartate and glutamate metabolism; Metabolic pathways		3	1.28232e+10	9.96114e+09	1.03301e+10	4.10253e+09	3.88454e+09	4.12371e+09	1.23029e+09	2.2536e+09	1.32748e+09	3.9782e+09	3.90766e+09	3.44723e+09	1.67157e+09	1.90477e+09	2.09897e+09	4.09944e+09	4.1768e+09	3.83523e+09	3.36377e+09	3.50761e+09	3.84817e+09	3.72816e+09	4.02845e+09	3.8319e+09
FALSE	High	Master Protein	P0AG30	Transcription termination factor Rho OS=Escherichia coli (strain K12) GN=rho PE=1 SV=1	0	474.13	95	50	2361	50	419	47	7.25	5872.59	50	metabolic process;regulation of biological process	cytosol;membrane	catalytic activity;nucleotide binding;protein binding;RNA binding	Pf00006, Pf07497, Pf07498, Pf08206, Pf13481	948297	SH08_00400; SH03_00395; SH06_00395; SH04_00395; SH07_00400; SF31_00395	rho	RNA degradation		1	1.84403e+09	1.75392e+09	1.68653e+09	1.59994e+09	1.51962e+09	1.62225e+09	1.79741e+09	1.78493e+09	1.75052e+09	1.65075e+09	1.48971e+09	1.47475e+09	1.87733e+09	1.88209e+09	2.03659e+09	1.53403e+09	1.53232e+09	1.5635e+09	1.49416e+09	1.60646e+09	1.62427e+09	1.57201e+09	1.62314e+09	1.5805e+09
FALSE	High	Master Protein	P0AEX9	Maltose-binding periplasmic protein OS=Escherichia coli (strain K12) GN=malE PE=1 SV=1	0	470.113	89	48	1822	48	396	43.4	5.71	4467.58	48	cell death;cell organization and biogenesis;cell proliferation;cellular component movement;cellular homeostasis;defense response;development;metabolic process;regulation of biological process;response to stimulus;transport	cytoplasm;cytosol;extracellular;membrane;nucleus	catalytic activity;DNA binding;metal ion binding;nucleotide binding;protein binding;receptor activity;RNA binding;signal transducer activity;transporter activity	Pf01547, Pf13343, Pf13416, Pf13786	948538	SH08_01720; SH03_01715; SH06_01705; SH04_01715; SH07_01720; SF31_01705	malE	ABC transporters; Bacterial chemotaxis		2	7.29545e+07	5.48909e+07	5.93074e+07	1.13797e+09	1.11833e+09	1.28832e+09	1.94293e+08	2.28902e+08	1.36243e+08	1.07564e+09	1.07049e+09	9.89958e+08	1.74566e+08	2.16715e+08	2.75648e+08	1.12039e+09	1.12185e+09	1.10074e+09	6.21191e+08	5.79725e+08	8.27803e+08	1.13485e+09	1.13177e+09	1.02426e+09
FALSE	High	Master Protein	P0ACY3	Uncharacterized protein YeaG OS=Escherichia coli (strain K12) GN=yeaG PE=3 SV=1	0	469.18	82	60	1643	60	644	74.4	5.85	3600.75	60	cell communication;metabolic process;response to stimulus		catalytic activity	Pf06798, Pf08298, Pf13191	946297	SH08_13040; SH03_12940; SH06_13245; SH04_12930; SH07_12935; SF31_13245	yeaG			0	1.10967e+08	8.17167e+07	9.18799e+07	5.2173e+08	4.6907e+08	5.88742e+08	4.28531e+07	5.02809e+07	6.59711e+07	6.37285e+08	6.12815e+08	5.17502e+08	4.93635e+07	5.00113e+07	6.47465e+07	4.74749e+08	5.55166e+08	5.11893e+08	8.86003e+08	5.64165e+08	6.98352e+08	7.17615e+08	5.83403e+08	5.76665e+08
FALSE	High	Master Protein	P0A6H5	ATP-dependent protease ATPase subunit HslU OS=Escherichia coli (strain K12) GN=hslU PE=1 SV=1	0	467.924	79	53	2166	53	443	49.6	5.35	5176.22	53	cell organization and biogenesis;metabolic process;regulation of biological process;response to stimulus	cytoplasm;cytosol;membrane;proteasome	catalytic activity;metal ion binding;nucleotide binding;protein binding	Pf00004, Pf00158, Pf01078, Pf07724, Pf07728, Pf13191, Pf13207	948430	SH08_01165; SH03_01160; SH06_01160; SH04_01160; SH07_01165; SF31_01160	hslU			0	1.00316e+09	1.09102e+09	8.57608e+08	9.00675e+08	8.38443e+08	8.37228e+08	1.53413e+09	1.3079e+09	1.48237e+09	8.15496e+08	7.96086e+08	7.87265e+08	1.32889e+09	1.16212e+09	1.2842e+09	8.18082e+08	8.02251e+08	8.29624e+08	9.50172e+08	1.03252e+09	1.00064e+09	8.10638e+08	8.43818e+08	8.6048e+08
FALSE	High	Master Protein	P04079	GMP synthase [glutamine-hydrolyzing] OS=Escherichia coli (strain K12) GN=guaA PE=1 SV=1	0	467.506	92	54	2226	54	525	58.6	5.39	5704.16	54	metabolic process	cytosol	catalytic activity;nucleotide binding;protein binding	Pf00117, Pf00733, Pf00958, Pf02540, Pf03054, Pf07722	947334	SH08_16760; SH03_16660; SH06_16965; SH04_16650; SH07_16655; SF31_17010	guaA	Purine metabolism; Metabolic pathways		2	4.11368e+08	2.99311e+08	3.01914e+08	3.79459e+08	3.3731e+08	4.04785e+08	7.77064e+08	5.42482e+08	8.74676e+08	3.85706e+08	4.29917e+08	2.7178e+08	4.3975e+08	4.00695e+08	5.49828e+08	3.66465e+08	4.44927e+08	2.89908e+08	2.73617e+08	2.76727e+08	3.59349e+08	3.71924e+08	3.40976e+08	3.67814e+08
FALSE	High	Master Protein	P0A9P6	ATP-dependent RNA helicase DeaD OS=Escherichia coli (strain K12) GN=deaD PE=1 SV=2	0	466.744	77	51	2032	51	629	70.5	8.72	4608.14	51	cell organization and biogenesis;metabolic process;regulation of biological process;response to stimulus	cytoplasm;cytosol	catalytic activity;nucleotide binding;protein binding;RNA binding	Pf00270, Pf00271, Pf03880, Pf14617	947674	SH08_20105; SH03_20000; SH06_20305; SH04_19990; SH07_19995; SF31_20335	deaD	RNA degradation		1	1.77307e+09	1.99974e+09	1.85213e+09	7.49528e+08	7.04312e+08	6.74645e+08	1.12314e+09	1.06176e+09	1.21255e+09	5.56235e+08	6.24229e+08	8.70525e+08	2.49326e+09	2.24365e+09	2.23124e+09	7.40943e+08	6.66522e+08	7.29602e+08	6.25105e+08	6.85316e+08	7.11879e+08	5.95173e+08	8.12091e+08	1.0386e+09
FALSE	High	Master Protein	P0AEM9	L-cystine-binding protein FliY OS=Escherichia coli (strain K12) GN=fliY PE=1 SV=1	0	466.518	90	48	2152	48	266	29	6.64	5398.74	48	regulation of biological process;response to stimulus;transport	membrane	receptor activity;signal transducer activity;transporter activity	Pf00060, Pf00497	948833	SH08_13760; SH03_13660; SH06_13965; SH04_13650; SH07_13655; SF31_13970	fliY	ABC transporters		1	1.50801e+09	1.39855e+09	1.3724e+09	2.04046e+09	2.0046e+09	2.06269e+09	9.55395e+08	1.27954e+09	8.6629e+08	2035646139	1.94629e+09	2.25328e+09	1.28564e+09	1.2313e+09	1.16464e+09	1.9943e+09	2.04385e+09	2.09799e+09	2.07508e+09	2.0713e+09	1.98339e+09	2.0433e+09	2.08073e+09	1.94704e+09
FALSE	High	Master Protein	P00722	Beta-galactosidase OS=Escherichia coli (strain K12) GN=lacZ PE=1 SV=2	0	464.75	67	52	2027	52	1024	116.4	5.5	4735.16	52	metabolic process		catalytic activity;metal ion binding;protein binding	Pf00703, Pf02836, Pf02837, Pf02929	945006	SH03_05505; SH06_05815; SH04_05495; SH07_05500; SF31_05815	lacZ	Galactose metabolism; Metabolic pathways; Other glycan degradation; Sphingolipid metabolism		4	1.43361e+08	1.83452e+08	2.0645e+08	6.80194e+08	7.08087e+08	8.37446e+08	1.1236e+09	8.57681e+08	8.89201e+08	6.8176e+08	7.2986e+08	6.26329e+08	2.32014e+08	2.67275e+08	3.15275e+08	5.9503e+08	6.06014e+08	6.91678e+08	4.83994e+08	4.8671e+08	5.80455e+08	7.02414e+08	6.9053e+08	7.55946e+08
FALSE	High	Master Protein	P0A9M8	Phosphate acetyltransferase OS=Escherichia coli (strain K12) GN=pta PE=1 SV=2	0	463.961	72	56	2169	56	714	77.1	5.41	5768.53	56	metabolic process	cytoplasm;cytosol	catalytic activity;metal ion binding;protein binding	Pf01515, Pf07085, Pf13500	946778	SH08_15715; SH03_15615; SH06_15920; SH04_15605; SH07_15610; SF31_15920	pta	Carbon metabolism; Microbial metabolism in diverse environments; Propanoate metabolism; Pyruvate metabolism; Methane metabolism; Metabolic pathways; Taurine and hypotaurine metabolism		7	6.16752e+08	6.11036e+08	6.366e+08	7.57348e+08	7.28882e+08	7.45329e+08	5.42014e+08	5.86791e+08	6.97202e+08	6.4566e+08	6.32813e+08	7.03084e+08	5.33044e+08	5.3043e+08	5.2679e+08	7.26109e+08	7.42237e+08	6.61009e+08	5.77055e+08	5.88416e+08	6.17298e+08	6.1993e+08	6.38699e+08	6.42605e+08
FALSE	High	Master Protein	P32132	GTP-binding protein TypA/BipA OS=Escherichia coli (strain K12) GN=typA PE=1 SV=2	0	457.35	65	50	1717	50	607	67.3	5.33	4346.51	50	cell organization and biogenesis;response to stimulus	cytosol	catalytic activity;nucleotide binding;protein binding	Pf00009, Pf00679, Pf03144	948369	SH08_00850; SH03_00845; SH06_00845; SH04_00845; SH07_00850; SF31_00845	typA			0	1.0253e+09	1.00048e+09	1.14102e+09	7.40492e+08	7.14082e+08	7.6163e+08	1.02626e+09	1.02292e+09	1.03601e+09	7.39817e+08	7.47101e+08	7.14073e+08	1.03198e+09	1.08621e+09	1.08289e+09	6.86373e+08	7.34397e+08	7.21012e+08	7.72271e+08	7.68626e+08	7.94265e+08	7.6394e+08	7.78065e+08	7.47655e+08
FALSE	High	Master Protein	P0A870	Transaldolase B OS=Escherichia coli (strain K12) GN=talB PE=1 SV=2	0	456.639	92	46	2328	44	317	35.2	5.21	6252.4	46	metabolic process	cytoplasm;cytosol;membrane	catalytic activity	Pf00923	944748	SH08_03775; SH03_03780; SH06_04085; SH04_03770; SH07_03775; SF31_04085	talB	Carbon metabolism; Biosynthesis of amino acids; Microbial metabolism in diverse environments; Biosynthesis of secondary metabolites; Biosynthesis of antibiotics; Metabolic pathways; Pentose phosphate pathway		7	2.68508e+09	2.39089e+09	2.48812e+09	2.34356e+09	2.13148e+09	2.32368e+09	2.88177e+09	2.70922e+09	2.66537e+09	2.49677e+09	2.37104e+09	2.57834e+09	2.15052e+09	2.18961e+09	2.30459e+09	2.2781e+09	2.16872e+09	2.56945e+09	2.40336e+09	2.339e+09	2.34302e+09	2.38334e+09	2.43569e+09	2.28394e+09
FALSE	High	Master Protein	P69910	Glutamate decarboxylase beta OS=Escherichia coli (strain K12) GN=gadB PE=1 SV=1	0	455.644	79	44	1570	5	466	52.6	5.49	4176.59	44	cellular homeostasis;metabolic process	cytoplasm;cytosol;membrane	catalytic activity;protein binding	Pf00282	946058	SH08_11535; SH03_11435; SH06_11740; SH04_11425; SH07_11430; SF31_11740	gadB	Quorum sensing; Alanine, aspartate and glutamate metabolism; Microbial metabolism in diverse environments; Biosynthesis of secondary metabolites; beta-Alanine metabolism; Metabolic pathways; Taurine and hypotaurine metabolism; Butanoate metabolism		8	1.8519e+07	2.65352e+07	1.80488e+07	1.89821e+08	2.02004e+08	1.82377e+08	4.31945e+06	7.01439e+06	7.51892e+06	1.7427e+08	1.45492e+08	2.36488e+08	6.04973e+07	4.42461e+07	3.31184e+07	1.36693e+08	1.622e+08	2.06172e+08	3.12616e+08	2.04638e+08	3.01901e+08	1.85e+08	2.34317e+08	1.94364e+08
FALSE	High	Master Protein	P00370	NADP-specific glutamate dehydrogenase OS=Escherichia coli (strain K12) GN=gdhA PE=1 SV=1	0	455.507	85	46	2224	46	447	48.6	6.4	5212.72	46	metabolic process	cytoplasm;cytosol	catalytic activity;protein binding	Pf00208, Pf02812, Pf13241	946802	SH08_12920; SH03_12820; SH06_13125; SH04_12810; SH07_12815; SF31_13125	gdhA	Alanine, aspartate and glutamate metabolism; Nitrogen metabolism; Arginine biosynthesis; Metabolic pathways		4	1.33745e+09	1.27267e+09	1.37273e+09	1.34504e+09	1.20177e+09	1.40538e+09	6.15289e+08	1.00775e+09	6.82706e+08	1.35904e+09	1.40334e+09	1.32318e+09	1.18018e+09	1.07864e+09	1.1756e+09	1.24558e+09	1.39825e+09	1.32023e+09	1.11575e+09	1.01488e+09	1.01528e+09	1.28998e+09	1.13094e+09	1.15638e+09
FALSE	High	Master Protein	P60422	50S ribosomal protein L2 OS=Escherichia coli (strain K12) GN=rplB PE=1 SV=2	0	455.083	88	41	3132	41	273	29.8	10.93	6442.36	41	cell organization and biogenesis;metabolic process	cytosol;ribosome	catalytic activity;metal ion binding;protein binding;RNA binding;structural molecule activity	Pf00181, Pf03947	29456695; 947820; 31656000	SH08_20850; SH03_20745; SH06_21050; SH04_20735; SH07_20740; SF31_21135	CSK29544_RS06430; rplB; AL524_RS00875	Ribosome		1	6.12797e+09	7.42822e+09	6.78093e+09	4.95582e+09	5.22031e+09	5.27688e+09	6.35547e+09	6.0771e+09	6.30506e+09	5.21261e+09	5.09456e+09	6.53577e+09	8.75173e+09	8.9812e+09	6.71742e+09	5.10422e+09	5.049e+09	5.77405e+09	6.2885e+09	5.62163e+09	5.06512e+09	5.52049e+09	5.3238e+09	5.34704e+09
FALSE	High	Master Protein	P0A858	Triosephosphate isomerase OS=Escherichia coli (strain K12) GN=tpiA PE=1 SV=1	0	453.824	95	33	1907	33	255	27	5.96	5446.48	33	metabolic process	cytoplasm;cytosol;membrane	catalytic activity;protein binding	Pf00121	948409	SH08_01105; SH03_01100; SH06_01100; SH04_01100; SH07_01105; SF31_01100	tpiA	Carbon metabolism; Biosynthesis of amino acids; Fructose and mannose metabolism; Microbial metabolism in diverse environments; Biosynthesis of secondary metabolites; Biosynthesis of antibiotics; Inositol phosphate metabolism; Metabolic pathways; Glycolysis / Gluconeogenesis		9	8.79622e+08	7.55602e+08	5.83657e+08	1.07598e+09	1.07522e+09	1.1747e+09	9.24938e+08	1.04344e+09	8.95457e+08	1.0653e+09	1.02872e+09	1.12927e+09	9.95833e+08	9.47095e+08	9.93007e+08	1.17243e+09	1.13448e+09	1.09778e+09	9.25039e+08	9.42492e+08	1.01429e+09	1.26938e+09	1.01114e+09	1.06741e+09
FALSE	High	Master Protein	P69908	Glutamate decarboxylase alpha OS=Escherichia coli (strain K12) GN=gadA PE=1 SV=1	0	452.479	78	42	1554	3	466	52.7	5.41	4177.81	42	cellular homeostasis;metabolic process	cytosol;membrane	catalytic activity;protein binding	Pf00282	948027	SH08_21885; SH03_21780; SH06_22085; SH04_21770; SH07_21775; SF31_22170	gadA	Quorum sensing; Alanine, aspartate and glutamate metabolism; Microbial metabolism in diverse environments; Biosynthesis of secondary metabolites; beta-Alanine metabolism; Metabolic pathways; Taurine and hypotaurine metabolism; Butanoate metabolism		8	7.18902e+06	1.05197e+07	7.63536e+06	1.48322e+08	1.7364e+08	1.47468e+08	2.64362e+06	3.11799e+06	6.48991e+06	106009904	1.0535e+08	2.24407e+08	3.52315e+07	4.32606e+07	3.77984e+07	1.16644e+08	1.24828e+08	1.88187e+08	2.78598e+08	1.72182e+08	2.7904e+08	1.73762e+08	1.55119e+08	1.65232e+08
FALSE	High	Master Protein	P38038	Sulfite reductase [NADPH] flavoprotein alpha-component OS=Escherichia coli (strain K12) GN=cysJ PE=1 SV=4	0	449.944	76	49	1890	49	599	66.2	5.02	5490.88	49	metabolic process;transport		catalytic activity;nucleotide binding;protein binding	Pf00175, Pf00258, Pf00667	947239	SH08_18075; SH03_17975; SH06_18280; SH04_17965; SH07_17970; SF31_18305	cysJ	Sulfur metabolism; Microbial metabolism in diverse environments; Metabolic pathways		3	8.4955e+08	9.70754e+08	9.29032e+08	6.39052e+08	6.47112e+08	6.27185e+08	9.79064e+08	1.00445e+09	1.10602e+09	6.621e+08	6.76986e+08	6.56688e+08	8.5372e+08	9.10508e+08	9.15503e+08	6.81896e+08	6.4227e+08	6.88127e+08	6.88453e+08	7.03776e+08	6.47783e+08	6.0129e+08	6.76012e+08	6.7912e+08
FALSE	High	Master Protein	P0A6B7	Cysteine desulfurase IscS OS=Escherichia coli (strain K12) GN=iscS PE=1 SV=1	0	449.639	76	42	2354	42	404	45.1	6.37	5663.64	42	cell organization and biogenesis;metabolic process;transport	cytoplasm;cytosol	catalytic activity;metal ion binding;protein binding;transporter activity	Pf00155, Pf00266, Pf00282, Pf01053, Pf01212	947004	SH08_16875; SH03_16775; SH06_17080; SH04_16765; SH07_16770; SF31_17125	iscS	Sulfur relay system; Thiamine metabolism; Metabolic pathways		3	2.00371e+09	2.17102e+09	2.15689e+09	1.26441e+09	1.38202e+09	1.22955e+09	1.40077e+09	1.36381e+09	1.52937e+09	1.13793e+09	1.19906e+09	1.22544e+09	1.82491e+09	1.88559e+09	1.77947e+09	1.2892e+09	1.21224e+09	1.24524e+09	1.08682e+09	1.11248e+09	1.10845e+09	1.14055e+09	1.22773e+09	1.24634e+09
FALSE	High	Master Protein	P21889	Aspartate--tRNA ligase OS=Escherichia coli (strain K12) GN=aspS PE=1 SV=1	0	448.652	85	60	2212	60	590	65.9	5.69	5298.42	60	metabolic process	cytoplasm;cytosol	catalytic activity;nucleotide binding	Pf00152, Pf00587, Pf01336, Pf02938	946385	SH08_13495; SH03_13395; SH06_13700; SH04_13385; SH07_13390; SF31_13700	aspS	Aminoacyl-tRNA biosynthesis		1	4.73164e+08	5.22447e+08	5.06738e+08	6.15926e+08	5.82506e+08	6.19171e+08	5.22982e+08	5.51587e+08	5.36293e+08	5.97722e+08	6.35489e+08	5.39865e+08	5.27749e+08	5.22501e+08	5.51911e+08	5.9338e+08	6.23607e+08	5.58988e+08	5.62868e+08	5.51797e+08	5.8823e+08	6.11036e+08	5.96225e+08	6.03136e+08
FALSE	High	Master Protein	P00934	Threonine synthase OS=Escherichia coli (strain K12) GN=thrC PE=1 SV=1	0	447.004	95	41	1948	41	428	47.1	5.4	6173.1	41	metabolic process	cytosol	catalytic activity	Pf00291, Pf14821	945198	SH08_03750; SH03_03755; SH06_04060; SH04_03745; SH07_03750; SF31_04060	thrC	Vitamin B6 metabolism; Biosynthesis of amino acids; Microbial metabolism in diverse environments; Glycine, serine and threonine metabolism; Biosynthesis of secondary metabolites; Metabolic pathways		6	6.95129e+08	7.27375e+08	6.83967e+08	9.35287e+08	8.82844e+08	9.80606e+08	5.03613e+08	6.42776e+08	4.8996e+08	9.91554e+08	9.55666e+08	9.74784e+08	6.41196e+08	6.19455e+08	6.88922e+08	9.05236e+08	9.28616e+08	1.00496e+09	8.94043e+08	8.81318e+08	7.91261e+08	1.04082e+09	8.48853e+08	8.91482e+08
FALSE	High	Master Protein	P0AB71	Fructose-bisphosphate aldolase class 2 OS=Escherichia coli (strain K12) GN=fbaA PE=1 SV=2	0	442.989	94	30	1877	30	359	39.1	5.86	5068.02	30	metabolic process	cytosol;membrane	catalytic activity;metal ion binding;protein binding	Pf01116	947415	SH08_18895; SH03_18795; SH06_19100; SH04_18785; SH07_18790; SF31_19140	fbaA	Carbon metabolism; Biosynthesis of amino acids; Fructose and mannose metabolism; Microbial metabolism in diverse environments; Biosynthesis of secondary metabolites; Biosynthesis of antibiotics; Methane metabolism; Metabolic pathways; Glycolysis / Gluconeogenesis; Pentose phosphate pathway		10	1.55161e+09	1.16063e+09	1.0085e+09	1.52189e+09	1.52338e+09	1.49791e+09	1.68728e+09	1.53098e+09	1.71078e+09	1.43939e+09	1.57317e+09	1.40597e+09	1.2875e+09	1.20621e+09	1.50626e+09	1.58911e+09	1.55784e+09	1.39603e+09	1.27043e+09	1.43246e+09	1.48358e+09	1.51324e+09	1.47347e+09	1.37666e+09
FALSE	High	Master Protein	P00962	Glutamine--tRNA ligase OS=Escherichia coli (strain K12) GN=glnS PE=1 SV=3	0	440.001	82	61	1775	61	554	63.4	6.28	4046.4	61	metabolic process	cytoplasm;cytosol	catalytic activity;nucleotide binding	Pf00749, Pf03950	945310	SH08_07220; SH03_07225; SH06_07530; SH04_07215; SH07_07220; SF31_07530	glnS	Metabolic pathways; Aminoacyl-tRNA biosynthesis		2	4.52408e+08	5.21966e+08	5.22016e+08	4.12248e+08	4.3478e+08	4.15599e+08	5.12478e+08	5.03175e+08	4.90725e+08	4.36091e+08	4.48865e+08	4.95802e+08	6.98156e+08	6.99664e+08	6.88283e+08	3.90922e+08	4.81531e+08	3.91364e+08	4.34034e+08	4.02436e+08	4.16342e+08	4.8314e+08	4.17849e+08	4.26223e+08
FALSE	High	Master Protein	P0A7V0	30S ribosomal protein S2 OS=Escherichia coli (strain K12) GN=rpsB PE=1 SV=2	0	439.735	93	34	3255	34	241	26.7	7.14	8566.05	34	cell organization and biogenesis;metabolic process	ribosome	metal ion binding;protein binding;RNA binding;structural molecule activity	Pf00318	947874	SH08_04595; SH03_04585; SH06_04895; SH04_04575; SH07_04580; SF31_04895	rpsB	Ribosome		1	3.93775e+09	3.98098e+09	3.37686e+09	3.75064e+09	3.75334e+09	3.76332e+09	4.74129e+09	4.85206e+09	4.64335e+09	3.8813e+09	3.83608e+09	3.62664e+09	4.3091e+09	4.49454e+09	4.6475e+09	3.59401e+09	3.5704e+09	3.66067e+09	3.66097e+09	4.1976e+09	3.77175e+09	4.10835e+09	3.78877e+09	3.78769e+09
FALSE	High	Master Protein	P25526	Succinate-semialdehyde dehydrogenase [NADP(+)] GabD OS=Escherichia coli (strain K12) GN=gabD PE=1 SV=1	0	436.577	89	42	1623	42	482	51.7	5.6	4237.65	42	metabolic process	cytoplasm;mitochondrion	catalytic activity;nucleotide binding	Pf00171	948060	SH08_17535; SH03_17435; SH06_17740; SH04_17425; SH07_17430; SF31_17785	gabD	Tyrosine metabolism; Nicotinate and nicotinamide metabolism; Alanine, aspartate and glutamate metabolism; Microbial metabolism in diverse environments; Metabolic pathways; Butanoate metabolism; Lysine degradation		7	1.00451e+08	1.23868e+08	1.05172e+08	9.21931e+08	8.49132e+08	9.07053e+08	5.25026e+07	7.33086e+07	6.24086e+07	9.86876e+08	9.18028e+08	9.09335e+08	1.03651e+08	8.52644e+07	7.59047e+07	8.23548e+08	8.32834e+08	9.24927e+08	1.15198e+09	9.80675e+08	9.97867e+08	1.03044e+09	8.80637e+08	8.80067e+08
FALSE	High	Master Protein	P23865	Tail-specific protease OS=Escherichia coli (strain K12) GN=prc PE=1 SV=2	0	436.166	72	62	2034	62	682	76.6	6.55	4701.45	62	metabolic process;regulation of biological process;response to stimulus	membrane	catalytic activity;protein binding	Pf00595, Pf03572, Pf11818, Pf13180	946096	SH08_13300; SH03_13200; SH06_13505; SH04_13190; SH07_13195; SF31_13505	prc			0	3.75272e+08	3.92299e+08	3.87252e+08	3.62673e+08	3.85852e+08	3.64269e+08	2.80952e+08	3.13012e+08	2.80289e+08	3.46355e+08	3.59277e+08	3.94166e+08	3.71342e+08	3.32369e+08	3.39531e+08	3.9347e+08	3.64033e+08	3.62961e+08	4.07137e+08	3.62928e+08	3.37526e+08	3.49857e+08	3.38796e+08	3.39426e+08
FALSE	High	Master Protein	P33602	NADH-quinone oxidoreductase subunit G OS=Escherichia coli (strain K12) GN=nuoG PE=1 SV=4	0	436.088	65	57	1988	57	908	100.2	6.25	5080.01	57	metabolic process	cytoplasm;membrane	catalytic activity;metal ion binding;nucleotide binding;protein binding	Pf00111, Pf00384, Pf01568, Pf04879, Pf10588, Pf13510	946762	SH08_15640; SH03_15540; SH06_15845; SH04_15530; SH07_15535; SF31_15845	nuoG	Oxidative phosphorylation; Metabolic pathways		2	2.80833e+08	2.89919e+08	3.19969e+08	4.24915e+08	4.28903e+08	4.27641e+08	2.99079e+08	3.77766e+08	3.42873e+08	4.31591e+08	4.5422e+08	3.92919e+08	2.99987e+08	3.0016e+08	3.19428e+08	4.06143e+08	4.53637e+08	4.4796e+08	4.26119e+08	3.96379e+08	4.77261e+08	4.73271e+08	4.23302e+08	4.30397e+08
FALSE	High	Master Protein	P76558	NADP-dependent malic enzyme OS=Escherichia coli (strain K12) GN=maeB PE=1 SV=1	0	435.808	78	48	2142	48	759	82.4	5.5	5143.66	48	metabolic process	cytosol	catalytic activity;metal ion binding;nucleotide binding	Pf00390, Pf01515, Pf03949	946947	SH08_16520; SH03_16420; SH06_16725; SH04_16410; SH07_16415; SF31_16770	maeB	Carbon metabolism; Microbial metabolism in diverse environments; Pyruvate metabolism; Metabolic pathways		4	2.60653e+08	2.43117e+08	2.75885e+08	6.14983e+08	6.40916e+08	6.40715e+08	2.95628e+08	3.19583e+08	3.20997e+08	5.94038e+08	5.51073e+08	5.20468e+08	2.16239e+08	2.4795e+08	2.4927e+08	5.55653e+08	5.94782e+08	5.8876e+08	4.75937e+08	4.52346e+08	5.06422e+08	5.76198e+08	5.71818e+08	5.58486e+08
FALSE	High	Master Protein	P0A7L0	50S ribosomal protein L1 OS=Escherichia coli (strain K12) GN=rplA PE=1 SV=2	0	431.686	93	36	3824	36	234	24.7	9.64	9185.55	36	cell organization and biogenesis;metabolic process;regulation of biological process	cytosol;ribosome	protein binding;RNA binding;structural molecule activity	Pf00687	948483	SH08_01440; SH03_01435; SH06_01435; SH04_01435; SH07_01440; SF31_01435	rplA	Ribosome		1	5.92011e+09	6.02103e+09	5.82221e+09	4.67985e+09	4.61615e+09	4.25574e+09	5.86934e+09	5.33043e+09	5.9211e+09	4.29887e+09	4.54024e+09	4.51417e+09	6.55432e+09	6.38294e+09	6.3999e+09	4.32356e+09	4.42448e+09	4.58506e+09	4.59092e+09	4.52338e+09	4.65471e+09	4.22579e+09	4.46293e+09	4.64753e+09
FALSE	High	Master Protein	P0A9T0	D-3-phosphoglycerate dehydrogenase OS=Escherichia coli (strain K12) GN=serA PE=1 SV=2	0	430.843	71	33	2162	33	410	44.1	6.35	5144.61	33	metabolic process	cytosol	catalytic activity;nucleotide binding;protein binding	Pf00389, Pf01842, Pf02826, Pf13291	945258	SH08_18835; SH03_18735; SH06_19040; SH04_18725; SH07_18730; SF31_19080	serA	Carbon metabolism; Biosynthesis of amino acids; Microbial metabolism in diverse environments; Glycine, serine and threonine metabolism; Biosynthesis of antibiotics; Methane metabolism; Metabolic pathways		7	2.22992e+09	2.12667e+09	1.98699e+09	2.57853e+09	2.54571e+09	2.71221e+09	1.67452e+09	2.07293e+09	2.01483e+09	2.59833e+09	2.57804e+09	2.30126e+09	2.01753e+09	1.77776e+09	2.16284e+09	2.56111e+09	2.67488e+09	2.47364e+09	2.30934e+09	2.33206e+09	2.35138e+09	2.57522e+09	2.46811e+09	2.39357e+09
FALSE	High	Master Protein	P08997	Malate synthase A OS=Escherichia coli (strain K12) GN=aceB PE=1 SV=1	0	426.963	71	47	2027	47	533	60.2	5.59	4704.7	47	metabolic process	cytoplasm	catalytic activity	Pf01274	948512	SH08_01595; SH03_01590; SH06_01590; SH04_01590; SH07_01595; SF31_01590	aceB	Carbon metabolism; Microbial metabolism in diverse environments; Biosynthesis of secondary metabolites; Pyruvate metabolism; Glyoxylate and dicarboxylate metabolism; Metabolic pathways		6	3.85784e+08	3.46322e+08	4.28263e+08	1.36394e+09	1.29511e+09	1.36358e+09	5.06511e+08	5.152e+08	5.60643e+08	1.23567e+09	1.22323e+09	9.79401e+08	1.77433e+08	2.16198e+08	1.94776e+08	1.37104e+09	1.61563e+09	1.25151e+09	6.17134e+08	8.34528e+08	9.02425e+08	1.05672e+09	1.01618e+09	1.05241e+09
FALSE	High	Master Protein	P09832	Glutamate synthase [NADPH] small chain OS=Escherichia coli (strain K12) GN=gltD PE=1 SV=3	0	423.659	84	49	1859	49	472	52	5.72	4359.04	49	metabolic process	cytosol	catalytic activity;metal ion binding;nucleotide binding;protein binding	Pf00070, Pf00743, Pf00890, Pf01210, Pf01266, Pf01494, Pf01946, Pf02826, Pf03486, Pf07992, Pf12831, Pf13450, Pf13738, Pf14691	947723	SF31_20590	gltD	Biosynthesis of amino acids; Alanine, aspartate and glutamate metabolism; Microbial metabolism in diverse environments; Biosynthesis of secondary metabolites; Biosynthesis of antibiotics; Nitrogen metabolism; Metabolic pathways		7	6.20553e+08	6.3967e+08	6.70966e+08	8.60113e+08	7.80012e+08	8.63168e+08	3.87777e+08	5.89549e+08	3.69604e+08	9.1664e+08	1.0011e+09	8.83786e+08	4.59203e+08	4.44626e+08	4.64338e+08	8.84182e+08	8.74263e+08	7.81068e+08	7.21682e+08	8.08938e+08	6.99774e+08	7.96624e+08	7.80539e+08	7.79031e+08
FALSE	High	Master Protein	P62707	2,3-bisphosphoglycerate-dependent phosphoglycerate mutase OS=Escherichia coli (strain K12) GN=gpmA PE=1 SV=2	0	423.158	91	36	2333	36	250	28.5	6.18	5969.12	36	metabolic process;regulation of biological process	cytoplasm;cytosol	catalytic activity	Pf00300	945068	SH08_07640; SH03_07640; SH06_07945; SH04_07630; SH07_07635; SF31_07945	gpmA	Carbon metabolism; Biosynthesis of amino acids; Microbial metabolism in diverse environments; Glycine, serine and threonine metabolism; Biosynthesis of secondary metabolites; Biosynthesis of antibiotics; Methane metabolism; Metabolic pathways; Glycolysis / Gluconeogenesis		9	1.73174e+09	1.9839e+09	1.72478e+09	2.51378e+09	2.55727e+09	2.52741e+09	1.68359e+09	1.95792e+09	1.61798e+09	2.78624e+09	2.71771e+09	3.00436e+09	2.34976e+09	2.17816e+09	2.11043e+09	2.64569e+09	2.57732e+09	2.86231e+09	2.96033e+09	2.5693e+09	2.58635e+09	2.88272e+09	2.64073e+09	2.54578e+09
FALSE	High	Master Protein	P27302	Transketolase 1 OS=Escherichia coli (strain K12) GN=tktA PE=1 SV=5	0	422.465	68	43	2152	41	663	72.2	5.67	4997.1	43	metabolic process;regulation of biological process;response to stimulus	cytosol	catalytic activity;metal ion binding;protein binding	Pf00456, Pf02779, Pf02780	947420	SH08_18940; SH03_18840; SH06_19145; SH04_18830; SH07_18835; SF31_19185	tktA	Carbon metabolism; Biosynthesis of amino acids; Microbial metabolism in diverse environments; Biosynthesis of secondary metabolites; Biosynthesis of antibiotics; Metabolic pathways; Pentose phosphate pathway		7	1.07259e+09	1.02684e+09	1.13563e+09	9.50733e+08	9.20402e+08	9.34635e+08	1.03963e+09	1.02434e+09	1.08682e+09	9.24165e+08	9.17668e+08	9.71204e+08	9.4874e+08	1.10013e+09	9.67049e+08	8.86201e+08	9.59697e+08	8.95427e+08	8.80329e+08	7.64339e+08	7.95649e+08	7.95209e+08	8.05986e+08	8.65727e+08
FALSE	High	Master Protein	P0A8M3	Threonine--tRNA ligase OS=Escherichia coli (strain K12) GN=thrS PE=1 SV=1	0	421.759	72	62	1932	62	642	74	6.19	3623.91	62	metabolic process;regulation of biological process;response to stimulus	cytoplasm;cytosol	catalytic activity;metal ion binding;nucleotide binding;protein binding;RNA binding;translation regulator activity	Pf00587, Pf02824, Pf03129, Pf07973	946222	SH08_12705; SH03_12605; SH06_12910; SH04_12595; SH07_12600; SF31_12910	thrS	Aminoacyl-tRNA biosynthesis		1	6.49919e+08	5.53677e+08	5.2962e+08	5.25523e+08	5.02408e+08	5.4167e+08	5.4578e+08	5.21403e+08	5.7936e+08	5.25074e+08	5.41383e+08	4.47697e+08	4.54976e+08	5.53425e+08	5.66156e+08	5.21332e+08	5.54162e+08	5.46479e+08	4.65156e+08	5.27738e+08	5.32403e+08	6.15334e+08	5.28045e+08	5.11939e+08
FALSE	High	Master Protein	P22523	Chromosome partition protein MukB OS=Escherichia coli (strain K12) GN=mukB PE=1 SV=2	0	421.129	56	84	1729	84	1486	170.1	5.35	2653.86	84	cell division;cell organization and biogenesis;metabolic process	cytoplasm;cytosol	DNA binding;nucleotide binding;protein binding	Pf04310, Pf13476, Pf13555, Pf13558	945549	SH08_08510; SH03_08510; SH06_08815; SH04_08500; SH07_08505; SF31_08815	mukB			0	1.95593e+08	2.14006e+08	2.40318e+08	2.11919e+08	2.06579e+08	2.12687e+08	2.66918e+08	2.6185e+08	2.77366e+08	1.98945e+08	2.07579e+08	1.76736e+08	2.12402e+08	2.08114e+08	2.52498e+08	2.24854e+08	2.40783e+08	2.94525e+08	1.99101e+08	2.18864e+08	2.35323e+08	2.04143e+08	2.29494e+08	2.20012e+08
FALSE	High	Master Protein	P25553	Lactaldehyde dehydrogenase OS=Escherichia coli (strain K12) GN=aldA PE=1 SV=2	0	420.822	71	40	1720	40	479	52.2	5.15	4772.28	40	cell organization and biogenesis;metabolic process	cytosol;mitochondrion	catalytic activity;nucleotide binding;protein binding	Pf00171	945672	SH08_11130; SH03_11030; SH06_11335; SH04_11020; SH07_11025; SF31_11335	aldA	Microbial metabolism in diverse environments; Pyruvate metabolism; Glyoxylate and dicarboxylate metabolism		3	2.04947e+08	1.47009e+08	1.5055e+08	1.2875e+09	1.2935e+09	1.23425e+09	3.60735e+08	3.1789e+08	2.74088e+08	1.27683e+09	1.27529e+09	8.67997e+08	1.20212e+08	1.13591e+08	2.11892e+08	1.10845e+09	1.18047e+09	1.13067e+09	8.77837e+08	9.48001e+08	1.0872e+09	1.20827e+09	1.15718e+09	1.18751e+09
FALSE	High	Master Protein	P0A8N3	Lysine--tRNA ligase OS=Escherichia coli (strain K12) GN=lysS PE=1 SV=2	0	420.463	86	51	1927	37	505	57.6	5.24	4494.48	51	metabolic process	cytoplasm;cytosol;membrane	catalytic activity;metal ion binding;nucleotide binding;protein binding	Pf00152, Pf01336	947372	SH08_18725; SH03_18625; SH06_18930; SH04_18615; SH07_18620; SF31_18970	lysS	Aminoacyl-tRNA biosynthesis		1	4.53561e+08	4.72e+08	4.75432e+08	5.07794e+08	5.37732e+08	5.37195e+08	5.08583e+08	4.97944e+08	5.67919e+08	5.06555e+08	5.14155e+08	4.13878e+08	4.6917e+08	4.24271e+08	4.90688e+08	5.30527e+08	5.45226e+08	4.46889e+08	4.41912e+08	4.69685e+08	4.77794e+08	4.975e+08	4.71655e+08	4.82755e+08
FALSE	High	Master Protein	P06971	Ferrichrome-iron receptor OS=Escherichia coli (strain K12) GN=fhuA PE=1 SV=2	0	418.654	71	51	1777	51	747	82.1	5.69	4434.23	51	transport	membrane	metal ion binding;protein binding;receptor activity	Pf00593, Pf07715	944856	SH03_04495; SH06_04805; SH04_04485; SH07_04490; SF31_04805	fhuA			0	3.52551e+08	3.21151e+08	3.23606e+08	3.75113e+08	4.0641e+08	3.44749e+08	4.53053e+08	4.12621e+08	4.0411e+08	3.80645e+08	4.1073e+08	3.13782e+08	4.08121e+08	3.45119e+08	4.57929e+08	3.76072e+08	3.59717e+08	3.58247e+08	3.0255e+08	3.71158e+08	3.58321e+08	4.18412e+08	3.8573e+08	3.94857e+08
FALSE	High	Master Protein	P03023	Lactose operon repressor OS=Escherichia coli (strain K12) GN=lacI PE=1 SV=3	0	417.645	80	34	1945	34	360	38.6	6.89	5191.95	34	metabolic process;regulation of biological process	cytosol	DNA binding;protein binding	Pf00356, Pf00532, Pf04766, Pf13377, Pf13407	945007		lacI			0	2.44988e+09	2.24538e+09	1.9052e+09	2.15036e+09	2.42601e+09	2.22699e+09	9.24643e+08	1.47792e+09	1.10486e+09	2.26575e+09	2.08836e+09	2.29832e+09	1.56878e+09	1.6173e+09	1.69289e+09	1.98329e+09	2.1899e+09	2.52152e+09	2.5188e+09	2.11593e+09	2.27213e+09	2.36154e+09	2.18379e+09	2.08272e+09
FALSE	High	Master Protein	P0AES4	DNA gyrase subunit A OS=Escherichia coli (strain K12) GN=gyrA PE=1 SV=1	0	412.926	67	64	2289	64	875	96.9	5.2	4895.65	64	metabolic process;response to stimulus	chromosome;cytoplasm;cytosol;membrane	catalytic activity;DNA binding;nucleotide binding;protein binding	Pf00521, Pf03989	946614	SF31_15570	gyrA			0	5.0007e+08	5.88583e+08	6.0167e+08	4.76963e+08	4.88991e+08	4.59007e+08	5.97262e+08	5.8332e+08	6.67549e+08	4.99063e+08	4.94232e+08	4.2998e+08	4.50744e+08	4.49017e+08	4.44157e+08	4.68346e+08	4.77202e+08	4.84444e+08	4.70286e+08	4.96294e+08	5.25489e+08	4.85843e+08	5.04748e+08	5.01304e+08
FALSE	High	Master Protein	P04816	Leucine-specific-binding protein OS=Escherichia coli (strain K12) GN=livK PE=1 SV=2	0	412.436	92	39	1852	37	369	39.4	5.77	5478.57	39	metabolic process;transport		catalytic activity;metal ion binding	Pf00465, Pf01094, Pf13433, Pf13458	947964	SH08_21555; SH03_21450; SH06_21755; SH04_21440; SH07_21445; SF31_21840	livK	Quorum sensing; ABC transporters		2	8.45082e+08	7.33078e+08	7.45758e+08	8.22917e+08	7.79793e+08	7.91016e+08	4.60873e+08	6.97648e+08	4.10757e+08	8.85196e+08	9.01361e+08	8.85241e+08	4.68822e+08	5.52962e+08	5.88495e+08	7.71948e+08	8.35568e+08	8.40975e+08	1.0308e+09	1.03191e+09	9.85762e+08	9.71497e+08	9.02164e+08	8.78023e+08
FALSE	High	Master Protein	P0ABT2	DNA protection during starvation protein OS=Escherichia coli (strain K12) GN=dps PE=1 SV=2	0	411.026	95	31	2615	31	167	18.7	6.11	6152.99	31	cell organization and biogenesis;cellular homeostasis;metabolic process;response to stimulus	cytoplasm;membrane	catalytic activity;DNA binding;metal ion binding;protein binding	Pf00210	945101	SH08_07940; SH03_07940; SH06_08245; SH04_07930; SH07_07935; SF31_08245	dps			0	9.15483e+08	7.73724e+08	9.03044e+08	8.12901e+09	6.79402e+09	8.36599e+09	4.0238e+08	6.12173e+08	3.96187e+08	8.99318e+09	8.60418e+09	8.47494e+09	8.19613e+08	5.47646e+08	9.89503e+08	8.97232e+09	8.79831e+09	9.3808e+09	9.51821e+09	8.80743e+09	8.34247e+09	9.34816e+09	8.97534e+09	9.4232e+09
FALSE	High	Master Protein	P0A6F1	Carbamoyl-phosphate synthase small chain OS=Escherichia coli (strain K12) GN=carA PE=1 SV=1	0	410.073	92	30	1920	30	382	41.4	6.38	6017.55	30	metabolic process	cytoplasm;cytosol	catalytic activity;nucleotide binding;protein binding	Pf00117, Pf00988, Pf07722	949025	SH08_03890; SH03_03895; SH06_04205; SH04_03885; SH07_03890; SF31_04205	carA	Pyrimidine metabolism; Alanine, aspartate and glutamate metabolism; Metabolic pathways		3	2.02908e+09	1.85767e+09	1.93666e+09	8.86896e+08	8.65789e+08	1.01773e+09	9.04028e+08	9.15219e+08	1.01368e+09	8.99601e+08	9.0414e+08	8.95485e+08	7.62743e+08	7.56638e+08	7.47092e+08	1.01117e+09	9.44645e+08	8.2791e+08	8.53532e+08	9.35e+08	8.49634e+08	8.4945e+08	8.81174e+08	8.67503e+08
FALSE	High	Master Protein	P35340	Alkyl hydroperoxide reductase subunit F OS=Escherichia coli (strain K12) GN=ahpF PE=1 SV=2	0	409.09	78	47	1814	47	521	56.1	5.68	4673.75	47	cellular homeostasis;metabolic process;regulation of biological process;response to stimulus	cytosol	catalytic activity;nucleotide binding	Pf00070, Pf00743, Pf07992, Pf13192, Pf13434, Pf13738	947540	SH08_06870; SH03_06875; SH06_07180; SH04_06865; SH07_06870; SF31_07180	ahpF			0	7.12341e+08	6.12108e+08	5.80103e+08	6.09217e+08	6.52513e+08	5.96746e+08	7.07929e+08	6.76141e+08	6.48816e+08	5.30754e+08	5.71241e+08	5.02439e+08	9.15445e+08	8.23564e+08	9.89225e+08	6.22995e+08	5.61238e+08	6.92789e+08	4.85011e+08	5.48995e+08	5.5618e+08	5.28857e+08	5.60611e+08	5.5488e+08
FALSE	High	Master Protein	P0A8L1	Serine--tRNA ligase OS=Escherichia coli (strain K12) GN=serS PE=1 SV=1	0	406.822	87	41	1909	41	430	48.4	5.5	4771.37	41	metabolic process	cytoplasm;cytosol	catalytic activity;metal ion binding;nucleotide binding;protein binding	Pf00587, Pf02403	945506	SH08_08355; SH03_08355; SH06_08660; SH04_08345; SH07_08350; SF31_08660	serS	Aminoacyl-tRNA biosynthesis		1	8.92279e+08	9.10057e+08	8.48673e+08	8.17369e+08	8.5242e+08	7.84096e+08	8.25126e+08	9.63455e+08	7.77719e+08	8.29388e+08	8.93979e+08	6.36653e+08	7.55664e+08	6.89521e+08	8.67563e+08	8.2673e+08	8.17475e+08	7.4957e+08	7.0148e+08	8.07056e+08	8.05369e+08	7.65614e+08	7.62874e+08	8.25155e+08
FALSE	High	Master Protein	P77804	Protein YdgA OS=Escherichia coli (strain K12) GN=ydgA PE=1 SV=1	0	400.935	92	42	1880	42	502	54.7	5.17	5068.72	42	cellular component movement	membrane	protein binding	Pf06097	946172	SH08_12155; SH03_12055; SH06_12360; SH04_12045; SH07_12050; SF31_12360	ydgA			0	3.24003e+08	3.07012e+08	2.80666e+08	7.60026e+08	7.54933e+08	7.00375e+08	3.06328e+08	3.48262e+08	3.12127e+08	7.70678e+08	7.34557e+08	5.69808e+08	2.99089e+08	2.47473e+08	3.28875e+08	7.52873e+08	7.95749e+08	6.81308e+08	6.5714e+08	7.12197e+08	7.23092e+08	7.36256e+08	7.1985e+08	6.93231e+08
FALSE	High	Master Protein	P22259	Phosphoenolpyruvate carboxykinase (ATP) OS=Escherichia coli (strain K12) GN=pckA PE=1 SV=2	0	400.031	84	44	1632	44	540	59.6	5.71	4014.17	44	metabolic process	cytoplasm;cytosol	catalytic activity;metal ion binding;nucleotide binding	Pf01293	945667	SH08_21290; SH03_21185; SH06_21490; SH04_21175; SH07_21180; SF31_21575	pck	Carbon metabolism; Microbial metabolism in diverse environments; Biosynthesis of secondary metabolites; Pyruvate metabolism; Biosynthesis of antibiotics; Citrate cycle (TCA cycle); Metabolic pathways; Glycolysis / Gluconeogenesis		8	2.30725e+08	2.22186e+08	2.37315e+08	4.81817e+08	5.13094e+08	5.14428e+08	4.28156e+08	3.26343e+08	4.04952e+08	4.53019e+08	5.19431e+08	3.69343e+08	2.06814e+08	2.01639e+08	2.9929e+08	4.9442e+08	5.36309e+08	4.68911e+08	3.69691e+08	3.83001e+08	3.80729e+08	4.99025e+08	4.17e+08	4.46547e+08
FALSE	High	Master Protein	P00448	Superoxide dismutase [Mn] OS=Escherichia coli (strain K12) GN=sodA PE=1 SV=2	0	399.875	87	27	1403	27	206	23.1	6.96	4671.36	27	metabolic process;response to stimulus	cytoplasm;cytosol	antioxidant activity;catalytic activity;DNA binding;metal ion binding	Pf00081, Pf02777	948403	SH08_01050; SH03_01045; SH06_01045; SH04_01045; SH07_01050; SF31_01045	sodA			0	1.55102e+09	1.53305e+09	1.64346e+09	1.30074e+09	1.49117e+09	1.49069e+09	2.54623e+09	2.3535e+09	2.83372e+09	1.37263e+09	1.46353e+09	1.5709e+09	2.0518e+09	2.53649e+09	2.1384e+09	1.28113e+09	1.43001e+09	1.68123e+09	1.60286e+09	1.20734e+09	1.29897e+09	1.73846e+09	1.36277e+09	1.29694e+09
FALSE	High	Master Protein	P75691	Aldehyde reductase YahK OS=Escherichia coli (strain K12) GN=yahK PE=1 SV=1	0	399.815	83	34	1210	34	349	38	6.23	3524.56	34	metabolic process		catalytic activity;metal ion binding	Pf00107, Pf08240, Pf08241	944975	SH08_05425; SH03_05415; SH06_05725; SH04_05405; SH07_05410; SF31_05725	yahK			0	3.31682e+08	3.07024e+08	3.05899e+08	1.22272e+09	1.29102e+09	1.18407e+09	1.40717e+08	2.0787e+08	1.57186e+08	1.14492e+09	1.0702e+09	1.14257e+09	3.07198e+08	2.4909e+08	2.98344e+08	1.1266e+09	1.07365e+09	1.25413e+09	1.20279e+09	1.28537e+09	1.30174e+09	1.18717e+09	1.1199e+09	1.17342e+09
FALSE	High	Master Protein	P37330	Malate synthase G OS=Escherichia coli (strain K12) GN=glcB PE=1 SV=3	0	397.798	64	47	1680	47	723	80.4	6.18	4079.17	47	metabolic process	cytoplasm;cytosol	catalytic activity;metal ion binding	Pf01274, Pf12098, Pf13073	948857	SH08_19150; SH03_19050; SH06_19355; SH04_19040; SH07_19045; SF31_19395	glcB	Carbon metabolism; Microbial metabolism in diverse environments; Biosynthesis of secondary metabolites; Pyruvate metabolism; Glyoxylate and dicarboxylate metabolism; Metabolic pathways		6	1.48773e+08	1.18959e+08	1.44164e+08	8.67779e+08	8.48398e+08	9.69702e+08	2.79738e+08	2.38526e+08	2.39284e+08	7.91363e+08	7.84252e+08	8.34859e+08	7.98145e+07	9.78102e+07	1.18349e+08	9.22289e+08	8.76988e+08	7.82912e+08	5.79149e+08	6.43449e+08	6.17828e+08	7.65475e+08	7.03975e+08	7.20329e+08
FALSE	High	Master Protein	P0A9A6	Cell division protein FtsZ OS=Escherichia coli (strain K12) GN=ftsZ PE=1 SV=1	0	397.677	98	38	1952	38	383	40.3	4.78	5291.82	38	cell division;cell organization and biogenesis	cytoplasm	catalytic activity;nucleotide binding;protein binding	Pf00091, Pf12327	944786	SH08_04210; SH03_04215; SH06_04525; SH04_04205; SH07_04210; SF31_04525	ftsZ			0	6.09263e+08	6.49401e+08	4.99871e+08	6.26116e+08	6.60263e+08	6.13327e+08	6.90698e+08	7.23786e+08	6.62316e+08	6.10781e+08	6.66612e+08	5.78431e+08	5.59616e+08	5.10642e+08	5.80053e+08	6.37809e+08	6.79304e+08	6.22921e+08	5.8119e+08	5.50369e+08	5.95049e+08	6.13076e+08	6.17528e+08	5.80042e+08
FALSE	High	Master Protein	P00959	Methionine--tRNA ligase OS=Escherichia coli (strain K12) GN=metG PE=1 SV=2	0	396.24	75	54	1696	54	677	76.2	5.86	4141.75	54	metabolic process	cytoplasm;cytosol;membrane	catalytic activity;metal ion binding;nucleotide binding;protein binding;RNA binding	Pf00133, Pf01406, Pf01588, Pf01921, Pf09334	946643	SH08_14740; SH03_14640; SH06_14945; SH04_14630; SH07_14635; SF31_14950	metG	Aminoacyl-tRNA biosynthesis; Selenocompound metabolism		2	3.37571e+08	3.39776e+08	3.25343e+08	3.68724e+08	3.53304e+08	3.74e+08	1.63382e+08	2.38922e+08	1.83118e+08	355249257	4.01273e+08	3.19342e+08	2.30895e+08	2.33932e+08	2.56012e+08	3.64058e+08	3.61774e+08	3.75899e+08	3.21767e+08	3.0234e+08	3.17555e+08	3.32646e+08	3.16963e+08	3.34151e+08
FALSE	High	Master Protein	P33136	Glucans biosynthesis protein G OS=Escherichia coli (strain K12) GN=mdoG PE=1 SV=1	0	395.861	77	47	1841	47	511	57.9	7.21	4305.75	47	metabolic process;response to stimulus		catalytic activity	Pf04349	945005		opgG			0	7.66377e+08	6.37281e+08	6.50401e+08	5.69612e+08	6.04758e+08	5.79262e+08	6.32301e+08	5.90665e+08	4.93511e+08	6.34662e+08	6.48218e+08	5.35265e+08	3.55142e+08	3.42631e+08	4.66658e+08	6.2301e+08	6.22148e+08	5.60533e+08	5.71765e+08	6.37733e+08	5.92393e+08	6.26312e+08	6.56024e+08	5.98769e+08
FALSE	High	Master Protein	P0A7V3	30S ribosomal protein S3 OS=Escherichia coli (strain K12) GN=rpsC PE=1 SV=2	0	393.191	86	36	2092	36	233	26	10.27	4907.81	36	cell organization and biogenesis;metabolic process	cytosol;ribosome	catalytic activity;RNA binding;structural molecule activity	Pf00189, Pf07650	947814; 31870298; 32441479	SH08_20835; SH03_20730; SH06_21035; SH04_20720; SH07_20725; SF31_21120	APT61_RS02090; rpsC; GLAD_RS12870; ENT638_RS23520	Ribosome		1	4.93222e+09	5.99399e+09	5.32504e+09	4.16388e+09	4.3504e+09	4.37291e+09	5.68593e+09	5.49902e+09	5.91297e+09	4.40171e+09	4.24111e+09	5.32706e+09	6.80889e+09	6.90302e+09	5.81063e+09	4.56009e+09	4.18307e+09	4.67075e+09	5.59059e+09	5.06589e+09	4.5797e+09	4.78423e+09	4.58811e+09	4.38758e+09
FALSE	High	Master Protein	P0AC33	Fumarate hydratase class I, aerobic OS=Escherichia coli (strain K12) GN=fumA PE=1 SV=2	0	392.371	86	51	1830	35	548	60.3	6.55	4387.9	51	metabolic process	cytosol	catalytic activity;metal ion binding;protein binding	Pf05681, Pf05683	946826	SH08_12145; SH03_12045; SH06_12350; SH04_12035; SH07_12040; SF31_12350	fumA	Carbon metabolism; Microbial metabolism in diverse environments; Biosynthesis of secondary metabolites; Pyruvate metabolism; Biosynthesis of antibiotics; Citrate cycle (TCA cycle); Metabolic pathways		7	2.46192e+08	2.04848e+08	2.23561e+08	2.35849e+08	2.47911e+08	2.28051e+08	2.58141e+08	2.3142e+08	2.49461e+08	2.0494e+08	2.06748e+08	2.13883e+08	1.0738e+08	9.59538e+07	1.27641e+08	2.5783e+08	2.20215e+08	1.99052e+08	1.68448e+08	1.66047e+08	1.46337e+08	2.1043e+08	1.69644e+08	1.73777e+08
FALSE	High	Master Protein	P09551	Lysine/arginine/ornithine-binding periplasmic protein OS=Escherichia coli (strain K12) GN=argT PE=1 SV=3	0	391.486	85	40	1557	39	260	28	5.86	4111.09	40	cell communication;response to stimulus;transport		transporter activity	Pf00497	949030	SH08_15780; SH03_15680; SH06_15985; SH04_15670; SH07_15675; SF31_15985	argT	ABC transporters		1	3.38501e+08	2.31582e+08	2.4914e+08	1.94723e+09	1.89169e+09	1.94558e+09	2.01088e+08	2.66267e+08	1.64005e+08	1.89219e+09	1.90707e+09	1.66129e+09	1.31246e+08	1.36412e+08	1.6656e+08	2.10397e+09	1.9686e+09	1.696e+09	1.64955e+09	2.08742e+09	1.76032e+09	1.76821e+09	1.77838e+09	1.74644e+09
FALSE	High	Master Protein	P60723	50S ribosomal protein L4 OS=Escherichia coli (strain K12) GN=rplD PE=1 SV=1	0	391.413	95	34	2010	34	201	22.1	9.73	5605.63	34	cell organization and biogenesis;metabolic process;regulation of biological process;response to stimulus	cytosol;ribosome	enzyme regulator activity;protein binding;RNA binding;structural molecule activity;translation regulator activity	Pf00573	29488497; 947818; 31656002	SF31_21145	LG71_RS02625; rplD; AL524_RS00885	Ribosome		1	4.09522e+09	4.0608e+09	3.6902e+09	3.14347e+09	3.27153e+09	3.08064e+09	4.2662e+09	3.76634e+09	4.08987e+09	3.0149e+09	3.07886e+09	3.03334e+09	4.45854e+09	4.44474e+09	4.55354e+09	3.18685e+09	2.85015e+09	2.93904e+09	3.11635e+09	3.02759e+09	3.18897e+09	3.33877e+09	3.24312e+09	3.2752e+09
FALSE	High	Master Protein	P62399	50S ribosomal protein L5 OS=Escherichia coli (strain K12) GN=rplE PE=1 SV=2	0	390.985	97	34	3352	34	179	20.3	9.48	7503.41	34	cell organization and biogenesis;metabolic process	cytosol;ribosome	RNA binding;structural molecule activity	Pf00281, Pf00673	23845560; 947800; 32369203	SH08_20805; SH03_20700; SH06_21005; SH04_20690; SH07_20695; SF31_21090	C813_RS16705; C813_RS25010; rplE; AB182_RS27795	Ribosome		1	6.12965e+09	7.52369e+09	7.52628e+09	5.21522e+09	5.37236e+09	5.02087e+09	6.65804e+09	6.77266e+09	6.83829e+09	5.20172e+09	5.22856e+09	5.60835e+09	7.9722e+09	8.19309e+09	7.22391e+09	4.87853e+09	5.07827e+09	5.71814e+09	6.02211e+09	5.65617e+09	5.32317e+09	5.52921e+09	5.21199e+09	5.17613e+09
FALSE	High	Master Protein	P09151	2-isopropylmalate synthase OS=Escherichia coli (strain K12) GN=leuA PE=1 SV=5	0	387.544	80	42	1661	42	523	57.3	5.72	4268.92	42	metabolic process	cytosol	catalytic activity	Pf00682, Pf08502	947465	SH08_04105; SH03_04110; SH06_04420; SH04_04100; SH07_04105; SF31_04420	leuA	2-Oxocarboxylic acid metabolism; Biosynthesis of amino acids; Biosynthesis of secondary metabolites; Pyruvate metabolism; Metabolic pathways; Valine, leucine and isoleucine biosynthesis		6	4.04417e+08	3.98605e+08	4.06059e+08	5.37356e+08	5.20417e+08	4.72694e+08	3.20125e+08	4.36602e+08	4.10103e+08	4.63571e+08	5.03888e+08	4.2922e+08	3.72175e+08	3.72311e+08	4.87763e+08	5.30961e+08	5.50251e+08	4.50805e+08	3.6433e+08	4.1273e+08	4.20973e+08	4.27516e+08	4.47581e+08	5.0353e+08
FALSE	High	Master Protein	P28635	D-methionine-binding lipoprotein MetQ OS=Escherichia coli (strain K12) GN=metQ PE=1 SV=2	0	386.465	86	34	1581	34	271	29.4	5.29	4449.91	34	transport	membrane	protein binding;transporter activity	Pf03180, Pf04069	944893	SH08_04740; SH03_04730; SH06_05040; SH04_04720; SH07_04725; SF31_05040	metQ	ABC transporters		1	5.67645e+08	5.1268e+08	7.94927e+08	3.555e+08	4.71635e+08	3.27113e+08	6.64363e+08	7.07422e+08	7.20241e+08	4.58528e+08	4.87598e+08	3.40231e+08	3.73437e+08	4.11134e+08	5.47522e+08	5.23398e+08	1.56841e+09	6.24491e+08	3.62877e+08	6.04439e+08	6.49347e+08	3.92844e+08	5.65243e+08	4.70695e+08
FALSE	High	Master Protein	P21599	Pyruvate kinase II OS=Escherichia coli (strain K12) GN=pykA PE=1 SV=3	0	385.416	92	45	1837	45	480	51.3	6.68	4701.71	45	cell organization and biogenesis;metabolic process	cytosol	catalytic activity;metal ion binding;nucleotide binding;protein binding	Pf00224, Pf02887	946527	SH08_13435; SH03_13335; SH06_13640; SH04_13325; SH07_13330; SF31_13640	pykA	Carbon metabolism; Biosynthesis of amino acids; Microbial metabolism in diverse environments; Biosynthesis of secondary metabolites; Pyruvate metabolism; Biosynthesis of antibiotics; Purine metabolism; Metabolic pathways; Glycolysis / Gluconeogenesis		9	8.90226e+08	6.92594e+08	7.14964e+08	8.34369e+08	8.61815e+08	8.61573e+08	7.19117e+08	9.01952e+08	7.07724e+08	8.37745e+08	8.46788e+08	8.21957e+08	5.10945e+08	5.91606e+08	6.54298e+08	8.61672e+08	8.19776e+08	9.40357e+08	8.49138e+08	8.35467e+08	8.83695e+08	8.62703e+08	8.666e+08	9.16734e+08
FALSE	High	Master Protein	P22256	4-aminobutyrate aminotransferase GabT OS=Escherichia coli (strain K12) GN=gabT PE=1 SV=1	0	385.213	96	37	1561	37	426	45.7	6.16	4299.28	37	metabolic process	cytosol	catalytic activity	Pf00155, Pf00202	948067	SH08_17540; SH03_17440; SH06_17745; SH04_17430; SH07_17435; SF31_17790	gabT	Alanine, aspartate and glutamate metabolism; Microbial metabolism in diverse environments; Propanoate metabolism; Valine, leucine and isoleucine degradation; beta-Alanine metabolism; Metabolic pathways; Butanoate metabolism		7	8.48062e+07	9.34927e+07	9.65067e+07	1.01002e+09	8.97654e+08	9.15124e+08	5.67223e+07	6.65375e+07	6.3748e+07	1.04974e+09	1.01123e+09	9.67106e+08	5.38726e+07	8.42765e+07	7.37793e+07	8.73044e+08	9.06288e+08	9.36279e+08	1.12241e+09	1.14212e+09	1.07497e+09	1.01273e+09	9.58331e+08	9.16762e+08
FALSE	High	Master Protein	P37689	2,3-bisphosphoglycerate-independent phosphoglycerate mutase OS=Escherichia coli (strain K12) GN=gpmI PE=1 SV=1	0	384.52	89	42	1562	42	514	56.2	5.29	3804.88	42	metabolic process;response to stimulus	cytoplasm;cytosol	catalytic activity;metal ion binding	Pf01676, Pf06415	948130	SH08_22430; SH03_22330; SH06_22630; SH04_22320; SH07_22325; SF31_22700	gpmM	Carbon metabolism; Biosynthesis of amino acids; Microbial metabolism in diverse environments; Glycine, serine and threonine metabolism; Biosynthesis of secondary metabolites; Biosynthesis of antibiotics; Methane metabolism; Metabolic pathways; Glycolysis / Gluconeogenesis		9	7.40045e+08	7.51493e+08	7.58063e+08	5.92422e+08	6.06584e+08	5.8458e+08	5.83655e+08	7.7195e+08	5.97984e+08	6.50296e+08	6.14049e+08	5.79275e+08	7.37578e+08	8.22905e+08	8.33456e+08	6.08048e+08	6.00919e+08	6.07183e+08	5.93071e+08	5.94773e+08	5.88825e+08	5.99504e+08	6.26339e+08	6.47825e+08
FALSE	High	Master Protein	P23538	Phosphoenolpyruvate synthase OS=Escherichia coli (strain K12) GN=ppsA PE=1 SV=5	0	384.063	60	56	1882	56	792	87.4	5.06	4142.45	56	metabolic process	cytosol	catalytic activity;metal ion binding;nucleotide binding	Pf00391, Pf01326, Pf02896	946209	SH08_12615; SH03_12515; SH06_12820; SH04_12505; SH07_12510; SF31_12820	ppsA	Carbon metabolism; Microbial metabolism in diverse environments; Pyruvate metabolism; Methane metabolism; Metabolic pathways		5	6.15178e+08	4.9308e+08	5.93187e+08	5.92384e+08	6.01824e+08	5.76237e+08	5.69917e+08	5.37666e+08	6.03501e+08	5.51318e+08	5.38356e+08	5.49306e+08	3.6385e+08	4.0377e+08	4.0036e+08	5.76993e+08	6.12507e+08	5.66127e+08	4.4946e+08	4.6191e+08	4.85314e+08	5.51968e+08	4.9567e+08	5.04175e+08
FALSE	High	Master Protein	P04825	Aminopeptidase N OS=Escherichia coli (strain K12) GN=pepN PE=1 SV=2	0	382.504	69	51	1480	51	870	98.9	5.31	3491.55	51	metabolic process	cytoplasm;membrane	catalytic activity;metal ion binding;protein binding	Pf01433, Pf11940, Pf13485	947253	SH08_08555; SH03_08555; SH06_08860; SH04_08545; SH07_08550; SF31_08860	pepN	Glutathione metabolism; Metabolic pathways		2	2.11314e+08	1.66021e+08	1.93389e+08	3.27545e+08	3.24079e+08	3.34102e+08	1.8644e+08	1.90513e+08	1.73169e+08	2.93069e+08	3.59621e+08	2.18914e+08	1.8559e+08	1.73079e+08	2.80323e+08	2.93414e+08	3.27558e+08	2.60499e+08	2.40076e+08	2.47325e+08	2.91378e+08	3.12913e+08	3.11102e+08	3.30152e+08
FALSE	High	Master Protein	P23721	Phosphoserine aminotransferase OS=Escherichia coli (strain K12) GN=serC PE=1 SV=4	0	381.971	64	36	1544	36	362	39.8	5.59	4555.17	36	metabolic process	cytoplasm;cytosol	catalytic activity;protein binding	Pf00266	945527	SH08_08425; SH03_08425; SH06_08730; SH04_08415; SH07_08420; SF31_08730	serC	Vitamin B6 metabolism; Carbon metabolism; Biosynthesis of amino acids; Microbial metabolism in diverse environments; Glycine, serine and threonine metabolism; Biosynthesis of antibiotics; Methane metabolism; Metabolic pathways		8	1.21317e+09	8.86818e+08	8.79686e+08	1.31456e+09	1.2664e+09	1.27841e+09	1.17891e+09	1.31929e+09	1.02808e+09	1.4228e+09	1.37559e+09	9.12868e+08	7.92953e+08	8.04504e+08	1.18964e+09	1.12051e+09	1.23285e+09	1.19734e+09	1.0806e+09	1.22032e+09	1.3784e+09	1.36113e+09	1.39063e+09	1.42397e+09
FALSE	High	Master Protein	P39180	Antigen 43 OS=Escherichia coli (strain K12) GN=flu PE=1 SV=3	0	381.293	66	49	800	49	1039	106.8	6.2	1602.99	49		cell surface;extracellular;membrane		Pf03212, Pf03797, Pf13018	946540	SH08_14155; SH03_14055; SH06_14360; SH04_14045; SH07_14050; SF31_14365	flu			0	7.65328e+07	4.99541e+07	5.02043e+07	6.44115e+07	6.38141e+07	7.13852e+07	4.01821e+07	3.2693e+07	5.40315e+07	1.42632e+08	7.32098e+07	4.46658e+07	3.36307e+07	9.00845e+08	3.63545e+07	1.02616e+08	2.60405e+09	6.05175e+07	5.75516e+07	7.02742e+07	8.37314e+07	7.60523e+07	1.04894e+08	9.91939e+07
FALSE	High	Master Protein	P0A953	3-oxoacyl-[acyl-carrier-protein] synthase 1 OS=Escherichia coli (strain K12) GN=fabB PE=1 SV=1	0	378.076	77	30	1369	30	406	42.6	5.54	4085.87	30	metabolic process	cytoplasm;cytosol	catalytic activity	Pf00109, Pf02801	946799	SH08_15845; SH03_15745; SH06_16050; SH04_15735; SH07_15740; SF31_16050	fabB	Fatty acid metabolism; Biotin metabolism; Fatty acid biosynthesis; Metabolic pathways		4	1.34142e+09	1.44311e+09	1.49739e+09	1.14937e+09	1.10738e+09	1.12505e+09	1.38789e+09	1.23601e+09	1.39982e+09	1.16995e+09	1.21285e+09	1.20195e+09	1.51441e+09	1.42254e+09	1.30572e+09	1.09042e+09	1.04114e+09	1.07943e+09	1.03183e+09	9.68817e+08	9.27724e+08	1.05272e+09	1.17197e+09	1.16941e+09
FALSE	High	Master Protein	P0A817	S-adenosylmethionine synthase OS=Escherichia coli (strain K12) GN=metK PE=1 SV=2	0	377.668	87	34	1829	34	384	41.9	5.26	4873.05	34	metabolic process	cytoplasm;cytosol	catalytic activity;metal ion binding;nucleotide binding;protein binding	Pf00438, Pf02772, Pf02773	945389	SH08_18975; SH03_18875; SH06_19180; SH04_18865; SH07_18870; SF31_19220	metK	Biosynthesis of amino acids; Biosynthesis of secondary metabolites; Cysteine and methionine metabolism; Metabolic pathways		4	1.17451e+09	1.00754e+09	9.47195e+08	1.02012e+09	9.63327e+08	9.36988e+08	1.06291e+09	1.00386e+09	1.19947e+09	9.91767e+08	9.74454e+08	8.10188e+08	9.56458e+08	9.26833e+08	1.02656e+09	8.95524e+08	1.00305e+09	7.92098e+08	7.94622e+08	8.07931e+08	9.4724e+08	9.02559e+08	8.39614e+08	9.21207e+08
FALSE	High	Master Protein	P21499	Ribonuclease R OS=Escherichia coli (strain K12) GN=rnr PE=1 SV=2	0	376.608	65	60	1851	60	813	92.1	8.62	3930.31	60	metabolic process;response to stimulus	cytoplasm;cytosol	catalytic activity;protein binding;RNA binding	Pf00575, Pf00773, Pf08206, Pf08461	948692	SH06_02480; SF31_02480	rnr	RNA degradation		1	3.31906e+08	3.37211e+08	3.83775e+08	3.66179e+08	3.14598e+08	3.78752e+08	2.80256e+08	2.5914e+08	2.66755e+08	3.70642e+08	3.76224e+08	3.20177e+08	3.94476e+08	3.82253e+08	3.73334e+08	3.44205e+08	3.56382e+08	3.5487e+08	3.64313e+08	4.09869e+08	4.41102e+08	3.95468e+08	4.12342e+08	4.15851e+08
FALSE	High	Master Protein	P09169	Protease 7 OS=Escherichia coli (strain K12) GN=ompT PE=1 SV=1	0	374.56	82	34	2157	34	317	35.5	6.05	5104.44	34	metabolic process	membrane	catalytic activity	Pf01278	945185	SH08_06640; SH03_06645; SH06_06950; SH04_06635; SH07_06640; SF31_06950	ompT			0	1.59027e+09	1.74687e+09	1.50429e+09	1.75086e+09	1.57781e+09	1.77189e+09	1.76614e+09	1.975e+09	1.39546e+09	2.10877e+09	1.8837e+09	1.78337e+09	1.76744e+09	1.43568e+09	1.78004e+09	1.63475e+09	1.75687e+09	2.09049e+09	2.00253e+09	1.98157e+09	2.05543e+09	1.92188e+09	2.11621e+09	2.12306e+09
FALSE	High	Master Protein	P0ADY1	Peptidyl-prolyl cis-trans isomerase D OS=Escherichia coli (strain K12) GN=ppiD PE=1 SV=1	0	373.91	81	52	1461	52	623	68.1	5.07	3329.77	52	metabolic process;transport	membrane	catalytic activity;protein binding	Pf00639, Pf09312, Pf13145, Pf13616, Pf13623, Pf13624	946056	SH08_06015; SH03_06005; SH06_06310; SH04_05995; SH07_06000; SF31_06310	ppiD			0	2.82067e+08	1.78904e+08	3.22459e+08	2.89795e+08	3.03928e+08	2.64657e+08	3.52034e+08	3.72293e+08	3.30272e+08	3.24309e+08	2.88983e+08	2.09065e+08	1.62278e+08	1.93204e+08	2.54963e+08	2.23993e+08	4.21434e+08	2.46449e+08	2.30383e+08	2.2163e+08	2.53481e+08	2.50983e+08	2.77079e+08	2.76001e+08
FALSE	High	Master Protein	P24182	Biotin carboxylase OS=Escherichia coli (strain K12) GN=accC PE=1 SV=2	0	369.426	73	44	1488	44	449	49.3	7.11	3658.04	44	metabolic process;regulation of biological process	cytoplasm;cytosol	catalytic activity;metal ion binding;nucleotide binding;protein binding	Pf00289, Pf02785, Pf02786, Pf07478, Pf13535, Pf15632	947761	SH08_20540; SH03_20435; SH06_20740; SH04_20425; SH07_20430; SF31_20825	accC	Fatty acid metabolism; Carbon metabolism; Microbial metabolism in diverse environments; Propanoate metabolism; Biosynthesis of secondary metabolites; Pyruvate metabolism; Biosynthesis of antibiotics; Fatty acid biosynthesis; Metabolic pathways		9	3.80098e+08	4.76891e+08	4.43352e+08	4.8896e+08	4.10496e+08	4.27867e+08	4.17843e+08	4.38398e+08	4.44195e+08	4.44902e+08	4.34439e+08	4.81019e+08	5.15415e+08	6.17659e+08	4.846e+08	3.98416e+08	4.4776e+08	4.71215e+08	6.1628e+08	4.83035e+08	5.14937e+08	4.89115e+08	4.4458e+08	4.29924e+08
FALSE	High	Master Protein	P37902	Glutamate/aspartate import solute-binding protein OS=Escherichia coli (strain K12) GN=gltI PE=1 SV=2	0	366.353	83	40	1428	40	302	33.4	8.53	3865.94	40	transport	membrane	receptor activity;signal transducer activity;transporter activity	Pf00060, Pf00497	946938	SH08_07115; SH03_07120; SH06_07425; SH04_07110; SH07_07115; SF31_07425	gltI	ABC transporters; Two-component system		2	5.56039e+08	3.21679e+08	3.32073e+08	6.17828e+08	5.86776e+08	6.61016e+08	1.968e+08	2.89522e+08	1.54426e+08	7.16658e+08	6.70944e+08	6.14857e+08	1.19929e+08	1.25557e+08	1.99917e+08	6.26518e+08	6.94115e+08	5.8786e+08	5.76797e+08	7.1711e+08	6.77656e+08	7.48864e+08	7.16148e+08	6.42955e+08
FALSE	High	Master Protein	P21179	Catalase HPII OS=Escherichia coli (strain K12) GN=katE PE=1 SV=1	0	365.69	58	51	1773	51	753	84.1	5.88	3616.13	51	metabolic process;response to stimulus	cytoplasm;cytosol	antioxidant activity;catalytic activity;metal ion binding;protein binding	Pf00199, Pf06628	946234	SH08_12770; SH03_12670; SH06_12975; SH04_12660; SH07_12665; SF31_12975	katE	Carbon metabolism; Biosynthesis of secondary metabolites; Biosynthesis of antibiotics; Glyoxylate and dicarboxylate metabolism; Tryptophan metabolism		5	3.46185e+08	3.3826e+08	3.33755e+08	6.0628e+08	7.12133e+08	6.24896e+08	1.60391e+08	1.96306e+08	1.98486e+08	4.97068e+08	4.66643e+08	5.80494e+08	1.9374e+08	1.64691e+08	1.88077e+08	6.14339e+08	5.78805e+08	5.66037e+08	3.76207e+08	3.79719e+08	4.33665e+08	5.5252e+08	5.15975e+08	5.43183e+08
FALSE	High	Master Protein	P00582	DNA polymerase I OS=Escherichia coli (strain K12) GN=polA PE=1 SV=1	0	364.866	67	57	1814	57	928	103.1	5.58	3724.79	57	metabolic process;response to stimulus	cytoplasm;cytosol	catalytic activity;DNA binding	Pf00476, Pf01367, Pf01612, Pf02739	948356	SH08_00805; SH03_00800; SH06_00800; SH04_00800; SH07_00805; SF31_00800	polA	Pyrimidine metabolism; DNA replication; Purine metabolism; Metabolic pathways; Base excision repair; Nucleotide excision repair; Homologous recombination		7	1.31062e+08	1.12788e+08	1.11357e+08	1.77543e+08	1.77789e+08	1.83591e+08	1.71923e+08	1.71913e+08	1.87554e+08	1.79351e+08	1.8032e+08	1.77769e+08	1.81662e+08	1.9642e+08	2.1732e+08	1.7195e+08	1.81026e+08	1.67114e+08	1.5626e+08	1.73168e+08	1.75764e+08	1.72088e+08	1.80912e+08	1.64217e+08
FALSE	High	Master Protein	P0A6K6	Phosphopentomutase OS=Escherichia coli (strain K12) GN=deoB PE=1 SV=1	0	364.291	88	37	1691	37	407	44.3	5.29	4565.04	37	metabolic process;response to stimulus	cytoplasm;cytosol	catalytic activity;metal ion binding	Pf01676	948910	SH08_03625; SH03_03630; SH06_03935; SH04_03620; SH07_03625; SF31_03935	deoB	Purine metabolism; Pentose phosphate pathway		2	3.27864e+08	3.54282e+08	3.20351e+08	6.09636e+08	6.35859e+08	6.13235e+08	3.43183e+08	3.25123e+08	3.35037e+08	5.88459e+08	6.15303e+08	5.81001e+08	3.94605e+08	3.48448e+08	3.78905e+08	6.26702e+08	5.83336e+08	5.58641e+08	6.21117e+08	6.7567e+08	6.61603e+08	6.15381e+08	6.08288e+08	6.77838e+08
FALSE	High	Master Protein	P0AA10	50S ribosomal protein L13 OS=Escherichia coli (strain K12) GN=rplM PE=1 SV=1	0	363.336	89	29	1684	29	142	16	9.91	3372.47	29	metabolic process;regulation of biological process	cytosol;ribosome	metal ion binding;RNA binding;structural molecule activity	Pf00572	947828	SH08_20405; SH03_20300; SH06_20605; SH04_20290; SH07_20295; SF31_20690	rplM	Ribosome		1	3.24899e+09	3.62813e+09	3.32649e+09	2.60034e+09	2.66548e+09	2.65898e+09	3.40007e+09	3.37531e+09	3.31003e+09	2.58539e+09	2.49222e+09	3.01859e+09	4.02845e+09	4.0709e+09	3.49891e+09	2.52543e+09	2.59567e+09	2.78322e+09	2.83705e+09	2.69209e+09	2.82064e+09	2.82675e+09	2.80691e+09	2.79885e+09
FALSE	High	Master Protein	P0A7J3	50S ribosomal protein L10 OS=Escherichia coli (strain K12) GN=rplJ PE=1 SV=2	0	362.225	95	26	1699	26	165	17.7	8.98	4025.9	26	cell organization and biogenesis;metabolic process;regulation of biological process;transport	cytosol;ribosome	catalytic activity;nucleotide binding;protein binding;RNA binding;structural molecule activity	Pf00466	948490	SH08_01445; SH03_01440; SH06_01440; SH04_01440; SH07_01445; SF31_01440	rplJ	Ribosome		1	2.41533e+09	2.85818e+09	2.91702e+09	1.92637e+09	1.88957e+09	1.8311e+09	2.31912e+09	2.22783e+09	2.36749e+09	1.93199e+09	1.96105e+09	2.79569e+09	3.29805e+09	3.67954e+09	2.45496e+09	1.97717e+09	1.80233e+09	2.20854e+09	2.73055e+09	2.01626e+09	2.07295e+09	1.90402e+09	1.90058e+09	1.98519e+09
FALSE	High	Master Protein	P0A6T1	Glucose-6-phosphate isomerase OS=Escherichia coli (strain K12) GN=pgi PE=1 SV=1	0	361.802	73	42	1372	42	549	61.5	6.29	3056.08	42	metabolic process;response to stimulus	cytoplasm;cytosol	catalytic activity;protein binding	Pf00342	948535	SH08_01650; SH03_01645; SH06_01645; SH04_01645; SH07_01650; SF31_01645	pgi	Carbon metabolism; Microbial metabolism in diverse environments; Biosynthesis of secondary metabolites; Biosynthesis of antibiotics; Metabolic pathways; Amino sugar and nucleotide sugar metabolism; Glycolysis / Gluconeogenesis; Pentose phosphate pathway; Starch and sucrose metabolism		9	1.36673e+08	1.23277e+08	2.06055e+08	2.39682e+08	2.10699e+08	2.34114e+08	1.4403e+08	1.7914e+08	2.16485e+08	3.15467e+08	2.38015e+08	1.90802e+08	1.37246e+08	2.37939e+08	1.68976e+08	1.43855e+08	3.69964e+08	2.9426e+08	1.9377e+08	1.5866e+08	2.20302e+08	3.20685e+08	1.96477e+08	1.99632e+08
FALSE	High	Master Protein	P33570	Transketolase 2 OS=Escherichia coli (strain K12) GN=tktB PE=1 SV=1	0	360.374	70	42	1408	40	667	73	6.29	2983.76	42	metabolic process	cytosol	catalytic activity;metal ion binding	Pf00456, Pf02779, Pf02780	945865	SH08_16530; SH03_16430; SH06_16735; SH04_16420; SH07_16425; SF31_16780	tktB	Carbon metabolism; Biosynthesis of amino acids; Microbial metabolism in diverse environments; Biosynthesis of secondary metabolites; Biosynthesis of antibiotics; Metabolic pathways; Pentose phosphate pathway		7	2.94621e+08	1.33515e+08	1.23314e+08	5.3616e+08	3.97285e+08	4.13572e+08	7.15408e+07	9.47983e+07	7.96265e+07	3.53423e+08	5.12837e+08	4.36644e+08	1.09777e+08	9.01679e+07	1.0948e+08	5.12165e+08	5.1991e+08	3.31219e+08	3.29507e+08	3.50648e+08	5.38502e+08	5.35901e+08	3.78682e+08	5.56021e+08
FALSE	High	Master Protein	P0A7F3	Aspartate carbamoyltransferase regulatory chain OS=Escherichia coli (strain K12) GN=pyrI PE=1 SV=2	0	357.602	100	29	1662	29	153	17.1	7.37	4160.63	29	metabolic process	cytoplasm	catalytic activity;metal ion binding;protein binding	Pf01948, Pf02748	948763	SH08_02820; SH03_02820; SH06_02805; SH04_02815; SH07_02820; SF31_02805	pyrI	Pyrimidine metabolism; Alanine, aspartate and glutamate metabolism; Metabolic pathways		3	8.24909e+09	8.25607e+09	8.69829e+09	2.39148e+09	2.47729e+09	2.53575e+09	9.09715e+08	1.56857e+09	1.01681e+09	2.52778e+09	2.50268e+09	2.59879e+09	1.35427e+09	1.59528e+09	1.39993e+09	2.52965e+09	2.58902e+09	2.46176e+09	2.39635e+09	2.42947e+09	2.24138e+09	2.40944e+09	2.33937e+09	2.25117e+09
FALSE	High	Master Protein	P0AEU0	Histidine-binding periplasmic protein OS=Escherichia coli (strain K12) GN=hisJ PE=1 SV=1	0	357.359	87	41	1153	40	260	28.5	5.6	3179.51	41	transport		transporter activity	Pf00497	945309	SH08_15775; SH03_15675; SH06_15980; SH04_15665; SH07_15670; SF31_15980	hisJ	ABC transporters		1	5.33059e+08	4.13804e+08	5.13136e+08	9.64224e+08	8.48529e+08	9.87423e+08	5.03104e+08	6.70868e+08	4.57263e+08	1.04788e+09	1.10701e+09	1.02967e+09	3.18209e+08	2.97839e+08	3.36109e+08	1.01066e+09	1.03667e+09	9.09779e+08	9.23874e+08	9.55077e+08	9.07754e+08	9.22294e+08	9.47103e+08	9.25449e+08
FALSE	High	Master Protein	P0AE08	Alkyl hydroperoxide reductase subunit C OS=Escherichia coli (strain K12) GN=ahpC PE=1 SV=2	0	357.046	96	26	2052	26	187	20.7	5.17	4693.9	26	cell communication;cellular homeostasis;metabolic process;regulation of biological process;response to stimulus	cytoplasm;cytosol;membrane	antioxidant activity;catalytic activity;protein binding	Pf00578, Pf08534, Pf10417	945225	SH08_06865; SH03_06870; SH06_07175; SH04_06860; SH07_06865; SF31_07175	ahpC			0	4.10604e+09	4.58046e+09	3.94104e+09	3.83516e+09	4.09889e+09	4.01896e+09	4.28188e+09	4.48403e+09	3.89046e+09	3.7733e+09	3.87147e+09	4.22051e+09	4.82033e+09	4.54079e+09	4.48471e+09	3.90747e+09	3.52912e+09	4.40184e+09	4.03528e+09	3.55761e+09	3.53779e+09	4.37776e+09	4.04924e+09	3.54548e+09
FALSE	High	Master Protein	P0AEE5	D-galactose-binding periplasmic protein OS=Escherichia coli (strain K12) GN=mglB PE=1 SV=1	0	356.708	87	43	1083	43	332	35.7	6.02	2662.77	43	response to stimulus;transport		metal ion binding;protein binding	Pf00532, Pf13377, Pf13407	949041	SH08_14930; SH03_14830; SH06_15135; SH04_14820; SH07_14825; SF31_15135	mglB	ABC transporters; Bacterial chemotaxis		2	3.00706e+07	3.05369e+07	4.0436e+07	4.79995e+08	5.06781e+08	4.77084e+08	6.3321e+07	5.43074e+07	4.63727e+07	4.37827e+08	4.62968e+08	4.6855e+08	2.37769e+07	2.47604e+07	2.70662e+07	5.24038e+08	5.38983e+08	3.83683e+08	3.50616e+08	3.42918e+08	3.90085e+08	4.42924e+08	4.35278e+08	4.32545e+08
FALSE	High	Master Protein	P0A6A6	3-isopropylmalate dehydratase large subunit OS=Escherichia coli (strain K12) GN=leuC PE=1 SV=2	0	355.587	62	33	1383	33	466	49.9	6.32	4137.11	33	metabolic process	cytosol	catalytic activity;metal ion binding;protein binding	Pf00330	945076	SH08_04095; SH03_04100; SH06_04410; SH04_04090; SH07_04095; SF31_04410	leuC	2-Oxocarboxylic acid metabolism; Biosynthesis of amino acids; Biosynthesis of secondary metabolites; Metabolic pathways; C5-Branched dibasic acid metabolism; Valine, leucine and isoleucine biosynthesis		6	5.50232e+08	4.49795e+08	5.06191e+08	6.08955e+08	6.38154e+08	5.64136e+08	3.54217e+08	5.58953e+08	3.78096e+08	4.18768e+08	4.66444e+08	4.30784e+08	3.99896e+08	3.79042e+08	5.22354e+08	6.37251e+08	5.95283e+08	4.33819e+08	2.75018e+08	3.20596e+08	3.19883e+08	4.06138e+08	4.79396e+08	4.28534e+08
FALSE	High	Master Protein	P0A879	Tryptophan synthase beta chain OS=Escherichia coli (strain K12) GN=trpB PE=1 SV=2	0	355.21	76	32	1323	32	397	43	6.09	3279.68	32	metabolic process	cytoplasm;cytosol	catalytic activity;protein binding	Pf00291	945768	SH08_10285; SH03_10185; SH06_10490; SH04_10175; SH07_10180; SF31_10490	trpB	Biosynthesis of amino acids; Glycine, serine and threonine metabolism; Biosynthesis of secondary metabolites; Biosynthesis of antibiotics; Phenylalanine, tyrosine and tryptophan biosynthesis; Metabolic pathways		6	4.43588e+08	3.99604e+08	2.76264e+08	4.33066e+08	4.50871e+08	4.29201e+08	3.48833e+08	4.21464e+08	3.35927e+08	4.63273e+08	4.74863e+08	3.60975e+08	3.23795e+08	4.07999e+08	4.49218e+08	4.73542e+08	4.6747e+08	4.20872e+08	4.43489e+08	4.77059e+08	4.71388e+08	4.61787e+08	4.61311e+08	4.38998e+08
FALSE	High	Master Protein	P13009	Methionine synthase OS=Escherichia coli (strain K12) GN=metH PE=1 SV=5	0	353.602	61	65	1794	65	1227	135.9	5.07	3614.01	65	metabolic process	cytoplasm;cytosol	catalytic activity;metal ion binding	Pf00809, Pf02310, Pf02574, Pf02607, Pf02965	948522	SH08_01620; SH03_01615; SH06_01615; SH04_01615; SH07_01620; SF31_01615	metH	Biosynthesis of amino acids; Biosynthesis of secondary metabolites; Cysteine and methionine metabolism; One carbon pool by folate; Metabolic pathways; Selenocompound metabolism		6	1.71493e+08	1.70481e+08	2.18482e+08	2.08186e+08	1.96777e+08	2.08267e+08	2.81303e+08	2.69096e+08	3.41e+08	2.27915e+08	2.24129e+08	1.75543e+08	2.37835e+08	2.50543e+08	2.45797e+08	1.92503e+08	2.18105e+08	2.10373e+08	1.63453e+08	1.74101e+08	1.98312e+08	1.92319e+08	2.16929e+08	2.33612e+08
FALSE	High	Master Protein	P00509	Aspartate aminotransferase OS=Escherichia coli (strain K12) GN=aspC PE=1 SV=1	0	352.854	81	44	1710	44	396	43.5	5.77	3502.92	44	metabolic process	cytoplasm;cytosol	catalytic activity;protein binding	Pf00155	945553	SH08_08530; SH03_08530; SH06_08835; SH04_08520; SH07_08525; SF31_08835	aspC	Novobiocin biosynthesis; Tyrosine metabolism; Arginine and proline metabolism; 2-Oxocarboxylic acid metabolism; Biosynthesis of amino acids; Alanine, aspartate and glutamate metabolism; Biosynthesis of secondary metabolites; Biosynthesis of antibiotics; Cysteine and methionine metabolism; Arginine biosynthesis; Phenylalanine, tyrosine and tryptophan biosynthesis; Metabolic pathways; Phenylalanine…		13	1.40075e+09	1.08887e+09	1.34527e+09	1.20268e+09	1.19488e+09	1.21559e+09	1.15113e+09	1.22433e+09	1.05772e+09	1.29835e+09	1.39698e+09	1.05233e+09	7.75041e+08	7.99124e+08	9.64869e+08	1.18329e+09	1.17318e+09	1.24921e+09	1.0432e+09	1.13904e+09	1.23817e+09	1.35838e+09	1.2838e+09	1.31721e+09
FALSE	High	Master Protein	P0A6A3	Acetate kinase OS=Escherichia coli (strain K12) GN=ackA PE=1 SV=1	0	352.519	89	31	1193	31	400	43.3	6.28	3286.57	31	metabolic process	cytoplasm;cytosol;membrane	catalytic activity;metal ion binding;nucleotide binding	Pf00871	946775	SH08_15710; SH03_15610; SH06_15915; SH04_15600; SH07_15605; SF31_15915	ackA	Carbon metabolism; Microbial metabolism in diverse environments; Propanoate metabolism; Pyruvate metabolism; Methane metabolism; Metabolic pathways; Taurine and hypotaurine metabolism		7	4.08074e+08	3.27725e+08	3.26183e+08	4.28564e+08	4.21371e+08	4.21111e+08	2.3373e+08	2.92324e+08	3.30761e+08	3.80827e+08	3.68294e+08	3.55428e+08	2.34748e+08	2.64955e+08	2.91274e+08	4.51394e+08	4.65242e+08	3.4519e+08	3.24945e+08	3.66232e+08	3.61298e+08	3.88027e+08	3.68001e+08	3.58023e+08
FALSE	High	Master Protein	P0A8F0	Uracil phosphoribosyltransferase OS=Escherichia coli (strain K12) GN=upp PE=1 SV=1	0	350.891	100	32	1460	32	208	22.5	5.47	3929.76	32	metabolic process	cytosol;membrane	catalytic activity;nucleotide binding;protein binding	Pf00156, Pf14681	946979	SH08_16710; SH03_16610; SH06_16915; SH04_16600; SH07_16605; SF31_16960	upp	Pyrimidine metabolism; Metabolic pathways		2	3.68188e+09	3.55369e+09	3.24248e+09	1.34431e+09	1.32834e+09	1.30785e+09	1.45454e+09	1.59157e+09	1.53504e+09	1.18516e+09	1.23061e+09	1.49318e+09	1.29048e+09	1.25502e+09	1.18439e+09	1.23406e+09	1.4129e+09	1.29665e+09	1.45678e+09	1.16925e+09	1.18457e+09	1.16826e+09	1.2453e+09	1.17152e+09
FALSE	High	Master Protein	P02930	Outer membrane protein TolC OS=Escherichia coli (strain K12) GN=tolC PE=1 SV=3	0	345.423	80	37	1866	37	493	53.7	5.66	4892.89	37	response to stimulus;transport	membrane	protein binding;transporter activity	Pf02321	947521	SH08_19445; SH03_19345; SH06_19650; SH04_19335; SH07_19340; SF31_19690	tolC	Cationic antimicrobial peptide (CAMP) resistance; beta-Lactam resistance; Two-component system; Bacterial secretion system		4	9.5228e+08	9.38656e+08	8.16659e+08	1.04855e+09	1.06977e+09	9.92705e+08	1.16893e+09	1.07625e+09	9.74611e+08	9.44763e+08	1.04663e+09	1.02216e+09	8.48635e+08	8.67227e+08	9.59314e+08	1.05874e+09	1.00933e+09	1.03625e+09	9.72241e+08	1.06439e+09	9.58698e+08	1.01359e+09	9.64164e+08	9.50015e+08
FALSE	High	Master Protein	P0A7K2	50S ribosomal protein L7/L12 OS=Escherichia coli (strain K12) GN=rplL PE=1 SV=2	0	343.318	100	26	4867	26	121	12.3	4.65	16507.8	26	metabolic process	cytosol;ribosome	catalytic activity;protein binding;structural molecule activity	Pf00542	948489	SH08_01450; SH03_01445; SH06_01445; SH04_01445; SH07_01450; SF31_01445	rplL	Ribosome		1	5.51951e+09	4.26208e+09	3.58179e+09	4.55453e+09	4.54861e+09	4.28e+09	5.29081e+09	4.53382e+09	4.8551e+09	4.42448e+09	4.6081e+09	3.45509e+09	5.1884e+09	4.79074e+09	6.53362e+09	4.88722e+09	4.77191e+09	3.57654e+09	3.63151e+09	4.22102e+09	4.58372e+09	3.72439e+09	4.3405e+09	4.82656e+09
FALSE	High	Master Protein	P13029	Catalase-peroxidase OS=Escherichia coli (strain K12) GN=katG PE=1 SV=2	0	342.757	67	47	1600	47	726	80	5.31	3480.07	47	metabolic process;response to stimulus	cytosol;extracellular	antioxidant activity;catalytic activity;metal ion binding;protein binding	Pf00141	948431	SH08_01225; SH03_01220; SH06_01220; SH04_01220; SH07_01225; SF31_01220	katG	Biosynthesis of secondary metabolites; Tryptophan metabolism; Metabolic pathways; Phenylalanine metabolism		4	3.08224e+08	2.76759e+08	3.09998e+08	4.74061e+08	4.46781e+08	4.61378e+08	3.56343e+08	3.37329e+08	3.57804e+08	4.76014e+08	4.71241e+08	3.92023e+08	2.69201e+08	2.44057e+08	3.17482e+08	5.08744e+08	5.13968e+08	4.50655e+08	3.65771e+08	3.99623e+08	4.04167e+08	4.73705e+08	4.89893e+08	4.8078e+08
FALSE	High	Master Protein	P0AG80	sn-glycerol-3-phosphate-binding periplasmic protein UgpB OS=Escherichia coli (strain K12) GN=ugpB PE=1 SV=1	0	342.291	78	41	1425	41	438	48.4	6.73	3256.57	41	transport		transporter activity	Pf01547, Pf13416	947962	SH08_21525; SH03_21420; SH06_21725; SH04_21410; SH07_21415; SF31_21810	ugpB	ABC transporters		1	9.22607e+07	5.66614e+07	6.17896e+07	5.89634e+08	5.13522e+08	6.0405e+08	5.04143e+07	4.3307e+07	3.82131e+07	6.8609e+08	6.32062e+08	5.64788e+08	4.64218e+07	4.72327e+07	5.72773e+07	6.09339e+08	6.13258e+08	5.60035e+08	5.29062e+08	6.00384e+08	6.15342e+08	6.03155e+08	6.11364e+08	6.38638e+08
FALSE	High	Master Protein	P0A7E5	CTP synthase OS=Escherichia coli (strain K12) GN=pyrG PE=1 SV=2	0	340.635	78	51	1483	51	545	60.3	5.94	3124.25	51	metabolic process	cytosol	catalytic activity;metal ion binding;nucleotide binding;protein binding	Pf00117, Pf06418, Pf07722	946116	SH08_18155; SH03_18055; SH06_18360; SH04_18045; SH07_18050; SF31_18385	pyrG	Pyrimidine metabolism; Metabolic pathways		2	6.13127e+08	6.10685e+08	5.55479e+08	4.55045e+08	4.16443e+08	4.90083e+08	1.38375e+08	2.19524e+08	1.17252e+08	4.31003e+08	4.0924e+08	4.24737e+08	4.52327e+08	4.2476e+08	4.84828e+08	4.8373e+08	4.61646e+08	4.70769e+08	4.76067e+08	4.9691e+08	4.95148e+08	4.79577e+08	4.47224e+08	4.1313e+08
FALSE	High	Master Protein	P76108	Putative ABC transporter periplasmic-binding protein YdcS OS=Escherichia coli (strain K12) GN=ydcS PE=3 SV=1	0	340.471	86	36	1107	36	381	42.3	7.42	2830.81	36	metabolic process;transport		transporter activity	Pf01547, Pf13343, Pf13416	946005	SH08_11270; SH03_11170; SH06_11475; SH04_11160; SH07_11165; SF31_11475	ydcS	Quorum sensing		1	1.73957e+07	2.55601e+07	2.64575e+07	7.83772e+08	7.11156e+08	7.28917e+08	1.00838e+07	1.2347e+07	9.78005e+06	8.37817e+08	8.66364e+08	7.56899e+08	2.54674e+07	1.60007e+07	1.47544e+07	8.06504e+08	7.98409e+08	7.79796e+08	9.25545e+08	9.55458e+08	9.31136e+08	8.83133e+08	7.8722e+08	8.27741e+08
FALSE	High	Master Protein	P0A698	UvrABC system protein A OS=Escherichia coli (strain K12) GN=uvrA PE=1 SV=1	0	339.912	75	56	1327	56	940	103.8	6.64	2756.85	56	cell communication;metabolic process;response to stimulus	cytoplasm;cytosol	catalytic activity;DNA binding;metal ion binding;nucleotide binding;protein binding	Pf00005, Pf13304	948559	SH08_01855; SH03_01850; SH06_01840; SH04_01850; SH07_01855; SF31_01840	uvrA	Nucleotide excision repair		1	1.2884e+08	1.07972e+08	1.18394e+08	1.82795e+08	1.86825e+08	1.84529e+08	3.10919e+08	2.48855e+08	3.1676e+08	1.70181e+08	1.76711e+08	1.36882e+08	1.17948e+08	1.33583e+08	1.66756e+08	1.96542e+08	1.9593e+08	1.66763e+08	1.21015e+08	1.63315e+08	1.69997e+08	1.70417e+08	1.81098e+08	1.75633e+08
FALSE	High	Master Protein	P0A9Q9	Aspartate-semialdehyde dehydrogenase OS=Escherichia coli (strain K12) GN=asd PE=1 SV=1	0	339.559	84	27	1549	27	367	40	5.58	4441.1	27	metabolic process;response to stimulus	cytoplasm;cytosol	catalytic activity;nucleotide binding;protein binding	Pf01118, Pf02774	947939	SH08_21435; SH03_21330; SH06_21635; SH04_21320; SH07_21325; SF31_21720	asd	2-Oxocarboxylic acid metabolism; Biosynthesis of amino acids; Microbial metabolism in diverse environments; Glycine, serine and threonine metabolism; Biosynthesis of secondary metabolites; Biosynthesis of antibiotics; Cysteine and methionine metabolism; Monobactam biosynthesis; Metabolic pathways; Lysine biosynthesis		10	7.64743e+08	7.24237e+08	7.6751e+08	6.12239e+08	5.62311e+08	6.31069e+08	5.99897e+08	6.79521e+08	5.79197e+08	3.24634e+08	3.36316e+08	3.1725e+08	7.16425e+08	7.08218e+08	7.81187e+08	3.28465e+08	3.30757e+08	3.78667e+08	7.68122e+08	7.53995e+08	6.72531e+08	8.64746e+08	6.62399e+08	6.71293e+08
FALSE	High	Master Protein	P37759	dTDP-glucose 4,6-dehydratase 1 OS=Escherichia coli (strain K12) GN=rfbB PE=3 SV=2	0	338.854	96	38	1285	36	361	40.5	5.77	2787.53	38	metabolic process	cytosol	catalytic activity;protein binding	Pf00106, Pf01073, Pf01370, Pf02719, Pf04321, Pf07993	945276	SH08_14370; SH03_14270; SH06_14575; SH04_14260; SH07_14265; SF31_14580	rfbB	Polyketide sugar unit biosynthesis; Biosynthesis of antibiotics; Metabolic pathways; Streptomycin biosynthesis; Acarbose and validamycin biosynthesis		5	2.63038e+08	2.95631e+08	2.73358e+08	2.60929e+08	2.6442e+08	2.7346e+08	2.52855e+08	2.65365e+08	2.97568e+08	2.6924e+08	2.78478e+08	3.17002e+08	3.73814e+08	3.73845e+08	3.59403e+08	2.96229e+08	2.85612e+08	2.85451e+08	2.50181e+08	2.85635e+08	2.45375e+08	2.92671e+08	2.83811e+08	2.58869e+08
FALSE	High	Master Protein	P69441	Adenylate kinase OS=Escherichia coli (strain K12) GN=adk PE=1 SV=1	0	332.987	92	36	1596	36	214	23.6	5.76	3091.9	36	metabolic process	cytoplasm;cytosol	catalytic activity;metal ion binding;nucleotide binding;protein binding	Pf00406, Pf05191, Pf13207, Pf13671	945097	SH08_06180; SH03_06170; SH06_06475; SH04_06160; SH07_06165; SF31_06475	adk	Biosynthesis of secondary metabolites; Biosynthesis of antibiotics; Thiamine metabolism; Purine metabolism; Metabolic pathways		5	2.07504e+09	1.76917e+09	1.54265e+09	1.45477e+09	1.46688e+09	1.5335e+09	1.16501e+09	1.43505e+09	1.00661e+09	1.62425e+09	1.59288e+09	1.42419e+09	9.28382e+08	1.03179e+09	1.17932e+09	1.48979e+09	1.53308e+09	1.61826e+09	1.47898e+09	1.55145e+09	1.69382e+09	1.66678e+09	1.60229e+09	1.54344e+09
FALSE	High	Master Protein	P0ABH7	Citrate synthase OS=Escherichia coli (strain K12) GN=gltA PE=1 SV=1	0	332.713	77	34	1577	34	427	48	6.68	3624.78	34	metabolic process	cytoplasm;cytosol	catalytic activity;protein binding	Pf00285	945323	SH08_07445; SH03_07445; SH06_07750; SH04_07435; SH07_07440; SF31_07750	gltA	Carbon metabolism; 2-Oxocarboxylic acid metabolism; Biosynthesis of amino acids; Microbial metabolism in diverse environments; Biosynthesis of secondary metabolites; Biosynthesis of antibiotics; Glyoxylate and dicarboxylate metabolism; Citrate cycle (TCA cycle); Metabolic pathways		9	6.88982e+08	5.03932e+08	5.5313e+08	1.12399e+09	1.14498e+09	1.20048e+09	8.13714e+08	7.75058e+08	6.74248e+08	1.20672e+09	1.18865e+09	9.5606e+08	5.20632e+08	5.68858e+08	7.48433e+08	1.08585e+09	1.13234e+09	9.08736e+08	9.19248e+08	9.40808e+08	1.03401e+09	1.13243e+09	1.03515e+09	1.10323e+09
FALSE	High	Master Protein	P15640	Phosphoribosylamine--glycine ligase OS=Escherichia coli (strain K12) GN=purD PE=1 SV=2	0	331.088	95	34	1353	34	429	45.9	5.08	3766.96	34	metabolic process;response to stimulus		catalytic activity;metal ion binding;nucleotide binding	Pf01071, Pf02222, Pf02655, Pf02786, Pf02843, Pf02844, Pf08442, Pf08443, Pf13535, Pf15632	948504	SH08_01550; SH03_01545; SH06_01545; SH04_01545; SH07_01550; SF31_01545	purD	Biosynthesis of secondary metabolites; Biosynthesis of antibiotics; Purine metabolism; Metabolic pathways		4	4.38929e+08	4.47044e+08	4.2293e+08	3.67687e+08	3.93983e+08	3.54715e+08	7.38907e+08	5.96736e+08	6.38409e+08	4.32233e+08	4.02095e+08	3.57295e+08	3.94209e+08	3.66789e+08	4.02808e+08	3.62229e+08	3.5201e+08	3.7381e+08	3.57014e+08	3.91959e+08	3.58323e+08	3.76714e+08	3.67742e+08	3.68518e+08
FALSE	High	Master Protein	P0AAI3	ATP-dependent zinc metalloprotease FtsH OS=Escherichia coli (strain K12) GN=ftsH PE=1 SV=1	0	329.435	66	47	1318	47	644	70.7	6.24	2767.43	47	metabolic process;regulation of biological process;response to stimulus	membrane	catalytic activity;metal ion binding;nucleotide binding;protein binding	Pf00004, Pf00006, Pf00158, Pf01078, Pf01434, Pf05496, Pf06068, Pf06480, Pf07724, Pf07728, Pf08298, Pf13191, Pf13401	947690	SH08_20185; SH03_20080; SH06_20385; SH04_20070; SH07_20075; SF31_20415	ftsH			0	1.07249e+08	8.97602e+07	2.77843e+08	1.03067e+08	8.38137e+07	8.34805e+07	1.34703e+08	1.04565e+08	1.48378e+08	1.29447e+08	1.03473e+08	9.21364e+07	7.80356e+07	1.25487e+08	9.65884e+07	8.57444e+07	4.71738e+08	1.40642e+08	1.15312e+08	1.23245e+08	1.34294e+08	1.13024e+08	8.36862e+07	1.10072e+08
FALSE	High	Master Protein	P16700	Thiosulfate-binding protein OS=Escherichia coli (strain K12) GN=cysP PE=1 SV=1	0	329.429	83	40	1706	40	338	37.6	8.15	3536.95	40	metabolic process;transport		catalytic activity;transporter activity	Pf01547, Pf12727, Pf13343, Pf13416, Pf13531	946883	SH08_16375; SH03_16275; SH06_16580; SH04_16265; SH07_16270; SF31_16580	cysP	Sulfur metabolism; ABC transporters		2	1.32264e+09	1.08644e+09	1.00658e+09	1.16751e+09	1.12593e+09	1.11188e+09	1.05255e+09	1.13269e+09	1.05746e+09	1.13238e+09	1.16859e+09	9.93468e+08	1.07766e+09	1.03378e+09	1.25884e+09	1.17653e+09	1.05872e+09	1.05741e+09	9.33086e+08	1.16925e+09	1.13398e+09	1.01239e+09	1.14139e+09	1.09743e+09
FALSE	High	Master Protein	P0A836	Succinate--CoA ligase [ADP-forming] subunit beta OS=Escherichia coli (strain K12) GN=sucC PE=1 SV=1	0	328.705	79	42	1775	42	388	41.4	5.52	3990.26	42	metabolic process	cytoplasm;cytosol	catalytic activity;metal ion binding;nucleotide binding;protein binding	Pf00549, Pf08442, Pf13549	945312	SH08_07490; SH03_07490; SH06_07795; SH04_07480; SH07_07485; SF31_07795	sucC	Carbon metabolism; Microbial metabolism in diverse environments; Propanoate metabolism; Biosynthesis of secondary metabolites; Biosynthesis of antibiotics; Citrate cycle (TCA cycle); Metabolic pathways; C5-Branched dibasic acid metabolism		8	1.4212e+09	1.44214e+09	1.266e+09	1.77578e+09	1.79353e+09	1.79456e+09	3.05516e+09	2.81913e+09	2.57419e+09	1.79862e+09	1.92631e+09	1.67461e+09	1.4653e+09	1.51385e+09	1.79154e+09	1.76636e+09	1.77689e+09	1.88964e+09	1.91026e+09	1.89819e+09	2.04987e+09	1.71904e+09	1.8201e+09	1.67932e+09
FALSE	High	Master Protein	P11447	Argininosuccinate lyase OS=Escherichia coli (strain K12) GN=argH PE=1 SV=3	0	327.981	94	37	1525	37	457	50.3	5.27	4184.48	37	metabolic process	cytoplasm	catalytic activity	Pf00206, Pf14698	948463	SH08_01320; SH03_01315; SH06_01315; SH04_01315; SH07_01320; SF31_01315	argH	Biosynthesis of amino acids; Alanine, aspartate and glutamate metabolism; Biosynthesis of secondary metabolites; Biosynthesis of antibiotics; Arginine biosynthesis; Metabolic pathways		6	3.42556e+08	2.79207e+08	2.85663e+08	3.79227e+08	3.61615e+08	3.9512e+08	3.14904e+08	3.82257e+08	3.21668e+08	4.22204e+08	4.21811e+08	3.43416e+08	3.33198e+08	3.71236e+08	3.51622e+08	3.383e+08	4.05081e+08	3.37141e+08	3.49807e+08	3.93509e+08	3.48252e+08	4.01323e+08	3.50049e+08	3.77969e+08
FALSE	High	Master Protein	P27298	Oligopeptidase A OS=Escherichia coli (strain K12) GN=prlC PE=3 SV=3	0	324.827	64	48	1473	48	680	77.1	5.26	3272.16	48	metabolic process	cytoplasm;cytosol	catalytic activity;metal ion binding	Pf01432	948016	SH08_21770; SH03_21665; SH06_21970; SH04_21655; SH07_21660; SF31_22055	prlC			0	1.84022e+08	1.79299e+08	1.98101e+08	2.81592e+08	2.85046e+08	2.85994e+08	3.34522e+08	3.20415e+08	3.48424e+08	2.92708e+08	2.79498e+08	2.33508e+08	2.59397e+08	2.76827e+08	3.1096e+08	2.68157e+08	2.74325e+08	2.77531e+08	3.01016e+08	3.1285e+08	3.02401e+08	2.75874e+08	2.78202e+08	2.84173e+08
FALSE	High	Master Protein	P0AGE9	Succinate--CoA ligase [ADP-forming] subunit alpha OS=Escherichia coli (strain K12) GN=sucD PE=1 SV=2	0	324.013	83	25	1273	25	289	29.8	6.79	2970.96	25	metabolic process	cytoplasm;cytosol	catalytic activity;nucleotide binding;protein binding	Pf00549, Pf02629, Pf13380, Pf13607	945314	SH08_07495; SH03_07495; SH06_07800; SH04_07485; SH07_07490; SF31_07800	sucD	Carbon metabolism; Microbial metabolism in diverse environments; Propanoate metabolism; Biosynthesis of secondary metabolites; Biosynthesis of antibiotics; Citrate cycle (TCA cycle); Metabolic pathways; C5-Branched dibasic acid metabolism		8	8.35364e+08	8.51779e+08	8.29119e+08	1.06838e+09	1.15719e+09	1.15179e+09	1.96977e+09	1.67111e+09	1.54629e+09	1.16114e+09	1.15785e+09	1.04678e+09	8.96029e+08	8.96997e+08	1.11364e+09	1.10678e+09	1.05357e+09	1.06889e+09	1.12602e+09	1.16541e+09	1.25444e+09	1.04598e+09	1.19167e+09	1.08407e+09
FALSE	High	Master Protein	P0A8M0	Asparagine--tRNA ligase OS=Escherichia coli (strain K12) GN=asnS PE=1 SV=2	0	321.363	73	43	1495	43	466	52.5	5.31	3729.44	43	metabolic process	cytoplasm	catalytic activity;nucleotide binding	Pf00152, Pf01336	945555	SH08_08545; SH03_08545; SH06_08850; SH04_08535; SH07_08540; SF31_08850	asnS	Aminoacyl-tRNA biosynthesis		1	6.8475e+08	6.73952e+08	6.68019e+08	7.45318e+08	6.83924e+08	8.02235e+08	4.15363e+08	5.43916e+08	4.04531e+08	8.50035e+08	8.63681e+08	6.55784e+08	6.48717e+08	6.33198e+08	7.42309e+08	7.10723e+08	7.31648e+08	7.46096e+08	8.14021e+08	7.58408e+08	7.88987e+08	7.91694e+08	7.96064e+08	8.40342e+08
FALSE	High	Master Protein	P0AGJ9	Tyrosine--tRNA ligase OS=Escherichia coli (strain K12) GN=tyrS PE=1 SV=2	0	318.811	72	35	1144	35	424	47.5	5.81	2956.5	35	metabolic process	cytoplasm;cytosol;membrane	catalytic activity;nucleotide binding;RNA binding	Pf00579, Pf01479	948855	SH08_12280; SH03_12180; SH06_12485; SH04_12170; SH07_12175; SF31_12485	tyrS	Aminoacyl-tRNA biosynthesis		1	4.50952e+08	5.0511e+08	5.157e+08	4.07499e+08	4.87115e+08	4.55792e+08	3.69098e+08	3.93038e+08	5.06594e+08	5.07467e+08	4.66338e+08	4.01834e+08	4.50835e+08	4.49546e+08	4.86996e+08	4.01126e+08	5.12746e+08	3.60244e+08	3.46759e+08	3.91719e+08	4.38402e+08	4.75758e+08	4.20645e+08	4.03113e+08
FALSE	High	Master Protein	P0AFH8	Osmotically-inducible protein Y OS=Escherichia coli (strain K12) GN=osmY PE=1 SV=1	0	316.123	76	33	1135	33	201	21.1	6.81	2608.32	33	metabolic process;response to stimulus		protein binding	Pf04972	948895	SH08_03580; SH03_03585; SH06_03890; SH04_03575; SH07_03580; SF31_03890	osmY			0	7.65111e+08	7.84795e+08	8.57034e+08	1.1289e+09	1.20559e+09	1.18328e+09	1.85012e+08	3.3507e+08	2.10774e+08	1.18038e+09	1.07208e+09	1.47914e+09	8.76217e+08	6.20255e+08	6.07072e+08	1.32478e+09	1.18856e+09	1.35071e+09	1.80515e+09	1.51955e+09	1.51538e+09	1.32795e+09	1.23656e+09	1.21611e+09
FALSE	High	Master Protein	P05020	Dihydroorotase OS=Escherichia coli (strain K12) GN=pyrC PE=1 SV=2	0	315.312	78	29	1465	29	348	38.8	6.19	3742.21	29	metabolic process	cytosol	catalytic activity;metal ion binding	Pf01979	945787	SH08_09255; SH03_09255; SH06_09560; SH04_09245; SH07_09250; SF31_09560	pyrC	Pyrimidine metabolism; Metabolic pathways		2	1.89297e+09	1.7176e+09	2.06009e+09	9.65863e+08	8.89354e+08	9.49098e+08	1.76126e+09	1.54381e+09	1.59151e+09	1.11813e+09	1.04109e+09	1.00969e+09	5.33031e+08	5.57972e+08	5.74658e+08	8.88776e+08	9.18366e+08	1.05133e+09	9.10861e+08	9.15175e+08	9.4663e+08	9.27698e+08	9.28287e+08	1.02963e+09
FALSE	High	Master Protein	P60438	50S ribosomal protein L3 OS=Escherichia coli (strain K12) GN=rplC PE=1 SV=1	0	313.207	93	36	2824	36	209	22.2	9.91	6120.78	36	cell organization and biogenesis;metabolic process	cytosol;ribosome	protein binding;RNA binding;structural molecule activity	Pf00297	947817	SH08_20865; SH03_20760; SH06_21065; SH04_20750; SH07_20755; SF31_21150	rplC	Ribosome		1	4.78901e+09	5.18559e+09	4.67147e+09	3.68485e+09	3.75285e+09	3.53998e+09	5.17592e+09	4.69834e+09	4.63045e+09	3.53432e+09	3.90572e+09	4.33845e+09	5.63876e+09	6.38237e+09	5.08334e+09	4.08848e+09	3.65475e+09	4.11504e+09	4.31132e+09	4.23355e+09	3.78836e+09	4.45499e+09	3.82659e+09	3.78467e+09
FALSE	High	Master Protein	P0ABD5	Acetyl-coenzyme A carboxylase carboxyl transferase subunit alpha OS=Escherichia coli (strain K12) GN=accA PE=1 SV=2	0	310.392	86	34	1632	34	319	35.2	6.04	3915.73	34	metabolic process	cytoplasm;cytosol	catalytic activity;nucleotide binding;protein binding	Pf01039, Pf03255	944895	SH08_04675; SH03_04665; SH06_04975; SH04_04655; SH07_04660; SF31_04975	accA	Fatty acid metabolism; Carbon metabolism; Microbial metabolism in diverse environments; Propanoate metabolism; Biosynthesis of secondary metabolites; Pyruvate metabolism; Biosynthesis of antibiotics; Fatty acid biosynthesis; Metabolic pathways		9	6.52451e+08	6.00175e+08	5.01598e+08	5.40488e+08	5.39164e+08	5.62476e+08	5.81202e+08	5.94461e+08	5.3023e+08	5.59877e+08	5.69011e+08	5.57187e+08	7.26001e+08	6.55398e+08	7.16186e+08	5.30747e+08	5.32999e+08	5.41528e+08	6.39337e+08	5.88754e+08	6.33324e+08	5.61644e+08	5.49185e+08	6.09915e+08
FALSE	High	Master Protein	P0AG55	50S ribosomal protein L6 OS=Escherichia coli (strain K12) GN=rplF PE=1 SV=2	0	309.931	94	27	1933	27	177	18.9	9.7	4375.56	27	cell organization and biogenesis;metabolic process;response to stimulus;transport	cytosol;membrane;ribosome	catalytic activity;nucleotide binding;RNA binding;structural molecule activity	Pf00347	947803	SH08_20790; SH03_20685; SH06_20990; SH04_20675; SH07_20680; SF31_21075	rplF	Ribosome		1	6.63408e+09	5.94233e+09	5.19151e+09	5.30135e+09	5.24157e+09	5.33486e+09	6.6659e+09	6.32455e+09	6.48665e+09	5.35453e+09	5.25529e+09	5.01883e+09	7.46874e+09	7.08214e+09	7.17807e+09	5.20331e+09	4.95656e+09	5.12743e+09	5.10534e+09	5.15568e+09	5.46316e+09	4.87559e+09	5.25464e+09	5.57069e+09
FALSE	High	Master Protein	P0A6H1	ATP-dependent Clp protease ATP-binding subunit ClpX OS=Escherichia coli (strain K12) GN=clpX PE=1 SV=2	0	309.252	91	46	1451	46	424	46.3	5.35	3380.43	46	cell division;metabolic process;regulation of biological process;response to stimulus	cytosol;organelle lumen;proteasome	catalytic activity;metal ion binding;nucleotide binding;protein binding	Pf00004, Pf01078, Pf05496, Pf06068, Pf06689, Pf07724, Pf07726, Pf07728, Pf10431, Pf13207, Pf13401, Pf14532	945083	SH03_05990; SH06_06295; SH04_05980; SH07_05985; SF31_06295	clpX			0	2.95905e+08	3.1863e+08	2.69423e+08	3.66625e+08	3.33851e+08	3.26779e+08	3.55051e+08	3.5541e+08	3.17963e+08	3.34264e+08	3.60258e+08	3.05066e+08	3.08291e+08	2.9043e+08	3.18871e+08	2.92952e+08	2.98139e+08	2.72439e+08	2.93529e+08	3.4064e+08	3.29461e+08	3.27702e+08	3.19093e+08	3.07708e+08
FALSE	High	Master Protein	P0A7G6	Protein RecA OS=Escherichia coli (strain K12) GN=recA PE=1 SV=2	0	308.367	88	34	1378	34	353	38	5.19	3766.99	34	cell communication;cellular component movement;metabolic process;response to stimulus	cytoplasm;cytosol	catalytic activity;DNA binding;nucleotide binding;protein binding	Pf00154, Pf06745, Pf08423	947170		recA	Homologous recombination		1	5.37943e+08	6.5518e+08	6.09159e+08	4.07747e+08	4.30201e+08	4.02945e+08	1.09306e+09	8.99265e+08	1.28027e+09	3.83721e+08	4.0507e+08	4.05152e+08	8.06482e+08	8.84784e+08	7.50766e+08	4.49857e+08	4.27815e+08	4.37597e+08	4.1829e+08	4.11316e+08	4.05197e+08	3.67873e+08	4.02676e+08	3.88425e+08
FALSE	High	Master Protein	P0AB89	Adenylosuccinate lyase OS=Escherichia coli (strain K12) GN=purB PE=1 SV=1	0	307.914	77	39	1453	39	456	51.5	6.01	3137.23	39	metabolic process;response to stimulus	cytosol	catalytic activity;protein binding	Pf00206, Pf08328	945695	SH08_09605; SH03_09605; SH06_09910; SH04_09595; SH07_09600; SF31_09910	purB	Alanine, aspartate and glutamate metabolism; Biosynthesis of secondary metabolites; Biosynthesis of antibiotics; Purine metabolism; Metabolic pathways		5	7.39228e+08	6.51299e+08	6.18006e+08	5.65891e+08	5.46923e+08	6.00987e+08	6.96847e+08	6.63003e+08	7.39712e+08	6.66388e+08	6.79507e+08	4.92446e+08	5.22955e+08	4.90772e+08	5.539e+08	5.53738e+08	6.10068e+08	5.4538e+08	5.92361e+08	6.12061e+08	6.0846e+08	6.15676e+08	6.05785e+08	6.37417e+08
FALSE	High	Master Protein	P36938	Phosphoglucomutase OS=Escherichia coli (strain K12) GN=pgm PE=1 SV=1	0	307.658	69	38	1361	38	546	58.3	5.71	3297.13	38	metabolic process	cytoplasm;cytosol	catalytic activity;metal ion binding;protein binding	Pf00408, Pf02878, Pf02879, Pf02880	945271	SH08_07270; SH03_07275; SH06_07580; SH04_07265; SH07_07270; SF31_07580	pgm	Microbial metabolism in diverse environments; Biosynthesis of secondary metabolites; Galactose metabolism; Biosynthesis of antibiotics; Purine metabolism; Metabolic pathways; Amino sugar and nucleotide sugar metabolism; Streptomycin biosynthesis; Glycolysis / Gluconeogenesis; Pentose phosphate pathway; Starch and sucrose metabolism		11	1.86103e+08	2.0012e+08	1.83118e+08	2.31321e+08	2.4975e+08	2.59192e+08	1.77181e+08	1.88102e+08	1.76019e+08	2.47425e+08	2.4233e+08	2.45826e+08	1.92146e+08	1.77675e+08	1.83376e+08	2.47108e+08	2.2559e+08	2.51963e+08	2.42098e+08	2.77284e+08	2.38016e+08	2.53428e+08	2.30502e+08	2.25689e+08
FALSE	High	Master Protein	P22106	Asparagine synthetase B [glutamine-hydrolyzing] OS=Escherichia coli (strain K12) GN=asnB PE=1 SV=3	0	305.601	79	41	1398	41	554	62.6	5.87	2881.48	41	metabolic process	cytoplasm;cytosol	catalytic activity;nucleotide binding;protein binding	Pf00310, Pf00733, Pf12481, Pf13522, Pf13537	945281	SH08_07190; SH03_07195; SH06_07500; SH04_07185; SH07_07190; SF31_07500	asnB	Alanine, aspartate and glutamate metabolism; Biosynthesis of secondary metabolites; Metabolic pathways		3	1.84249e+08	1.86072e+08	2.06565e+08	2.02635e+08	1.93667e+08	2.04238e+08	1.5759e+08	2.10521e+08	1.56167e+08	2.55293e+08	2.61519e+08	1.99418e+08	2.01589e+08	1.95824e+08	2.24082e+08	2.01182e+08	2.07244e+08	2.20907e+08	3.38775e+08	3.43918e+08	2.86187e+08	2.27281e+08	2.21191e+08	2.25639e+08
FALSE	High	Master Protein	P0A867	Transaldolase A OS=Escherichia coli (strain K12) GN=talA PE=3 SV=1	0	304.569	93	38	1483	36	316	35.6	6.27	3353.42	38	metabolic process	cytoplasm;cytosol	catalytic activity	Pf00923	947006	SH08_16525; SH03_16425; SH06_16730; SH04_16415; SH07_16420; SF31_16775	talA	Carbon metabolism; Biosynthesis of amino acids; Microbial metabolism in diverse environments; Biosynthesis of secondary metabolites; Biosynthesis of antibiotics; Metabolic pathways; Pentose phosphate pathway		7	1.42066e+09	1.17478e+09	1.22195e+09	1.14364e+09	1.08724e+09	1.07035e+09	2.39866e+08	3.03706e+08	2.77692e+08	1.09005e+09	1.06323e+09	1.00242e+09	4.09751e+08	3.40218e+08	3.7477e+08	1.04751e+09	1.02498e+09	1.02183e+09	1.0229e+09	1.08096e+09	1.19109e+09	1.05621e+09	1.06646e+09	1.06235e+09
FALSE	High	Master Protein	P0A9D8	2,3,4,5-tetrahydropyridine-2,6-dicarboxylate N-succinyltransferase OS=Escherichia coli (strain K12) GN=dapD PE=1 SV=1	0	303.626	85	34	1730	34	274	29.9	5.74	4043.23	34	metabolic process	cytoplasm;cytosol	catalytic activity	Pf00132, Pf14805	944862	SH08_04580; SH03_04570; SH06_04880; SH04_04560; SH07_04565; SF31_04880	dapD	Biosynthesis of amino acids; Microbial metabolism in diverse environments; Metabolic pathways; Lysine biosynthesis		4	1.51581e+09	1.35877e+09	1.37676e+09	1.45211e+09	1.3778e+09	1.55497e+09	1.06752e+09	1.35595e+09	1.15189e+09	1.65257e+09	1.48715e+09	1.62031e+09	1.77509e+09	1.66537e+09	1.7228e+09	1.45661e+09	1.4963e+09	1.59512e+09	1.60617e+09	1.53159e+09	1.51883e+09	1.60537e+09	1.54329e+09	1.52969e+09
FALSE	High	Master Protein	P0AGD7	Signal recognition particle protein OS=Escherichia coli (strain K12) GN=ffh PE=1 SV=1	0	303.171	78	44	1398	44	453	49.8	9.51	2872.12	44	cell organization and biogenesis;transport	cytoplasm;cytosol	catalytic activity;nucleotide binding;protein binding;RNA binding	Pf00448, Pf02881, Pf02978	947102	SH08_17305; SH03_17205; SH06_17510; SH04_17195; SH07_17200; SF31_17555	ffh	Quorum sensing; Protein export; Bacterial secretion system		3	3.74513e+08	3.25425e+08	2.91397e+08	2.86884e+08	2.8192e+08	2.86696e+08	3.96314e+08	3.95957e+08	4.23164e+08	2.76854e+08	2.60775e+08	2.73634e+08	3.2568e+08	3.56032e+08	3.62272e+08	2.63664e+08	2.81087e+08	2.84873e+08	2.96362e+08	2.74045e+08	2.7682e+08	2.95775e+08	2.77469e+08	2.70663e+08
FALSE	High	Master Protein	P0A707	Translation initiation factor IF-3 OS=Escherichia coli (strain K12) GN=infC PE=1 SV=1	0	302.772	83	27	1540	27	180	20.6	9.52	3615	27	cell organization and biogenesis;metabolic process;response to stimulus	cytoplasm;cytosol;membrane	protein binding;RNA binding	Pf00707, Pf05198	946225	SH08_12700; SH03_12600; SH06_12905; SH04_12590; SH07_12595; SF31_12905	infC			0	2.28881e+09	2.77023e+09	2.54929e+09	3.63936e+09	1.48041e+09	1.42034e+09	1.6975e+09	1.69449e+09	1.8603e+09	1.28833e+09	1.33304e+09	1.62883e+09	2.66933e+09	2.76878e+09	2.29324e+09	3.78541e+09	1.31194e+09	1.40674e+09	1.48082e+09	1.53455e+09	1.47335e+09	1.53446e+09	1.37165e+09	3.70673e+09
FALSE	High	Master Protein	P68767	Cytosol aminopeptidase OS=Escherichia coli (strain K12) GN=pepA PE=1 SV=1	0	300.187	76	38	1170	38	503	54.8	7.23	3027.85	38	metabolic process;regulation of biological process	cytoplasm	catalytic activity;DNA binding;metal ion binding	Pf00883, Pf02789	948791	SH08_02895; SH03_02895; SH06_02880; SH04_02890; SH07_02895; SF31_02880	pepA	Glutathione metabolism; Metabolic pathways		2	2.65494e+08	2.32723e+08	2.18234e+08	3.60352e+08	3.45378e+08	3.39463e+08	2.67966e+08	2.72341e+08	2.50222e+08	3.70216e+08	3.76727e+08	2.98193e+08	1.86165e+08	1.81919e+08	2.399e+08	3.42816e+08	3.44193e+08	3.34649e+08	3.41754e+08	3.66786e+08	3.99153e+08	3.48524e+08	3.46757e+08	3.63243e+08
FALSE	High	Master Protein	P0AEP3	UTP--glucose-1-phosphate uridylyltransferase OS=Escherichia coli (strain K12) GN=galU PE=1 SV=2	0	299.301	92	26	1178	26	302	32.9	5.24	3399	26	cell organization and biogenesis;metabolic process	cytosol	catalytic activity;metal ion binding;protein binding	Pf00483, Pf12804	945730	SH08_10155; SH03_10055; SH06_10360; SH04_10045; SH07_10050; SF31_10360	galU	Galactose metabolism; Biosynthesis of antibiotics; Pentose and glucuronate interconversions; Metabolic pathways; Amino sugar and nucleotide sugar metabolism; Starch and sucrose metabolism		6	6.14852e+08	5.46615e+08	5.1814e+08	6.79317e+08	6.72927e+08	6.19087e+08	4.88097e+08	5.47192e+08	4.77064e+08	6.60846e+08	6.58038e+08	6.05222e+08	4.92869e+08	5.02317e+08	5.7035e+08	6.34761e+08	6.24869e+08	6.66957e+08	6.47132e+08	6.71249e+08	7.03839e+08	6.57425e+08	6.60997e+08	6.63371e+08
FALSE	High	Master Protein	P31554	LPS-assembly protein LptD OS=Escherichia coli (strain K12) GN=lptD PE=1 SV=2	0	298.188	65	48	1236	48	784	89.6	5.14	2361.79	48	cell organization and biogenesis;response to stimulus;transport	membrane	protein binding	Pf03968, Pf04453	945011	SH08_04005; SH03_04010; SH06_04320; SH04_04000; SH07_04005; SF31_04320	lptD			0	1.68776e+08	1.38791e+08	1.52021e+08	1.65287e+08	1.80257e+08	1.69335e+08	1.91364e+08	2.04362e+08	1.95681e+08	1.89018e+08	1.85551e+08	1.53283e+08	1.50387e+08	1.32138e+08	1.79307e+08	1.5903e+08	1.56519e+08	1.60605e+08	1.99754e+08	1.71263e+08	2.05153e+08	1.91106e+08	1.89e+08	1.86084e+08
FALSE	High	Master Protein	P30850	Exoribonuclease 2 OS=Escherichia coli (strain K12) GN=rnb PE=1 SV=3	0	297.697	69	48	1526	48	644	72.4	5.62	2995.59	48	metabolic process	cytoplasm;cytosol	catalytic activity;protein binding;RNA binding	Pf00575, Pf00773, Pf08206	945864	SH08_10445; SH03_10345; SH06_10650; SH04_10335; SH07_10340; SF31_10650	rnb			0	3.32372e+08	3.71568e+08	3.86764e+08	3.74252e+08	3.50987e+08	3.65984e+08	2.30794e+08	3.18136e+08	2.29689e+08	3.95663e+08	4.01085e+08	3.63614e+08	2.53391e+08	2.71428e+08	2.70709e+08	3.46574e+08	3.60051e+08	3.62787e+08	3.75588e+08	3.87005e+08	3.92633e+08	3.88635e+08	3.70361e+08	3.75148e+08
FALSE	High	Master Protein	P46837	Protein YhgF OS=Escherichia coli (strain K12) GN=yhgF PE=1 SV=3	0	297.488	64	49	1372	49	773	85.1	6.3	2763.51	49	metabolic process;response to stimulus	cytosol	RNA binding	Pf00575, Pf09371, Pf12836, Pf14635, Pf14639	947911	SH08_21310; SH03_21205; SH06_21510; SH04_21195; SH07_21200; SF31_21595	yhgF			0	2.14178e+08	2.40056e+08	2.85505e+08	2.43431e+08	2.38097e+08	2.47525e+08	3.35459e+08	2.28939e+08	3.24215e+08	2.81877e+08	2.6258e+08	2.47876e+08	3.51648e+08	3.17645e+08	3.48757e+08	2.34529e+08	2.39281e+08	2.48864e+08	1.01152e+08	9.82283e+07	1.09578e+08	2.4273e+08	2.48594e+08	2.52698e+08
FALSE	High	Master Protein	P0A8J8	ATP-dependent RNA helicase RhlB OS=Escherichia coli (strain K12) GN=rhlB PE=1 SV=2	0	297.067	88	38	1260	38	421	47.1	7.68	3000.92	38	metabolic process	cytoplasm;cytosol	catalytic activity;nucleotide binding;protein binding;RNA binding	Pf00270, Pf00271	948290	SH06_00380; SF31_00380	rhlB	RNA degradation		1	4.54893e+08	4.47903e+08	4.20778e+08	3.73901e+08	3.58894e+08	3.51132e+08	4.52716e+08	4.24607e+08	4.47736e+08	3.3156e+08	3.56727e+08	3.2995e+08	5.40163e+08	5.43131e+08	5.7241e+08	3.56505e+08	3.64952e+08	3.52607e+08	3.48264e+08	3.71873e+08	3.63708e+08	3.2728e+08	3.73849e+08	3.51564e+08
FALSE	High	Master Protein	P0A6Z1	Chaperone protein HscA OS=Escherichia coli (strain K12) GN=hscA PE=1 SV=1	0	295.628	61	36	1081	36	616	65.6	5.16	2522.81	36	cell organization and biogenesis;metabolic process;response to stimulus	cytosol	catalytic activity;nucleotide binding;protein binding	Pf00012, Pf06723	944885	SH08_16855; SH03_16755; SH06_17060; SH04_16745; SH07_16750; SF31_17105	hscA			0	3.02973e+08	2.64952e+08	2.35018e+08	1.83958e+08	1.79078e+08	1.93365e+08	2.2542e+08	2.07141e+08	2.51997e+08	1.78902e+08	1.81338e+08	1.89752e+08	3.07198e+08	3.35099e+08	3.35936e+08	1.91503e+08	1.82658e+08	2.05581e+08	1.72779e+08	1.94729e+08	2.13653e+08	2.00112e+08	2.0997e+08	1.92669e+08
FALSE	High	Master Protein	P02358	30S ribosomal protein S6 OS=Escherichia coli (strain K12) GN=rpsF PE=1 SV=1	0	295.419	92	20	1764	20	135	15.7	5	4009	20	metabolic process	cytosol;ribosome	protein binding;RNA binding;structural molecule activity	Pf01250	948723		rpsF	Ribosome		1	2.08597e+09	1.91858e+09	1.65213e+09	1.72298e+09	1.7782e+09	1.94105e+09	2.60018e+09	2.50992e+09	2.62839e+09	1.82735e+09	1.70272e+09	2.19376e+09	2.3453e+09	2.72708e+09	2.32867e+09	1.82219e+09	1.78433e+09	1.98418e+09	2.33665e+09	1.98593e+09	2.03185e+09	2.07121e+09	2.06401e+09	1.91039e+09
FALSE	High	Master Protein	P0A7I4	Peptide chain release factor RF3 OS=Escherichia coli (strain K12) GN=prfC PE=1 SV=2	0	294.369	72	41	1177	41	529	59.5	5.97	2841.05	41	cell organization and biogenesis;metabolic process	cytoplasm;cytosol	catalytic activity;nucleotide binding;protein binding;RNA binding	Pf00009, Pf01926, Pf03144	948897	SH08_03575; SH03_03580; SH06_03885; SH04_03570; SH07_03575; SF31_03885	prfC			0	2.48717e+08	2.68947e+08	3.17174e+08	1.62074e+08	1.57003e+08	1.48691e+08	2.37119e+08	2.01245e+08	2.65392e+08	1.57251e+08	1.72072e+08	1.55518e+08	3.51967e+08	4.19092e+08	3.515e+08	1.46818e+08	1.45152e+08	1.91294e+08	1.73768e+08	1.67426e+08	1.81955e+08	1.89088e+08	1.67166e+08	1.72881e+08
FALSE	High	Master Protein	P39325	ABC transporter periplasmic-binding protein YtfQ OS=Escherichia coli (strain K12) GN=ytfQ PE=1 SV=1	0	293.721	74	36	836	36	318	34.3	7.14	1774.5	36	transport	membrane	transporter activity	Pf00532, Pf13407	948746	SH08_02740; SH03_02740; SH06_02725; SH04_02735; SH07_02740; SF31_02725	ytfQ			0	7.65387e+06	1.31633e+07	2.45296e+07	5.06724e+08	4.54345e+08	5.13969e+08	1.59688e+07	4.15834e+06	1.27042e+07	6.00415e+08	6.30488e+08	5.88322e+08	2.21701e+07	1.66628e+07	1.36751e+07	6.32325e+08	5.59078e+08	5.66988e+08	6.96944e+08	6.23872e+08	5.94386e+08	6.67255e+08	5.67464e+08	5.44354e+08
FALSE	High	Master Protein	P0AB24	Iron uptake system component EfeO OS=Escherichia coli (strain K12) GN=efeO PE=1 SV=1	0	292.568	87	44	1294	44	375	41.1	5.11	2656.52	44	response to stimulus			Pf09375, Pf13473	945603	SH08_09020; SH03_09020; SH06_09325; SH04_09010; SH07_09015; SF31_09325	efeO			0	3.87155e+08	3.00992e+08	2.68205e+08	3.47159e+08	3.24973e+08	3.53988e+08	2.01023e+08	2.89057e+08	1.82602e+08	3.78191e+08	3.62995e+08	3.53077e+08	2.13892e+08	1.91305e+08	2.26022e+08	3.54081e+08	3.66082e+08	3.54509e+08	3.60498e+08	3.53605e+08	3.79714e+08	3.34974e+08	3.80222e+08	3.49742e+08
FALSE	High	Master Protein	P0A9X4	Rod shape-determining protein MreB OS=Escherichia coli (strain K12) GN=mreB PE=1 SV=1	0	291.388	80	29	1509	29	347	36.9	5.26	3392.67	29	cell organization and biogenesis;regulation of biological process;reproduction	cytoskeleton;membrane	protein binding	Pf00012, Pf00022, Pf06723, Pf11104, Pf14450	948588; 31870356; 32444822	SH08_20500; SH03_20395; SH06_20700; SH04_20385; SH07_20390; SF31_20785	APT61_RS02405; mreB; GLAD_RS13170; ENT638_RS18990			0	9.73808e+08	1.00992e+09	1.04199e+09	7.31098e+08	6.8165e+08	7.62968e+08	1.04465e+09	9.41823e+08	9.92032e+08	7.54701e+08	7.43934e+08	8.16204e+08	9.33933e+08	1.04901e+09	8.97578e+08	7.23529e+08	6.80989e+08	7.90819e+08	8.07389e+08	7.81549e+08	7.83713e+08	7.62148e+08	7.52692e+08	7.67904e+08
FALSE	High	Master Protein	P69783	PTS system glucose-specific EIIA component OS=Escherichia coli (strain K12) GN=crr PE=1 SV=2	0	291.34	95	22	1854	22	169	18.2	4.84	5327	22	metabolic process;regulation of biological process;transport	cytoplasm;cytosol;membrane	catalytic activity;metal ion binding;protein binding	Pf00358	946880	SH08_16335; SH03_16235; SH06_16540; SH04_16225; SH07_16230	crr	Amino sugar and nucleotide sugar metabolism; Glycolysis / Gluconeogenesis; Phosphotransferase system (PTS); Starch and sucrose metabolism		4	2.56628e+09	2.3544e+09	2.29533e+09	3.51073e+09	3.39563e+09	3.466e+09	2.2348e+09	2.40605e+09	2.39452e+09	3.45017e+09	3.46157e+09	3.49649e+09	2.03286e+09	1.91351e+09	2.11293e+09	3.45426e+09	3.35027e+09	3.57425e+09	3.71552e+09	3.55626e+09	3.43101e+09	3.34366e+09	3.2682e+09	3.41711e+09
FALSE	High	Master Protein	P0AAI9	Malonyl CoA-acyl carrier protein transacylase OS=Escherichia coli (strain K12) GN=fabD PE=1 SV=2	0	290.872	80	22	977	22	309	32.4	5.03	2976.33	22	metabolic process	cytosol	catalytic activity	Pf00698	945766	SH03_09405; SH06_09710; SH04_09395; SH07_09400; SF31_09710	fabD	Fatty acid metabolism; Fatty acid biosynthesis; Metabolic pathways		3	4.16951e+08	4.87907e+08	4.81577e+08	4.75519e+08	4.62157e+08	4.61559e+08	4.80315e+08	4.37375e+08	4.34816e+08	5.11948e+08	5.30398e+08	4.54929e+08	4.42869e+08	4.99018e+08	5.12022e+08	4.86088e+08	4.45986e+08	4.91884e+08	4.00869e+08	4.44065e+08	4.26605e+08	4.77572e+08	4.72334e+08	4.74279e+08
FALSE	High	Master Protein	P60240	RNA polymerase-associated protein RapA OS=Escherichia coli (strain K12) GN=rapA PE=1 SV=2	0	290.412	63	51	1144	51	968	109.7	5.17	2249.03	51	metabolic process;regulation of biological process	cytoplasm	catalytic activity;DNA binding;nucleotide binding;protein binding	Pf00176, Pf00270, Pf00271, Pf12137	948523	SH08_04025; SH03_04030; SH06_04340; SH04_04020; SH07_04025; SF31_04340	rapA			0	9.74244e+07	9.77084e+07	8.94136e+07	1.29057e+08	1.28529e+08	1.32239e+08	2.79772e+08	2.04547e+08	3.18978e+08	1.25593e+08	1.33796e+08	1.01389e+08	1.06369e+08	1.10599e+08	1.46438e+08	1.26431e+08	1.44384e+08	1.26232e+08	1.15348e+08	1.29342e+08	1.4746e+08	1.17739e+08	1.39626e+08	1.35281e+08
FALSE	High	Master Protein	P0A7V8	30S ribosomal protein S4 OS=Escherichia coli (strain K12) GN=rpsD PE=1 SV=2	0	289.889	86	36	3338	36	206	23.5	10.05	7153.65	36	cell organization and biogenesis;metabolic process;regulation of biological process;response to stimulus	cytosol;ribosome	protein binding;RNA binding;structural molecule activity;translation regulator activity	Pf00163, Pf01479	947793; 32366218	SH08_20745; SH03_20640; SH06_20945; SH04_20630; SH07_20635; SF31_21030	rpsD; AB182_RS27855	Ribosome		1	6.87488e+09	6.56267e+09	6.56253e+09	5.54084e+09	5.69507e+09	5.5846e+09	7.14681e+09	7.1401e+09	7.35429e+09	5.57227e+09	5.46e+09	5.6267e+09	7.67423e+09	8.456e+09	8.25537e+09	5.42131e+09	5.17366e+09	5.57131e+09	5.60892e+09	5.75793e+09	5.5821e+09	5.47767e+09	5.70265e+09	5.78928e+09
FALSE	High	Master Protein	P45523	FKBP-type peptidyl-prolyl cis-trans isomerase FkpA OS=Escherichia coli (strain K12) GN=fkpA PE=1 SV=1	0	289.693	78	33	1442	33	270	28.9	8.47	3412.9	33	metabolic process		catalytic activity;protein binding	Pf00254, Pf01346	947850	SH08_21000; SH03_20895; SH06_21200; SH04_20885; SH07_20890; SF31_21285	fkpA			0	5.55781e+08	4.4307e+08	3.76669e+08	3.91299e+08	4.22616e+08	3.91323e+08	4.12408e+08	4.43708e+08	3.98928e+08	4.29217e+08	4.26264e+08	3.5344e+08	3.72096e+08	3.39584e+08	4.49327e+08	4.32282e+08	4.614e+08	4.13704e+08	4.05391e+08	4.55012e+08	4.24314e+08	4.46654e+08	4.34434e+08	4.0237e+08
FALSE	High	Master Protein	P02359	30S ribosomal protein S7 OS=Escherichia coli (strain K12) GN=rpsG PE=1 SV=3	0	289.639	85	22	2250	22	179	20	10.36	5081.86	22	cell organization and biogenesis;metabolic process;regulation of biological process	cytosol;membrane;ribosome	protein binding;RNA binding;structural molecule activity	Pf00177	947846	SH08_20970; SH03_20865; SH06_21170; SH04_20855; SH07_20860; SF31_21255	rpsG	Ribosome		1	4.24658e+09	5.29052e+09	5.06755e+09	3.73735e+09	3.97803e+09	3.83512e+09	5.13793e+09	5.13556e+09	5.37865e+09	3.92619e+09	3.83991e+09	4.46759e+09	6.17305e+09	6.05006e+09	5.03414e+09	3.84565e+09	3.62964e+09	4.1177e+09	4.55853e+09	4.41536e+09	3.89463e+09	4.36635e+09	4.01341e+09	3.80358e+09
FALSE	High	Master Protein	P60624	50S ribosomal protein L24 OS=Escherichia coli (strain K12) GN=rplX PE=1 SV=2	0	289.622	95	27	1240	27	104	11.3	10.21	2762.76	27	cell organization and biogenesis;metabolic process	cytoplasm;cytosol;ribosome	RNA binding;structural molecule activity		29456670; 947810	SH08_20810; SH03_20705; SH06_21010; SH04_20695; SH07_20700; SF31_21095	CSK29544_RS06470; rplX	Ribosome		1	1.51739e+09	1.97975e+09	1.69486e+09	1.03398e+09	1.12448e+09	1.04775e+09	1.66257e+09	1.61491e+09	1.54683e+09	1.12565e+09	1.12527e+09	1.43042e+09	2.24949e+09	2.19058e+09	1.69709e+09	1.17552e+09	1.07939e+09	1.17026e+09	1.45899e+09	1.13165e+09	1.0035e+09	1.33188e+09	1.14082e+09	1.04986e+09
FALSE	High	Master Protein	P0A715	2-dehydro-3-deoxyphosphooctonate aldolase OS=Escherichia coli (strain K12) GN=kdsA PE=1 SV=1	0	289.604	97	33	1082	33	284	30.8	6.8	2912.41	33	cell organization and biogenesis;metabolic process	cytoplasm;cytosol	catalytic activity	Pf00793	945785	SH08_10040; SH03_09940; SH06_10245; SH04_09930; SH07_09935; SF31_10245	kdsA	Lipopolysaccharide biosynthesis; Metabolic pathways		2	5.93536e+08	6.27376e+08	5.96494e+08	6.12592e+08	5.83361e+08	6.14277e+08	5.92732e+08	6.534e+08	5.53604e+08	6.64087e+08	6.11408e+08	6.75368e+08	5.11367e+08	5.22292e+08	4.78802e+08	5.30664e+08	5.74509e+08	6.58379e+08	6.59613e+08	6.00022e+08	6.46327e+08	6.72893e+08	6.08669e+08	5.91737e+08
FALSE	High	Master Protein	P0AEQ3	Glutamine-binding periplasmic protein OS=Escherichia coli (strain K12) GN=glnH PE=1 SV=1	0	288.554	86	34	1591	34	248	27.2	8.51	3646.09	34	regulation of biological process;response to stimulus;transport	membrane	receptor activity;signal transducer activity;transporter activity	Pf00060, Pf00497, Pf12974	944872	SH08_07930; SH03_07930; SH06_08235; SH04_07920; SH07_07925; SF31_08235	glnH	ABC transporters		1	9.03173e+08	5.86816e+08	7.11323e+08	1.05083e+09	1.10745e+09	1.08776e+09	4.1788e+08	6.1167e+08	3.23122e+08	1.18768e+09	1.25982e+09	1.19253e+09	2.51879e+08	2.59457e+08	3.50429e+08	1.16478e+09	1.1592e+09	1.20262e+09	1.28371e+09	1.3168e+09	1.09953e+09	1.28628e+09	1.18293e+09	1.14288e+09
FALSE	High	Master Protein	P30958	Transcription-repair-coupling factor OS=Escherichia coli (strain K12) GN=mfd PE=1 SV=2	0	287.951	55	56	1291	56	1148	129.9	6.16	2548.06	56	cell organization and biogenesis;metabolic process;regulation of biological process;response to stimulus	cytoplasm;cytosol	catalytic activity;DNA binding;nucleotide binding;protein binding	Pf00270, Pf00271, Pf02559, Pf03461, Pf04851, Pf14814	945681	SH08_09515; SH03_09515; SH06_09820; SH04_09505; SH07_09510; SF31_09820	mfd	Nucleotide excision repair		1	2.0543e+08	1.76622e+08	1.83876e+08	2.00694e+08	1.82588e+08	2.16053e+08	1.61489e+08	1.83628e+08	1.83701e+08	2.08552e+08	2.02429e+08	1.5838e+08	1.66662e+08	1.73724e+08	2.30134e+08	2.03012e+08	2.14189e+08	1.99248e+08	1.73553e+08	1.9241e+08	2.11665e+08	1.90833e+08	2.10991e+08	1.96401e+08
FALSE	High	Master Protein	P17315	Colicin I receptor OS=Escherichia coli (strain K12) GN=cirA PE=1 SV=2	0	287.909	69	43	1143	43	663	73.9	5.29	2449.49	43	cellular homeostasis;transport	membrane	receptor activity;transporter activity	Pf00593, Pf07715, Pf14905	949042	SH08_14965; SH03_14865; SH06_15170; SH04_14855; SH07_14860; SF31_15170	cirA			0	2.02819e+08	1.8739e+08	1.73305e+08	1.65098e+08	1.59462e+08	1.50807e+08	1.94807e+08	1.75769e+08	2.05624e+08	1.51582e+08	1.52555e+08	1.32291e+08	1.96592e+08	2.30242e+08	2.23844e+08	1.48232e+08	1.61103e+08	1.82117e+08	1.65905e+08	1.55222e+08	1.60937e+08	1.70257e+08	1.65339e+08	1.77123e+08
FALSE	High	Master Protein	P0ABA6	ATP synthase gamma chain OS=Escherichia coli (strain K12) GN=atpG PE=1 SV=1	0	286.125	82	37	1255	37	287	31.6	8.76	2454.83	37	metabolic process;transport	membrane	catalytic activity;protein binding;transporter activity	Pf00231	948243	SH08_00165; SH03_00160; SH06_00160; SH04_00160; SH07_00165; SF31_00160	atpG	Oxidative phosphorylation; Metabolic pathways		2	4.04285e+08	4.11846e+08	3.42467e+08	4.97338e+08	4.70132e+08	5.05306e+08	1.3003e+09	1.07698e+09	1.1978e+09	5.59395e+08	4.9078e+08	5.0903e+08	4.7786e+08	4.99955e+08	4.74617e+08	4.37757e+08	4.61544e+08	5.53617e+08	5.75011e+08	5.53308e+08	5.74575e+08	5.86654e+08	5.26881e+08	4.41494e+08
FALSE	High	Master Protein	P0AEK4	Enoyl-[acyl-carrier-protein] reductase [NADH] FabI OS=Escherichia coli (strain K12) GN=fabI PE=1 SV=2	0	285.732	78	24	1822	24	262	27.8	5.87	3985.57	24	cell organization and biogenesis;metabolic process;response to stimulus	cytosol;membrane	catalytic activity;protein binding	Pf00106, Pf13561	945870	SH08_10455; SH03_10355; SH06_10660; SH04_10345; SH07_10350; SF31_10660	fabI	Fatty acid metabolism; Biotin metabolism; Fatty acid biosynthesis; Metabolic pathways		4	1.83001e+09	1.72505e+09	1.69578e+09	1.85734e+09	1.826e+09	1.90498e+09	2.47593e+09	2.3509e+09	2.18829e+09	2.07614e+09	1.95998e+09	1.99275e+09	1.78852e+09	1.80999e+09	1.88798e+09	1.6502e+09	1.65745e+09	2.14498e+09	2.09838e+09	1.98478e+09	2.17394e+09	2.00752e+09	2.03418e+09	1.93814e+09
FALSE	High	Master Protein	P06715	Glutathione reductase OS=Escherichia coli (strain K12) GN=gor PE=1 SV=1	0	283.924	76	33	1056	33	450	48.7	6	2527.88	33	cellular homeostasis;metabolic process;regulation of biological process	cytoplasm;membrane	antioxidant activity;catalytic activity;nucleotide binding	Pf00070, Pf02852, Pf07992, Pf13738	948014	SF31_22065	gor	Glutathione metabolism		1	1.68021e+08	1.52983e+08	1.59372e+08	1.58454e+08	1.52966e+08	1.5938e+08	1.65708e+08	1.90292e+08	1.98643e+08	1.67546e+08	1.76441e+08	1.55446e+08	1.37565e+08	1.49455e+08	1.79366e+08	1.66235e+08	1.87021e+08	1.58845e+08	1.52571e+08	1.48537e+08	1.85238e+08	1.67396e+08	1.61721e+08	1.79063e+08
FALSE	High	Master Protein	P0AC53	Glucose-6-phosphate 1-dehydrogenase OS=Escherichia coli (strain K12) GN=zwf PE=1 SV=1	0	283.742	78	46	1551	46	491	55.7	5.76	3001.4	46	cell communication;metabolic process	cytosol	catalytic activity;nucleotide binding;protein binding	Pf00479, Pf02781	946370	SH08_13420; SH03_13320; SH06_13625; SH04_13310; SH07_13315; SF31_13625	zwf	Carbon metabolism; Glutathione metabolism; Microbial metabolism in diverse environments; Biosynthesis of secondary metabolites; Biosynthesis of antibiotics; Metabolic pathways; Pentose phosphate pathway		7	4.01761e+08	4.11906e+08	4.2556e+08	4.70933e+08	4.76249e+08	4.52365e+08	3.74073e+08	3.94951e+08	4.52825e+08	4.59731e+08	4.63899e+08	3.85923e+08	4.44226e+08	3.90748e+08	4.90486e+08	4.61694e+08	4.65397e+08	4.58889e+08	3.86262e+08	4.18782e+08	4.37245e+08	4.5943e+08	4.53645e+08	4.60951e+08
FALSE	High	Master Protein	P0A805	Ribosome-recycling factor OS=Escherichia coli (strain K12) GN=frr PE=1 SV=1	0	283.703	86	30	1452	30	185	20.6	6.89	3006.97	30	cell organization and biogenesis;metabolic process	cytoplasm;cytosol	protein binding	Pf01765	946122	SH08_04610; SH03_04600; SH06_04910; SH04_04590; SH07_04595; SF31_04910	frr			0	1.05752e+09	1.09294e+09	9.70285e+08	8.6144e+08	8.88737e+08	8.47774e+08	1.09733e+09	1.08126e+09	1.05088e+09	8.74254e+08	8.87126e+08	1.09399e+09	1.13105e+09	1.42059e+09	1.15803e+09	8.83421e+08	8.55502e+08	9.97395e+08	1.11468e+09	9.51149e+08	9.17973e+08	9.80988e+08	8.59057e+08	8.87495e+08
FALSE	High	Master Protein	P0A7D7	Phosphoribosylaminoimidazole-succinocarboxamide synthase OS=Escherichia coli (strain K12) GN=purC PE=1 SV=1	0	283.686	95	36	1328	36	237	27	5.16	2976.09	36	metabolic process	cytosol;membrane	catalytic activity;nucleotide binding	Pf01259	946957	SH08_16595; SH03_16495; SH06_16800; SH04_16485; SH07_16490; SF31_16845	purC	Biosynthesis of secondary metabolites; Biosynthesis of antibiotics; Purine metabolism; Metabolic pathways		4	1.23925e+09	1.41065e+09	1.42966e+09	1.07192e+09	1.07632e+09	1.0495e+09	1.22003e+09	1.15559e+09	1.30428e+09	1.00162e+09	1.01661e+09	1.08281e+09	1.17394e+09	1.08513e+09	9.89229e+08	1.08406e+09	9.72874e+08	1.02853e+09	9.74854e+08	9.32303e+08	9.16178e+08	9.1867e+08	9.50344e+08	9.61111e+08
FALSE	High	Master Protein	P37685	Aldehyde dehydrogenase B OS=Escherichia coli (strain K12) GN=aldB PE=1 SV=2	0	283.465	60	31	911	31	512	56.3	5.64	2210.21	31	metabolic process;response to stimulus		catalytic activity	Pf00171	948104	SH08_22300; SH03_22195; SH06_22500; SH04_22185; SH07_22190; SF31_22570	aldB	Microbial metabolism in diverse environments; Biosynthesis of secondary metabolites; Pyruvate metabolism; Metabolic pathways; Glycolysis / Gluconeogenesis		5	3.30438e+06	2.94195e+06	1.05973e+07	3.33788e+08	3.06011e+08	3.61856e+08	3.7765e+06	2.48629e+06	4.41451e+06	3.88301e+08	3.67502e+08	3.69187e+08	1.12265e+07	1.18528e+07	5.53659e+06	2.98493e+08	2.74506e+08	3.40646e+08	3.37955e+08	3.10511e+08	3.43551e+08	4.03767e+08	3.1309e+08	3.58301e+08
FALSE	High	Master Protein	P0A9Q1	Aerobic respiration control protein ArcA OS=Escherichia coli (strain K12) GN=arcA PE=1 SV=1	0	283.221	72	26	1224	26	238	27.3	5.33	3372.49	26	metabolic process;regulation of biological process;response to stimulus	cytoplasm;cytosol	DNA binding;protein binding;signal transducer activity	Pf00072, Pf00486	948874	SH08_03720; SH03_03725; SH06_04030; SH04_03715; SH07_03720; SF31_04030	arcA	Two-component system		1	4.5341e+08	3.58233e+08	3.35205e+08	7.61227e+08	7.97142e+08	8.56922e+08	4.78618e+08	5.13419e+08	4.67548e+08	8.42277e+08	7.17586e+08	7.36735e+08	3.65568e+08	3.76275e+08	4.64411e+08	7.58607e+08	7.42642e+08	7.5791e+08	7.64609e+08	8.24734e+08	8.73454e+08	7.96353e+08	8.22117e+08	7.87471e+08
FALSE	High	Master Protein	P0A7E1	Dihydroorotate dehydrogenase (quinone) OS=Escherichia coli (strain K12) GN=pyrD PE=1 SV=1	0	282.585	90	38	980	38	336	36.8	7.81	1878.29	38	metabolic process	cytoplasm;cytosol;membrane	catalytic activity;nucleotide binding	Pf01180	945556	SH08_08620; SH03_08620; SH06_08925; SH04_08610; SH07_08615; SF31_08925	pyrD	Pyrimidine metabolism; Metabolic pathways		2	7.16468e+08	5.7432e+08	6.59091e+08	2.86708e+08	2.60665e+08	2.72235e+08	4.00882e+08	3.60899e+08	4.08347e+08	2.98177e+08	2.78646e+08	2.61759e+08	2.29861e+08	2.33684e+08	2.23582e+08	2.39088e+08	2.49793e+08	2.76074e+08	2.73637e+08	2.54549e+08	3.06505e+08	2.73465e+08	2.82333e+08	2.78848e+08
FALSE	High	Master Protein	P08142	Acetolactate synthase isozyme 1 large subunit OS=Escherichia coli (strain K12) GN=ilvB PE=1 SV=1	0	281.839	65	27	1121	27	562	60.4	5.5	3244.99	27	metabolic process		catalytic activity;metal ion binding;nucleotide binding;protein binding	Pf00205, Pf02775, Pf02776	948182	SH08_22740; SH03_22640; SH06_22940; SH04_22630; SH07_22635; SF31_23010	ilvB	Pantothenate and CoA biosynthesis; 2-Oxocarboxylic acid metabolism; Biosynthesis of amino acids; Biosynthesis of secondary metabolites; Biosynthesis of antibiotics; Metabolic pathways; Butanoate metabolism; C5-Branched dibasic acid metabolism; Valine, leucine and isoleucine biosynthesis		9	1.34563e+08	1.41534e+08	1.63574e+08	2.22613e+08	2.13795e+08	2.40453e+08	1.97701e+08	2.11313e+08	1.77573e+08	2.73677e+08	2.77642e+08	2.0627e+08	1.7672e+08	1.77401e+08	2.25617e+08	2.2707e+08	2.52076e+08	2.18796e+08	1.72402e+08	1.65061e+08	1.69451e+08	1.98182e+08	2.31798e+08	2.11023e+08
FALSE	High	Master Protein	P0ACF8	DNA-binding protein H-NS OS=Escherichia coli (strain K12) GN=hns PE=1 SV=2	0	281.254	85	28	1265	27	137	15.5	5.47	2657.14	28	metabolic process;regulation of biological process	cytoplasm;cytosol;membrane	DNA binding;protein binding;RNA binding	Pf00816	945829	SH08_10160; SH03_10060; SH06_10365; SH04_10050; SH07_10055; SF31_10365	hns			0	3.05903e+09	3.505e+09	3.61743e+09	3.22933e+09	3.45467e+09	3.10797e+09	2.79223e+09	2.82244e+09	2.61367e+09	3.43636e+09	3.58658e+09	3.17519e+09	3.20631e+09	4.01934e+09	3.6439e+09	3.58914e+09	3.45068e+09	3.37611e+09	3.62603e+09	3.4243e+09	3.35907e+09	3.38485e+09	3.22388e+09	3.16745e+09
FALSE	High	Master Protein	P37095	Peptidase B OS=Escherichia coli (strain K12) GN=pepB PE=1 SV=2	0	280.561	80	37	1582	37	427	46.2	5.92	3373.59	37	metabolic process	cytoplasm;cytosol	catalytic activity;DNA binding;metal ion binding;protein binding	Pf00883, Pf12404	948766	SH08_16840; SH03_16740; SH06_17045; SH04_16730; SH07_16735; SF31_17090	pepB	Glutathione metabolism; Metabolic pathways		2	6.00235e+08	5.36574e+08	5.31667e+08	4.69586e+08	4.18961e+08	4.35949e+08	4.45378e+08	4.23252e+08	4.24109e+08	4.5293e+08	4.32295e+08	4.14435e+08	4.00779e+08	3.81329e+08	3.96538e+08	3.99857e+08	3.97547e+08	4.34216e+08	4.33371e+08	4.37214e+08	4.58579e+08	4.15651e+08	4.25697e+08	4.31801e+08
FALSE	High	Master Protein	P61175	50S ribosomal protein L22 OS=Escherichia coli (strain K12) GN=rplV PE=1 SV=1	0	280.086	73	16	2132	16	110	12.2	10.23	5527.9	16	cell organization and biogenesis;metabolic process;response to stimulus	cytosol;ribosome	catalytic activity;nucleotide binding;protein binding;RNA binding;structural molecule activity	Pf00237	29456686; 947813; 31655998	SH08_20840; SH03_20735; SH06_21040; SH04_20725; SH07_20730; SF31_21125	CSK29544_RS06440; rplV; AL524_RS00865	Ribosome		1	2.56544e+09	3.91926e+09	3.6221e+09	2.17786e+09	2.304e+09	2.29323e+09	3.21997e+09	3.0632e+09	3.09303e+09	2.26228e+09	2.32705e+09	3.21315e+09	4.50797e+09	4.28155e+09	3.04507e+09	2.37027e+09	2.25153e+09	2.61436e+09	3.16015e+09	2.61331e+09	2.25498e+09	2.36051e+09	2.38907e+09	2.25659e+09
FALSE	High	Master Protein	P05791	Dihydroxy-acid dehydratase OS=Escherichia coli (strain K12) GN=ilvD PE=1 SV=5	0	279.674	70	47	1317	47	616	65.5	5.9	2775.75	47	metabolic process	cytosol	catalytic activity;metal ion binding	Pf00920	948277	SH08_00345; SH03_00340; SH06_00340; SH04_00340; SH07_00345; SF31_00340	ilvD	Pantothenate and CoA biosynthesis; 2-Oxocarboxylic acid metabolism; Biosynthesis of amino acids; Biosynthesis of secondary metabolites; Biosynthesis of antibiotics; Metabolic pathways; Valine, leucine and isoleucine biosynthesis		7	4.05541e+08	3.32254e+08	3.61166e+08	3.22153e+08	3.06254e+08	3.20059e+08	2.99639e+08	3.36626e+08	2.98882e+08	3.21595e+08	3.14204e+08	2.5697e+08	2.8547e+08	2.49019e+08	3.06456e+08	3.27421e+08	3.22153e+08	2.86766e+08	2.4277e+08	2.9206e+08	2.87988e+08	2.83133e+08	3.09378e+08	2.88042e+08
FALSE	High	Master Protein	P60757	ATP phosphoribosyltransferase OS=Escherichia coli (strain K12) GN=hisG PE=1 SV=1	0	278.936	90	33	1228	33	299	33.3	5.63	2651.2	33	metabolic process	cytoplasm;cytosol	catalytic activity;metal ion binding;nucleotide binding	Pf01634, Pf08029	946549	SF31_14470	hisG	Biosynthesis of amino acids; Biosynthesis of secondary metabolites; Histidine metabolism; Metabolic pathways		4	5.39075e+08	4.86649e+08	5.05431e+08	4.33035e+08	3.80691e+08	4.17907e+08	4.79439e+08	7.84719e+08	5.94293e+08	4.31005e+08	4.14253e+08	4.55701e+08	5.55555e+08	7.10293e+08	6.28266e+08	3.73113e+08	4.05753e+08	4.29767e+08	4.23676e+08	3.68302e+08	3.66763e+08	4.40682e+08	4.00498e+08	4.29562e+08
FALSE	High	Master Protein	P0ABD3	Bacterioferritin OS=Escherichia coli (strain K12) GN=bfr PE=1 SV=1	0	278.168	96	21	1284	21	158	18.5	4.81	3448.04	21	cellular homeostasis;metabolic process;transport	cytosol;membrane	catalytic activity;metal ion binding;protein binding	Pf00210	947839	SH08_20945; SH03_20840; SH06_21145; SH04_20830; SH07_20835; SF31_21230	bfr	Porphyrin and chlorophyll metabolism		1	5.35707e+08	3.79778e+08	3.56082e+08	2.01781e+09	1.74256e+09	1.79835e+09	1.45625e+08	1.75194e+08	1.52666e+08	2.06957e+09	2.01126e+09	1.44033e+09	2.54537e+08	1.44376e+08	3.0893e+08	1.96957e+09	1.97543e+09	1.67567e+09	1.88774e+09	2.2101e+09	2.38264e+09	1.8949e+09	1.86827e+09	1.9836e+09
FALSE	High	Master Protein	P09424	Mannitol-1-phosphate 5-dehydrogenase OS=Escherichia coli (strain K12) GN=mtlD PE=1 SV=3	0	277.674	79	32	1024	32	382	41.1	5.58	2412.37	32	metabolic process	cytosol	catalytic activity	Pf01232, Pf08125	948117	SH08_22365; SH03_22260; SH06_22565; SH04_22250; SH07_22255; SF31_22635	mtlD	Fructose and mannose metabolism		1	1.07399e+08	9.14215e+07	1.06288e+08	2.64735e+08	2.5224e+08	2.97447e+08	9.39234e+07	1.04994e+08	8.91653e+07	3.25551e+08	2.93229e+08	3.25385e+08	1.43985e+08	1.29429e+08	1.22565e+08	2.46393e+08	3.00254e+08	2.79278e+08	3.28369e+08	2.99142e+08	2.96964e+08	3.45478e+08	2.68207e+08	2.64757e+08
FALSE	High	Master Protein	P00579	RNA polymerase sigma factor RpoD OS=Escherichia coli (strain K12) GN=rpoD PE=1 SV=2	0	277.627	58	42	1110	41	613	70.2	4.79	2072.15	42	metabolic process;regulation of biological process;response to stimulus	cytoplasm;cytosol	DNA binding;protein binding	Pf00140, Pf03979, Pf04539, Pf04542, Pf04545, Pf04546	947567	SH08_19625; SH03_19525; SH06_19830; SH04_19515; SH07_19520; SF31_19870	rpoD			0	3.42857e+08	3.95503e+08	4.1221e+08	3.93207e+08	3.74238e+08	3.97569e+08	4.09277e+08	3.91786e+08	4.23848e+08	4.04792e+08	3.72029e+08	4.48001e+08	3.97305e+08	4.32534e+08	3.7227e+08	3.89055e+08	3.83349e+08	4.2545e+08	4.57994e+08	4.00092e+08	4.49886e+08	4.22605e+08	4.25005e+08	4.19985e+08
FALSE	High	Master Protein	P0A9K3	PhoH-like protein OS=Escherichia coli (strain K12) GN=ybeZ PE=3 SV=2	0	277.395	83	31	1261	31	346	39	5.97	3339.54	31		cytoplasm;cytosol	nucleotide binding;protein binding	Pf02562, Pf13604	948044	SH08_07140; SH03_07145; SH06_07450; SH04_07135; SH07_07140; SF31_07450	ybeZ			0	5.3687e+08	5.89275e+08	5.49961e+08	4.029e+08	4.26089e+08	3.87156e+08	4.96204e+08	4.68415e+08	4.43271e+08	3.74809e+08	3.88596e+08	3.6396e+08	6.48073e+08	6.0967e+08	5.95171e+08	4.02634e+08	3.76984e+08	3.68982e+08	4.48521e+08	4.24076e+08	4.16915e+08	3.73353e+08	4.15767e+08	4.38316e+08
FALSE	High	Master Protein	P76177	Protein YdgH OS=Escherichia coli (strain K12) GN=ydgH PE=1 SV=1	0	276.694	80	36	1271	36	314	33.9	9.28	2821.04	36				Pf07338	945117	SH08_12105; SH03_12005; SH06_12310; SH04_11995; SH07_12000; SF31_12310	ydgH			0	4.69744e+08	3.53577e+08	3.68338e+08	5.6035e+08	5.34414e+08	5.437e+08	4.11922e+08	4.82561e+08	3.68708e+08	5.96973e+08	5.67884e+08	4.95447e+08	2.9466e+08	2.83026e+08	3.49262e+08	5.88839e+08	5.78447e+08	5.08821e+08	5.08249e+08	5.77979e+08	5.15934e+08	5.09095e+08	5.06848e+08	5.30907e+08
FALSE	High	Master Protein	P0AED0	Universal stress protein A OS=Escherichia coli (strain K12) GN=uspA PE=1 SV=2	0	276.489	90	12	1213	12	144	16.1	5.29	4142.71	12	response to stimulus	cytoplasm;membrane	protein binding	Pf00582	948007; 31656190	SH08_21755; SH03_21650; SH06_21955; SH04_21640; SH07_21645; SF31_22040	uspA; AL524_RS01825			0	3.06684e+08	3.841e+08	2.96486e+08	4.53804e+08	5.43196e+08	5.28247e+08	3.67186e+08	4.73727e+08	3.67662e+08	5.22911e+08	4.40928e+08	5.83972e+08	3.40598e+08	4.37573e+08	3.70228e+08	4.02479e+08	4.92781e+08	6.25412e+08	6.23375e+08	5.38503e+08	4.87326e+08	6.21084e+08	4.43139e+08	3.46302e+08
FALSE	High	Master Protein	P0ABU2	Ribosome-binding ATPase YchF OS=Escherichia coli (strain K12) GN=ychF PE=1 SV=2	0	274.974	92	32	1046	32	363	39.6	4.96	2573.75	32	regulation of biological process;response to stimulus	cytoplasm	catalytic activity;enzyme regulator activity;metal ion binding;nucleotide binding;protein binding	Pf01926, Pf02421, Pf06071	945769	SH08_09980; SH03_09880; SH06_10185; SH04_09870; SH07_09875; SF31_10185	ychF			0	4.64876e+08	5.17576e+08	4.84578e+08	3.54331e+08	3.46997e+08	3.40951e+08	5.59646e+08	5.23823e+08	5.34501e+08	3.63714e+08	3.78775e+08	3.54137e+08	4.71191e+08	4.84684e+08	4.34445e+08	3.29742e+08	3.26226e+08	3.81762e+08	3.98404e+08	3.72287e+08	3.79959e+08	3.53864e+08	3.4666e+08	3.68935e+08
FALSE	High	Master Protein	P25524	Cytosine deaminase OS=Escherichia coli (strain K12) GN=codA PE=1 SV=3	0	273.479	53	23	971	23	427	47.6	6.15	2924.17	23	metabolic process	cytosol	catalytic activity;metal ion binding;protein binding	Pf07969, Pf13147, Pf13594	944996	SH08_05480; SH03_05470; SH06_05780; SH04_05460; SH07_05465; SF31_05780	codA	Arginine and proline metabolism; Pyrimidine metabolism; Metabolic pathways		3	4.55765e+08	5.08963e+08	4.98612e+08	2.51057e+08	2.51695e+08	2.75517e+08	4.19089e+08	3.84267e+08	3.75063e+08	2.87479e+08	2.93754e+08	2.24179e+08	2.5421e+08	2.44897e+08	2.71872e+08	2.39187e+08	2.76325e+08	2.61144e+08	2.56841e+08	2.82337e+08	2.74952e+08	3.13208e+08	2.76897e+08	2.68551e+08
FALSE	High	Master Protein	P0A717	Ribose-phosphate pyrophosphokinase OS=Escherichia coli (strain K12) GN=prs PE=1 SV=2	0	273.346	75	24	1571	24	315	34.2	5.44	4011.84	24	metabolic process	cytoplasm;cytosol	catalytic activity;metal ion binding;nucleotide binding;protein binding	Pf00156, Pf13793, Pf14572, Pf14681	945772	SH08_10000; SH03_09900; SH06_10205; SH04_09890; SH07_09895; SF31_10205	prs	Carbon metabolism; Biosynthesis of amino acids; Microbial metabolism in diverse environments; Biosynthesis of secondary metabolites; Biosynthesis of antibiotics; Purine metabolism; Metabolic pathways; Pentose phosphate pathway		8	1.69922e+09	1.54714e+09	1.51083e+09	9.93082e+08	9.07881e+08	8.91866e+08	1.14463e+09	1.05365e+09	8.99289e+08	9.90407e+08	1.00929e+09	8.77934e+08	7.01789e+08	6.85548e+08	7.9698e+08	9.18083e+08	9.35949e+08	9.23559e+08	9.18784e+08	1.00157e+09	9.72111e+08	9.04133e+08	9.32004e+08	9.65446e+08
FALSE	High	Master Protein	P18843	NH(3)-dependent NAD(+) synthetase OS=Escherichia coli (strain K12) GN=nadE PE=1 SV=2	0	273.176	95	31	1109	31	275	30.6	5.59	2726.75	31	metabolic process;response to stimulus	cytosol	catalytic activity;metal ion binding;nucleotide binding;protein binding	Pf02540	946946	SH08_12810; SH03_12710; SH06_13015; SH04_12700; SH07_12705; SF31_13015	nadE	Nicotinate and nicotinamide metabolism; Metabolic pathways		2	4.16597e+08	3.84234e+08	3.44311e+08	5.84868e+08	5.7263e+08	5.46933e+08	3.50283e+08	4.43928e+08	3.62493e+08	5.33242e+08	5.27042e+08	4.68008e+08	4.15548e+08	3.8077e+08	4.52268e+08	5.53588e+08	5.33264e+08	5.78028e+08	4.38713e+08	5.08499e+08	4.75e+08	4.65015e+08	4.99822e+08	5.14411e+08
FALSE	High	Master Protein	P00452	Ribonucleoside-diphosphate reductase 1 subunit alpha OS=Escherichia coli (strain K12) GN=nrdA PE=1 SV=2	0	272.259	60	47	1083	47	761	85.7	6.18	1736.39	47	metabolic process	cytosol	catalytic activity;nucleotide binding;protein binding	Pf00317, Pf02867, Pf03477	946612	SH08_15385; SH03_15285; SH06_15590; SH04_15275; SH07_15280; SF31_15590; BAA16053	nrdA	Pyrimidine metabolism; Purine metabolism; Metabolic pathways		3	1.03078e+08	6.84301e+07	6.4618e+07	1.20839e+08	1.12891e+08	1.28857e+08	2.57977e+08	1.98211e+08	3.40909e+08	1.38833e+08	1.37743e+08	8.83646e+07	1.05179e+08	1.37072e+08	1.45879e+08	1.16578e+08	1.46305e+08	1.13407e+08	8.63447e+07	9.69884e+07	1.27768e+08	1.41828e+08	1.22889e+08	1.29736e+08
FALSE	High	Master Protein	P0A7W1	30S ribosomal protein S5 OS=Escherichia coli (strain K12) GN=rpsE PE=1 SV=2	0	270.966	89	18	2182	18	167	17.6	10.11	5282.59	18	cell organization and biogenesis;metabolic process;response to stimulus	cytosol;ribosome	protein binding;RNA binding;structural molecule activity	Pf00333, Pf03719	947795; 31655992	SH08_20780; SH03_20675; SH06_20980; SH04_20665; SH07_20670; SF31_21065	rpsE; AL524_RS00805	Ribosome		1	6.1327e+09	6.88782e+09	6.41132e+09	5.10698e+09	5.18569e+09	4.90667e+09	6.62386e+09	6.36866e+09	6.27427e+09	4.71399e+09	5.3055e+09	5.32827e+09	7.48097e+09	7.1187e+09	7.05729e+09	5.21896e+09	4.52605e+09	4.94499e+09	5.25565e+09	5.37432e+09	5.06213e+09	4.55725e+09	5.01634e+09	5.10191e+09
FALSE	High	Master Protein	P00490	Maltodextrin phosphorylase OS=Escherichia coli (strain K12) GN=malP PE=1 SV=7	0	269.993	58	46	1087	46	797	90.5	7.39	1963.23	46	metabolic process	cytoplasm;cytosol	catalytic activity	Pf00343	947922	SH08_21360; SH03_21255; SH06_21560; SH04_21245; SH07_21250; SF31_21645	malP	Biosynthesis of secondary metabolites; Metabolic pathways; Starch and sucrose metabolism		3	6.97626e+07	7.10248e+07	8.51924e+07	1.30926e+08	1.29343e+08	1.52231e+08	1.16532e+08	1.10925e+08	1.42379e+08	1.47174e+08	1.2838e+08	1.28687e+08	1.07609e+08	1.59314e+08	1.41623e+08	1.07544e+08	1.2689e+08	1.58956e+08	1.20107e+08	1.00717e+08	1.41482e+08	1.74026e+08	1.43659e+08	1.49286e+08
FALSE	High	Master Protein	P15288	Cytosol non-specific dipeptidase OS=Escherichia coli (strain K12) GN=pepD PE=1 SV=3	0	269.633	73	32	1122	32	485	52.9	5.39	2378.58	32	metabolic process	cytosol	catalytic activity;metal ion binding;protein binding	Pf01546, Pf07687	945013	SH08_04950; SH03_04940; SH06_05250; SH04_04930; SH07_04935; SF31_05250	pepD	Glutathione metabolism; Metabolic pathways		2	1.84761e+08	1.4142e+08	1.2016e+08	2.31243e+08	2.31024e+08	2.41583e+08	2.09053e+08	2.30286e+08	2.24086e+08	2.37774e+08	2.40833e+08	1.55782e+08	1.54299e+08	1.38621e+08	2.41844e+08	2.29099e+08	2.53951e+08	1.96904e+08	1.79397e+08	2.04717e+08	2.11363e+08	2.28531e+08	2.10598e+08	1.97232e+08
FALSE	High	Master Protein	P0ABZ6	Chaperone SurA OS=Escherichia coli (strain K12) GN=surA PE=1 SV=1	0	269.443	71	32	1465	32	428	47.3	6.98	3681.06	32	cell organization and biogenesis;metabolic process;regulation of biological process;transport		catalytic activity;protein binding	Pf00639, Pf09312, Pf13145, Pf13616, Pf13624	944812	SH08_04000; SH03_04005; SH06_04315; SH04_03995; SH07_04000; SF31_04315	surA			0	4.33341e+08	3.90135e+08	3.54201e+08	5.16173e+08	5.16273e+08	5.25339e+08	4.30366e+08	4.76029e+08	4.26175e+08	5.12579e+08	5.13107e+08	4.52203e+08	3.78106e+08	3.88696e+08	4.43368e+08	4.84601e+08	4.90716e+08	5.27321e+08	4.71365e+08	5.36042e+08	5.14848e+08	5.16262e+08	5.00099e+08	4.96082e+08
FALSE	High	Master Protein	P76193	Probable L,D-transpeptidase YnhG OS=Escherichia coli (strain K12) GN=ynhG PE=1 SV=1	0	269.041	73	23	730	23	334	36.1	9.41	2089.55	23	cell organization and biogenesis;metabolic process;regulation of biological process		catalytic activity	Pf01476, Pf03734	946174	SH08_12490; SH03_12390; SH06_12695; SH04_12380; SH07_12385; SF31_12695	ynhG; ldtE			0	1.07983e+08	9.45446e+07	1.0081e+08	3.98062e+08	3.28087e+08	4.01844e+08	6.51261e+07	1.23971e+08	6.13362e+07	4.72773e+08	4.54403e+08	4.19867e+08	7.28189e+07	6.06922e+07	6.99564e+07	3.77512e+08	3.37808e+08	3.77804e+08	5.30031e+08	5.71758e+08	5.63645e+08	4.07419e+08	3.89002e+08	4.38904e+08
FALSE	High	Master Protein	P30750	Methionine import ATP-binding protein MetN OS=Escherichia coli (strain K12) GN=metN PE=1 SV=4	0	267.444	86	29	877	28	343	37.8	6.38	2882.89	29	transport	membrane	catalytic activity;nucleotide binding;protein binding;transporter activity	Pf00005, Pf09383, Pf13304, Pf13558	944896	SH08_04750; SH03_04740; SH06_05050; SH04_04730; SH07_04735; SF31_05050	metN	ABC transporters		1	2.22319e+08	1.83945e+08	1.70195e+08	1.61832e+08	1.64718e+08	1.31892e+08	1.61803e+08	1.51431e+08	1.63542e+08	1.14654e+08	1.73176e+08	1.4948e+08	2.43736e+08	2.29419e+08	2.5935e+08	1.63078e+08	1.28134e+08	1.14956e+08	1.59969e+08	1.33707e+08	1.37245e+08	1.8074e+08	1.6248e+08	1.71793e+08
FALSE	High	Master Protein	P0ADE6	Uncharacterized protein YgaU OS=Escherichia coli (strain K12) GN=ygaU PE=1 SV=2	0	267.082	95	26	1342	26	149	16.1	6	2898.89	26	response to stimulus		metal ion binding	Pf01476, Pf04972	947144	SH08_17555; SH03_17455; SH06_17760; SH04_17445; SH07_17450; SF31_17805	ygaU			0	5.12488e+08	3.87135e+08	3.66849e+08	1.64259e+09	1.80661e+09	1.81952e+09	2.60845e+08	3.03084e+08	2.94989e+08	1.68895e+09	1.48274e+09	1.57408e+09	3.32542e+08	2.82912e+08	3.53226e+08	1.58954e+09	1.56644e+09	1.70016e+09	1.95721e+09	1.89049e+09	2.08488e+09	1.63916e+09	1.79788e+09	1.82791e+09
FALSE	High	Master Protein	P02925	Ribose import binding protein RbsB OS=Escherichia coli (strain K12) GN=rbsB PE=1 SV=1	0	266.841	76	27	1015	27	296	30.9	7.47	2787.2	27	response to stimulus;transport	membrane	protein binding;transporter activity	Pf00532, Pf13377, Pf13407, Pf13458	948261	SH08_00255; SH03_00250; SH06_00250; SH04_00250; SH07_00255; SF31_00250	rbsB	ABC transporters; Bacterial chemotaxis		2	2.13309e+08	1.31854e+08	1.54376e+08	7.03547e+08	6.85897e+08	6.79567e+08	2.74854e+08	2.61897e+08	1.9212e+08	7.23402e+08	6.92726e+08	5.91495e+08	1.13825e+08	1.21411e+08	1.80287e+08	7.37564e+08	7.5719e+08	5.91947e+08	5.33156e+08	6.74571e+08	6.82521e+08	6.10477e+08	6.7904e+08	6.93073e+08
FALSE	High	Master Protein	P19926	Glucose-1-phosphatase OS=Escherichia coli (strain K12) GN=agp PE=1 SV=1	0	265.688	75	27	788	27	413	45.7	5.73	2208.53	27	metabolic process		catalytic activity	Pf00328	945773	SH08_08930; SH03_08930; SH06_09235; SH04_08920; SH07_08925; SF31_09235	agp	Microbial metabolism in diverse environments; Glycolysis / Gluconeogenesis		2	3.87053e+07	5.10275e+07	4.8733e+07	5.24083e+08	4.66564e+08	5.34012e+08	4.04352e+07	5.48411e+07	2.92427e+07	5.44212e+08	5.47882e+08	4.40163e+08	4.24741e+07	2.48311e+07	5.10337e+07	4.86838e+08	4.93911e+08	4.67631e+08	5.13277e+08	5.56879e+08	5.31312e+08	4.69092e+08	5.24126e+08	5.31392e+08
FALSE	High	Master Protein	P00363	Fumarate reductase flavoprotein subunit OS=Escherichia coli (strain K12) GN=frdA PE=1 SV=3	0	265.66	74	39	928	39	602	65.9	6.28	1858.64	39	cell organization and biogenesis;cellular component movement;metabolic process;response to stimulus;transport	cytosol;membrane	catalytic activity;nucleotide binding;protein binding	Pf00890, Pf02910	948667	SH08_02370; SH03_02370; SH06_02355; SH04_02365; SH07_02370; SF31_02355	frdA	Carbon metabolism; Oxidative phosphorylation; Microbial metabolism in diverse environments; Biosynthesis of secondary metabolites; Pyruvate metabolism; Biosynthesis of antibiotics; Citrate cycle (TCA cycle); Metabolic pathways; Two-component system; Butanoate metabolism		10	1.12188e+08	9.5514e+07	9.30577e+07	1.26677e+08	1.35989e+08	9.84274e+07	7.30108e+07	1.53934e+08	8.4517e+07	1.14251e+08	1.13258e+08	1.05098e+08	1.25751e+08	1.65768e+08	2.12015e+08	1.21291e+08	1.25483e+08	1.0848e+08	1.00438e+08	1.03009e+08	1.18317e+08	1.13862e+08	1.13608e+08	1.00236e+08
FALSE	High	Master Protein	P0A855	Protein TolB OS=Escherichia coli (strain K12) GN=tolB PE=1 SV=1	0	265.078	65	26	1361	26	430	45.9	7.59	3718.6	26	cell division;metabolic process;response to stimulus;transport		catalytic activity;protein binding	Pf00930, Pf02897, Pf04052, Pf07676, Pf14583	945429	SH08_07560; SH03_07560; SH06_07865; SH04_07550; SH07_07555; SF31_07865	tolB			0	6.13096e+08	4.90739e+08	5.03394e+08	6.28622e+08	5.62205e+08	6.00725e+08	4.3992e+08	5.65604e+08	3.93042e+08	6.44171e+08	6.59878e+08	6.75492e+08	4.55331e+08	4.37725e+08	4.97003e+08	6.01383e+08	6.00533e+08	7.34002e+08	5.73724e+08	7.94543e+08	7.48534e+08	7.30872e+08	6.27139e+08	6.32485e+08
FALSE	High	Master Protein	P07012	Peptide chain release factor RF2 OS=Escherichia coli (strain K12) GN=prfB PE=1 SV=3	0	264.951	83	34	1314	34	365	41.2	4.75	3260.53	34	cell organization and biogenesis;metabolic process	cytoplasm;cytosol	RNA binding	Pf00472, Pf03462	947369		prfB			0	4.87881e+08	4.76003e+08	4.535e+08	4.56871e+08	4.98224e+08	4.74858e+08	4.44339e+08	4.69456e+08	5.03463e+08	4.34353e+08	4.41079e+08	4.4389e+08	4.58679e+08	4.12447e+08	4.82815e+08	4.75232e+08	4.11926e+08	4.40466e+08	3.95165e+08	4.54695e+08	4.20032e+08	4.41619e+08	4.45624e+08	4.26098e+08
FALSE	High	Master Protein	P76578	Uncharacterized lipoprotein YfhM OS=Escherichia coli (strain K12) GN=yfhM PE=1 SV=1	0	264.644	45	56	642	56	1653	181.5	5.43	1171.48	56	regulation of biological process	membrane	enzyme regulator activity	Pf00207, Pf01835, Pf07678, Pf07703	947302	SH08_16825; SH03_16725; SH06_17030; SH04_16715; SH07_16720; SF31_17075	yfhM			0	4.4394e+07	3.6769e+07	4.07393e+07	9.71051e+07	9.65298e+07	9.92344e+07	3.0137e+07	4.03747e+07	3.95336e+07	8.69769e+07	8.51191e+07	5.67885e+07	2.79575e+07	2.27023e+07	4.32713e+07	8.14481e+07	1.09143e+08	6.16617e+07	5.27018e+07	6.57234e+07	7.81488e+07	6.55753e+07	8.36685e+07	7.8634e+07
FALSE	High	Master Protein	P08957	Type I restriction enzyme EcoKI M protein OS=Escherichia coli (strain K12) GN=hsdM PE=1 SV=1	0	263.789	88	39	1115	39	529	59.3	5.22	2700.13	39	defense response;metabolic process;regulation of biological process;response to stimulus	cytosol	catalytic activity;DNA binding;protein binding	Pf02384, Pf12161, Pf13659	948872	SH08_03425; SH03_03430; SH06_03735; SH04_03420; SH07_03425; SF31_03735	hsdM			0	1.95538e+08	2.55752e+08	2.50539e+08	1.51865e+08	1.56858e+08	1.62723e+08	2.07744e+08	2.13308e+08	2.3433e+08	1.58388e+08	1.40551e+08	1.71642e+08	2.29756e+08	2.35953e+08	2.14648e+08	1.44597e+08	1.36803e+08	1.76443e+08	1.71306e+08	1.85599e+08	1.71921e+08	1.60535e+08	1.62036e+08	1.50877e+08
FALSE	High	Master Protein	P08622	Chaperone protein DnaJ OS=Escherichia coli (strain K12) GN=dnaJ PE=1 SV=3	0	263.637	78	35	1252	35	376	41.1	7.84	2432.29	35	cell organization and biogenesis;metabolic process;regulation of biological process;response to stimulus	cytoplasm;cytosol;membrane	catalytic activity;metal ion binding;nucleotide binding;protein binding	Pf00226, Pf00684, Pf01556	944753	SH08_03805; SH03_03810; SH06_04115; SH04_03800; SH07_03805; SF31_04115	dnaJ			0	6.21081e+08	7.2028e+08	6.59656e+08	4.35583e+08	3.99833e+08	3.82249e+08	5.55309e+08	4.59087e+08	5.76749e+08	3.91592e+08	3.89717e+08	4.46712e+08	8.51349e+08	9.02846e+08	8.45663e+08	4.48919e+08	3.8491e+08	4.43351e+08	4.45982e+08	4.28737e+08	4.22327e+08	4.10261e+08	4.34105e+08	4.3375e+08
FALSE	High	Master Protein	P0ABH9	ATP-dependent Clp protease ATP-binding subunit ClpA OS=Escherichia coli (strain K12) GN=clpA PE=1 SV=1	0	263.585	58	43	1160	43	758	84.2	6.32	2656.5	43	metabolic process;response to stimulus	cytosol	catalytic activity;nucleotide binding;protein binding	Pf00004, Pf02861, Pf07724, Pf07728, Pf10431, Pf12774, Pf13177, Pf13191, Pf13401	945764	SH08_08300; SH03_08300; SH06_08605; SH04_08290; SH07_08295; SF31_08605	clpA			0	2.38526e+08	2.00314e+08	2.13451e+08	2.31102e+08	2.01988e+08	2.20316e+08	2.08876e+08	2.94814e+08	2.20606e+08	2.37737e+08	2.30567e+08	1.84912e+08	1.8338e+08	1.45747e+08	2.3435e+08	2.34827e+08	2.43288e+08	1.89229e+08	1.89281e+08	2.32415e+08	2.19307e+08	1.97284e+08	2.32917e+08	2.292e+08
FALSE	High	Master Protein	P08506	D-alanyl-D-alanine carboxypeptidase DacC OS=Escherichia coli (strain K12) GN=dacC PE=1 SV=2	0	263.268	63	28	1085	27	400	43.6	8.03	2871.81	28	cell organization and biogenesis;metabolic process;regulation of biological process;response to stimulus	membrane	catalytic activity	Pf00768, Pf07943, Pf13354	945455	SH08_08075; SH03_08075; SH06_08380; SH04_08065; SH07_08070; SF31_08380	dacC	Metabolic pathways; Peptidoglycan biosynthesis		2	1.5854e+08	1.50163e+08	1.2431e+08	5.59045e+08	3.98034e+08	3.9088e+08	1.30942e+08	1.51015e+08	1.12071e+08	5.35446e+08	5.77893e+08	3.42913e+08	1.04073e+08	8.09618e+07	1.50038e+08	5.31903e+08	5.1979e+08	4.07646e+08	4.35268e+08	5.20951e+08	4.36091e+08	4.01013e+08	5.08354e+08	5.3556e+08
FALSE	High	Master Protein	P07003	Pyruvate dehydrogenase [ubiquinone] OS=Escherichia coli (strain K12) GN=poxB PE=1 SV=1	0	263.112	71	36	985	36	572	62	6.28	2071.98	36	cell organization and biogenesis;metabolic process	cytosol;membrane	catalytic activity;metal ion binding;nucleotide binding;protein binding	Pf00205, Pf02775, Pf02776	946132	SH08_08240; SH03_08240; SH06_08545; SH04_08230; SH07_08235; SF31_08545	poxB	Pyruvate metabolism		1	1.36823e+08	1.06001e+08	1.13879e+08	3.93225e+08	3.915e+08	3.55786e+08	7.19023e+07	7.23902e+07	7.89959e+07	3.86327e+08	3.69506e+08	2.91658e+08	1.24535e+08	8.44474e+07	1.08183e+08	3.39409e+08	3.43339e+08	3.42354e+08	3.5909e+08	3.33831e+08	4.54785e+08	3.64759e+08	4.06754e+08	4.16737e+08
FALSE	High	Master Protein	P0ABC7	Modulator of FtsH protease HflK OS=Escherichia coli (strain K12) GN=hflK PE=1 SV=1	0	262.224	75	36	967	36	419	45.5	6.43	2693.99	36	regulation of biological process;response to stimulus	cytosol;membrane	protein binding	Pf01145, Pf12221	948698	SH08_02470; SH03_02470; SH06_02455; SH04_02465; SH07_02470; SF31_02455	hflK			0	2.89604e+08	3.02695e+08	2.96765e+08	2.73025e+08	2.61941e+08	2.61804e+08	3.48741e+08	3.29896e+08	3.51482e+08	2.72801e+08	2.74067e+08	2.29028e+08	3.14509e+08	2.7632e+08	3.2781e+08	2.65918e+08	3.18802e+08	2.89757e+08	2.46272e+08	3.01576e+08	3.10745e+08	2.779e+08	2.91345e+08	2.86277e+08
FALSE	High	Master Protein	P60560	GMP reductase OS=Escherichia coli (strain K12) GN=guaC PE=1 SV=1	0	261.954	71	29	1065	29	347	37.4	6.54	2170.71	29	metabolic process	cytosol	catalytic activity;metal ion binding;protein binding	Pf00478	948986	SH08_04255; SH03_04260; SH06_04570; SH04_04250; SH07_04255; SF31_04570	guaC	Purine metabolism		1	3.97234e+08	3.4855e+08	4.3086e+08	2.24442e+08	2.05099e+08	2.22206e+08	1.07626e+09	8.98483e+08	1.09381e+09	2.29216e+08	2.16648e+08	2.47915e+08	2.75473e+08	3.07533e+08	2.67269e+08	1.86788e+08	2.03674e+08	2.36223e+08	2.42145e+08	2.01674e+08	2.19246e+08	2.19475e+08	2.40624e+08	2.13787e+08
FALSE	High	Master Protein	P42641	GTPase ObgE/CgtA OS=Escherichia coli (strain K12) GN=obgE PE=1 SV=1	0	260.52	77	34	1073	34	390	43.3	4.88	2613.55	34	cell organization and biogenesis;regulation of biological process	cytoplasm;cytosol	catalytic activity;DNA binding;metal ion binding;nucleotide binding;protein binding;RNA binding	Pf01018, Pf01926, Pf02421	947694	SH08_20210; SH03_20105; SH06_20410; SH04_20095; SH07_20100; SF31_20440	obgE			0	5.78624e+08	6.18869e+08	5.68165e+08	3.78311e+08	3.64984e+08	3.70634e+08	4.34183e+08	3.30076e+08	4.73973e+08	3.33472e+08	3.62378e+08	3.63934e+08	7.60786e+08	8.0634e+08	8.18118e+08	4.04007e+08	3.50333e+08	4.17562e+08	3.52263e+08	3.74533e+08	3.95702e+08	4.08056e+08	4.33379e+08	4.08173e+08
FALSE	High	Master Protein	PsdAb	sdAb OS=Escherichia coli (strain K12) GN=zur PE=1 SV=1	0	260.31	100	20	6391	20	129	14.4	8.48	14602.8	20										0	2.10709e+10	2.89081e+10	3.36923e+10	1.43569e+10	1.49472e+10	1.29921e+10	2.18997e+10	1.7462e+10	2.74162e+10	1.24735e+10	1.41893e+10	1.65594e+10	3.64546e+10	3.84046e+10	2.80169e+10	1.49576e+10	1.26784e+10	1.49652e+10	1.55408e+10	1.44848e+10	1.38209e+10	1.30826e+10	1.52311e+10	1.6488e+10
FALSE	High	Master Protein	P33363	Periplasmic beta-glucosidase OS=Escherichia coli (strain K12) GN=bglX PE=3 SV=2	0	258.542	63	44	1243	44	765	83.4	6.21	2449.46	44	metabolic process	membrane	catalytic activity	Pf00933, Pf01915, Pf14310	946682	SH08_14835; SH03_14735; SH06_15040; SH04_14725; SH07_14730; SF31_15045	bglX	Cyanoamino acid metabolism; Biosynthesis of secondary metabolites; Metabolic pathways; Starch and sucrose metabolism		4	1.26691e+08	1.09005e+08	9.85966e+07	1.39781e+08	1.50722e+08	1.47001e+08	1.16233e+08	1.55757e+08	1.20576e+08	146495160	1.50794e+08	1.32716e+08	1.14004e+08	1.11445e+08	1.15532e+08	1.43046e+08	1.42472e+08	1.36583e+08	1.46828e+08	1.57445e+08	1.41093e+08	1.42345e+08	1.3622e+08	1.34847e+08
FALSE	High	Master Protein	P0AFK0	Metalloprotease PmbA OS=Escherichia coli (strain K12) GN=pmbA PE=1 SV=1	0	256.651	77	33	1142	33	450	48.3	5.6	2722.08	33	metabolic process	cytoplasm;cytosol	catalytic activity	Pf01523	948750	SH08_02775; SH03_02775; SH06_02760; SH04_02770; SH07_02775; SF31_02760	pmbA			0	1.71292e+08	1.53563e+08	1.43937e+08	1.86258e+08	1.87041e+08	1.87216e+08	1.56802e+08	1.62232e+08	1.55304e+08	1.86319e+08	1.93827e+08	1.71823e+08	2.46042e+08	2.47404e+08	2.54301e+08	1.79954e+08	1.82912e+08	1.90558e+08	1.85901e+08	1.90836e+08	2.02951e+08	1.88797e+08	1.87411e+08	1.76849e+08
FALSE	High	Master Protein	P00954	Tryptophan--tRNA ligase OS=Escherichia coli (strain K12) GN=trpS PE=1 SV=3	0	254.622	87	31	1054	31	334	37.4	6.74	2497.42	31	metabolic process	cytoplasm;cytosol	catalytic activity;nucleotide binding	Pf00579	947894	SH08_21190; SH03_21085; SH06_21390; SH04_21075; SH07_21080; SF31_21475	trpS	Aminoacyl-tRNA biosynthesis		1	3.42425e+08	2.77921e+08	2.54093e+08	3.24103e+08	3.01033e+08	3.15394e+08	3.85774e+08	3.51048e+08	3.60355e+08	3.11658e+08	3.20726e+08	2.66368e+08	3.01941e+08	3.02696e+08	3.59287e+08	2.79053e+08	3.19704e+08	2.5256e+08	2.79746e+08	2.8947e+08	3.08858e+08	3.03627e+08	3.01776e+08	3.00133e+08
FALSE	High	Master Protein	P0A7A9	Inorganic pyrophosphatase OS=Escherichia coli (strain K12) GN=ppa PE=1 SV=2	0	254.227	92	21	1243	21	176	19.7	5.17	3170.23	21	metabolic process	cytoplasm;cytosol;membrane	catalytic activity;metal ion binding;protein binding	Pf00719	948748	SH06_02720; SF31_02720	ppa	Oxidative phosphorylation		1	9.08851e+08	9.95443e+08	7.33145e+08	8.17821e+08	8.15782e+08	8.17641e+08	9.66177e+08	1.00735e+09	9.7411e+08	9.44748e+08	8.69928e+08	1.06118e+09	1.44775e+09	1.22875e+09	1.21991e+09	8.89915e+08	8.4528e+08	9.19771e+08	1.08283e+09	9.8454e+08	8.75038e+08	1.00777e+09	8.4246e+08	7.40908e+08
FALSE	High	Master Protein	P0AFK9	Spermidine/putrescine-binding periplasmic protein OS=Escherichia coli (strain K12) GN=potD PE=1 SV=1	0	254.172	61	33	1086	33	348	38.8	5.39	2499.06	33	transport		transporter activity	Pf01547, Pf02030, Pf13343, Pf13416, Pf13531	945682	SH08_09560; SH03_09560; SH06_09865; SH04_09550; SH07_09555; SF31_09865	potD	ABC transporters		1	4.2192e+08	3.3241e+08	3.3382e+08	5.53969e+08	5.56468e+08	5.74863e+08	3.08914e+08	4.51639e+08	2.25617e+08	6.69166e+08	6.5494e+08	5.30554e+08	2.05541e+08	2.13069e+08	2.73133e+08	5.15802e+08	5.31232e+08	5.25662e+08	5.64174e+08	5.79358e+08	6.18726e+08	5.58995e+08	5.48026e+08	6.0737e+08
FALSE	High	Master Protein	P60906	Histidine--tRNA ligase OS=Escherichia coli (strain K12) GN=hisS PE=1 SV=2	0	253.987	83	36	1283	36	424	47	5.91	2939.68	36	metabolic process	cytoplasm;cytosol	catalytic activity;nucleotide binding	Pf00587, Pf03129, Pf13393	946989	SH08_16795; SH03_16695; SH06_17000; SH04_16685; SH07_16690; SF31_17045	hisS	Aminoacyl-tRNA biosynthesis		1	2.73873e+08	2.176e+08	2.52326e+08	2.70122e+08	2.58969e+08	2.70171e+08	2.52729e+08	2.61425e+08	2.89212e+08	2.61315e+08	2.63605e+08	2.14609e+08	2.5808e+08	2.79133e+08	3.25097e+08	2.52025e+08	2.68771e+08	2.40232e+08	2.24868e+08	2.24389e+08	2.68596e+08	2.43984e+08	2.64876e+08	2.72807e+08
FALSE	High	Master Protein	P33195	Glycine dehydrogenase (decarboxylating) OS=Escherichia coli (strain K12) GN=gcvP PE=1 SV=3	0	253.913	57	38	1218	38	957	104.3	6	3088.21	38	metabolic process	cytosol	catalytic activity;protein binding	Pf01212, Pf02347	947394	SH08_18790; SH03_18690; SH06_18995; SH04_18680; SH07_18685; SF31_19035	gcvP	Carbon metabolism; Glycine, serine and threonine metabolism; Biosynthesis of secondary metabolites; Biosynthesis of antibiotics; Glyoxylate and dicarboxylate metabolism; Metabolic pathways		6	7.36109e+07	8.32656e+07	1.00937e+08	1.27734e+08	1.14512e+08	1.3469e+08	1.33443e+08	1.2524e+08	1.46351e+08	1.4873e+08	1.51766e+08	1.00136e+08	1.09622e+08	1.22877e+08	1.09318e+08	1.24412e+08	1.36656e+08	1.13734e+08	1.13134e+08	1.29785e+08	1.38965e+08	2.18426e+08	1.22125e+08	1.30439e+08
FALSE	High	Master Protein	P30859	Putative ABC transporter arginine-binding protein 2 OS=Escherichia coli (strain K12) GN=artI PE=1 SV=3	0	252.887	76	25	1045	25	243	26.9	6.1	2669.42	25	regulation of biological process;response to stimulus;transport	membrane	receptor activity;signal transducer activity;transporter activity	Pf00060, Pf00497	948988	SH08_08200; SH03_08200; SH06_08505; SH04_08190; SH07_08195; SF31_08505	artI	ABC transporters		1	2.02415e+08	1.75679e+08	1.60148e+08	2.81649e+08	3.09474e+08	3.07351e+08	1.71365e+08	2.36119e+08	1.29219e+08	3.16216e+08	3.07794e+08	3.2337e+08	1.35326e+08	1.30341e+08	1.55871e+08	3.41613e+08	3.27484e+08	2.8323e+08	3.12115e+08	3.20893e+08	3.09337e+08	3.12631e+08	3.03595e+08	2.9768e+08
FALSE	High	Master Protein	P16703	Cysteine synthase B OS=Escherichia coli (strain K12) GN=cysM PE=1 SV=1	0	251.726	91	29	1106	29	303	32.6	5.55	2811.02	29	metabolic process	cytoplasm	catalytic activity;protein binding	Pf00291	946888	SH08_16355; SH03_16255; SH06_16560; SH04_16245; SH07_16250; SF31_16560	cysM	Carbon metabolism; Sulfur metabolism; Biosynthesis of amino acids; Microbial metabolism in diverse environments; Biosynthesis of secondary metabolites; Biosynthesis of antibiotics; Cysteine and methionine metabolism; Metabolic pathways		8	2.95329e+08	3.31905e+08	2.91012e+08	2.82041e+08	3.32622e+08	3.20562e+08	3.10427e+08	2.87756e+08	3.31208e+08	3.12905e+08	3.67099e+08	2.8582e+08	3.55209e+08	3.37265e+08	3.89531e+08	3.58802e+08	3.4561e+08	2.91391e+08	2.44095e+08	2.94357e+08	2.63034e+08	2.51645e+08	2.73059e+08	2.86422e+08
FALSE	High	Master Protein	P0AE06	Multidrug efflux pump subunit AcrA OS=Escherichia coli (strain K12) GN=acrA PE=1 SV=1	0	251.267	72	28	1023	28	397	42.2	7.99	2780.45	28	response to stimulus;transport	membrane	protein binding;transporter activity	Pf00529, Pf13437, Pf13533	945112	SH08_06120; SH03_06110; SH06_06415; SH04_06100; SH07_06105; SF31_06415	acrA	Cationic antimicrobial peptide (CAMP) resistance; beta-Lactam resistance		2	2.67547e+08	2.19496e+08	2.94162e+08	2.00741e+08	2.76693e+08	1.9344e+08	2.38318e+08	2.62911e+08	2.2682e+08	2.43156e+08	2.5815e+08	1.91553e+08	1.93626e+08	1.53134e+08	2.51019e+08	2.36526e+08	4.06789e+08	2.60111e+08	2.22726e+08	2.5905e+08	2.81645e+08	1.01074e+08	2.78762e+08	2.46281e+08
FALSE	High	Master Protein	P69797	PTS system mannose-specific EIIAB component OS=Escherichia coli (strain K12) GN=manX PE=1 SV=2	0	251.201	72	30	1371	30	323	35	6.02	3192.24	30	metabolic process;transport	cytoplasm;cytosol;membrane	catalytic activity;protein binding;transporter activity	Pf03610, Pf03830	946334	SH08_13220; SH03_13120; SH06_13425; SH04_13110; SH07_13115; SF31_13425	manX	Fructose and mannose metabolism; Metabolic pathways; Amino sugar and nucleotide sugar metabolism; Phosphotransferase system (PTS)		4	5.08498e+08	5.51654e+08	4.63379e+08	9.0292e+08	9.53397e+08	9.18193e+08	7.34084e+08	7.16491e+08	7.15112e+08	8.38144e+08	8.45612e+08	1.03278e+09	4.5559e+08	4.66299e+08	4.56724e+08	9.93484e+08	9.64583e+08	8.96041e+08	8.29641e+08	8.63961e+08	7.94993e+08	8.97821e+08	8.29644e+08	7.8966e+08
FALSE	High	Master Protein	P0ACC7	Bifunctional protein GlmU OS=Escherichia coli (strain K12) GN=glmU PE=1 SV=1	0	250.458	62	31	1051	31	456	49.2	6.54	2360.48	31	cell organization and biogenesis;metabolic process;regulation of biological process	cytoplasm;cytosol	catalytic activity;metal ion binding;protein binding	Pf00132, Pf00483, Pf01128, Pf02348, Pf12804, Pf14602	948246	SH08_00150; SH03_00145; SH06_00145; SH04_00145; SH07_00150; SF31_00145	glmU	Biosynthesis of antibiotics; Metabolic pathways; Amino sugar and nucleotide sugar metabolism		3	2.13447e+08	2.08003e+08	1.70873e+08	1.66569e+08	1.69513e+08	1.77822e+08	3.80838e+08	3.17419e+08	3.59215e+08	2.02934e+08	1.89123e+08	1.80672e+08	2.62574e+08	2.66011e+08	2.62251e+08	1.62754e+08	1.71557e+08	1.79104e+08	2.19507e+08	2.07216e+08	2.17138e+08	1.99966e+08	1.88062e+08	1.94682e+08
FALSE	High	Master Protein	P07024	Protein UshA OS=Escherichia coli (strain K12) GN=ushA PE=1 SV=2	0	249.389	83	36	841	36	550	60.8	5.71	1848.67	36	metabolic process		catalytic activity;metal ion binding;nucleotide binding	Pf00149, Pf02872, Pf09587	947331	SH08_06210; SH03_06200; SH06_06505; SH04_06190; SH07_06195; SF31_06505	ushA	Nicotinate and nicotinamide metabolism; Pyrimidine metabolism; Biosynthesis of secondary metabolites; Purine metabolism; Metabolic pathways		5	1.67757e+08	1.38583e+08	1.30992e+08	2.54367e+08	3.3144e+08	2.88466e+08	1.05959e+08	1.42986e+08	9.48788e+07	2.9826e+08	3.00138e+08	2.44029e+08	9.72063e+07	9.02182e+07	1.17269e+08	2.88405e+08	2.77633e+08	2.64336e+08	2.63701e+08	2.98785e+08	2.65587e+08	3.0283e+08	2.85087e+08	2.62177e+08
FALSE	High	Master Protein	P0C8J6	D-tagatose-1,6-bisphosphate aldolase subunit GatY OS=Escherichia coli (strain K12) GN=gatY PE=1 SV=1	0	248.293	79	29	1224	29	284	30.8	6.34	2476.52	29	metabolic process		catalytic activity;metal ion binding;protein binding	Pf01116	946636	SH08_14645; SH03_14545; SH06_14850; SH04_14535; SH07_14540; SF31_14855	gatY	Galactose metabolism; Metabolic pathways		2	5.30384e+08	4.87655e+08	4.89734e+08	1.08719e+09	1.35774e+09	1.19846e+09	5.52875e+08	8.2076e+08	6.1612e+08	9.46418e+08	9.22418e+08	1.01569e+09	6.33441e+08	7.38004e+08	7.15726e+08	1.06887e+09	1.02344e+09	1.15251e+09	1.00163e+09	8.73041e+08	1.0069e+09	1.01138e+09	9.75359e+08	9.31713e+08
FALSE	High	Master Protein	P09147	UDP-glucose 4-epimerase OS=Escherichia coli (strain K12) GN=galE PE=1 SV=1	0	246.531	91	22	780	22	338	37.2	6.35	1970.75	22	metabolic process	cytoplasm;cytosol	catalytic activity;nucleotide binding;protein binding	Pf00106, Pf01073, Pf01370, Pf02719, Pf03721, Pf04321, Pf05368, Pf07993, Pf08659, Pf13460, Pf13950	945354	SH08_07660; SH03_07660; SH06_07965; SH04_07650; SH07_07655; SF31_07965	galE	Galactose metabolism; Metabolic pathways; Amino sugar and nucleotide sugar metabolism		3	9.92282e+07	1.1944e+08	1.16439e+08	2.167e+08	2.22308e+08	2.28436e+08	7.30808e+08	5.39319e+08	5.4457e+08	2.50633e+08	2.15633e+08	2.08968e+08	1.31546e+08	1.345e+08	1.46232e+08	2.00284e+08	1.91439e+08	2.17915e+08	2.01822e+08	2.10398e+08	2.18058e+08	2.18652e+08	2.34616e+08	2.27893e+08
FALSE	High	Master Protein	P0AEB2	D-alanyl-D-alanine carboxypeptidase DacA OS=Escherichia coli (strain K12) GN=dacA PE=1 SV=1	0	245.235	72	30	1152	29	403	44.4	8.28	2808.74	30	cell division;cell organization and biogenesis;metabolic process;regulation of biological process	membrane	catalytic activity	Pf00768, Pf07943, Pf13354	945222	SH08_07000; SH03_07005; SH06_07310; SH04_06995; SH07_07000; SF31_07310	dacA	Metabolic pathways; Peptidoglycan biosynthesis		2	3.31825e+08	3.09771e+08	2.55949e+08	3.07079e+08	3.14684e+08	3.08572e+08	3.86665e+08	3.85103e+08	3.40175e+08	3.36542e+08	3.23555e+08	2.63579e+08	2.59495e+08	2.37374e+08	3.58533e+08	3.06206e+08	3.00368e+08	3.26788e+08	3.05097e+08	3.22341e+08	3.22248e+08	3.3457e+08	3.08303e+08	2.89104e+08
FALSE	High	Master Protein	P67910	ADP-L-glycero-D-manno-heptose-6-epimerase OS=Escherichia coli (strain K12) GN=hldD PE=1 SV=1	0	245.106	75	31	1305	31	310	34.9	4.93	2986.86	31	metabolic process	cytosol;membrane	catalytic activity;nucleotide binding;protein binding	Pf01073, Pf01370, Pf04321, Pf07993	948134	SH08_22465; SH03_22365; SH06_22665; SH04_22355; SH07_22360; SF31_22735	hldD; rfaD	Lipopolysaccharide biosynthesis; Metabolic pathways		2	3.90877e+08	4.08644e+08	4.23857e+08	4.10001e+08	3.76562e+08	4.1878e+08	6.07904e+08	5.17685e+08	6.14036e+08	4.3334e+08	4.51972e+08	3.91264e+08	6.14154e+08	5.52236e+08	5.61717e+08	3.81956e+08	3.77075e+08	4.11094e+08	4.26546e+08	4.01379e+08	4.28548e+08	4.27201e+08	3.94253e+08	4.30043e+08
FALSE	High	Master Protein	P77735	Uncharacterized oxidoreductase YajO OS=Escherichia coli (strain K12) GN=yajO PE=3 SV=2	0	244.98	85	28	666	28	324	36.4	5.31	1596.84	28	metabolic process	cytosol	catalytic activity	Pf00248	946903	SH08_05900; SH03_05890; SH06_06195; SH04_05880; SH07_05885; SF31_06195	yajO			0	1.00269e+08	8.74571e+07	7.83129e+07	2.58523e+08	2.61407e+08	2.81657e+08	6.45866e+07	7.7623e+07	5.62282e+07	2.89611e+08	2.74499e+08	2.65378e+08	6.9899e+07	6.64287e+07	7.59858e+07	2.71465e+08	2.67928e+08	2.78845e+08	3.61803e+08	3.57737e+08	3.61104e+08	3.0012e+08	2.73946e+08	2.84065e+08
FALSE	High	Master Protein	P11875	Arginine--tRNA ligase OS=Escherichia coli (strain K12) GN=argS PE=1 SV=1	0	244.825	69	45	1030	45	577	64.6	5.49	2003.42	45	metabolic process	cytoplasm;cytosol	catalytic activity;nucleotide binding	Pf00750, Pf03485, Pf05746	946452	SH08_13545; SH03_13445; SH06_13750; SH04_13435; SH07_13440; SF31_13750	argS	Aminoacyl-tRNA biosynthesis		1	2.11678e+08	2.07879e+08	1.98645e+08	1.86422e+08	2.0252e+08	2.14799e+08	2.72112e+08	2.58966e+08	3.09361e+08	1.85463e+08	2.07917e+08	1.53299e+08	2.11804e+08	1.80083e+08	2.39465e+08	1.95464e+08	2.00611e+08	1.90027e+08	1.78631e+08	1.90114e+08	2.03858e+08	1.97387e+08	1.77688e+08	1.96945e+08
FALSE	High	Master Protein	P31120	Phosphoglucosamine mutase OS=Escherichia coli (strain K12) GN=glmM PE=1 SV=3	0	244.777	82	30	1155	30	445	47.5	6.02	2791.24	30	metabolic process	cytosol	catalytic activity;metal ion binding	Pf00408, Pf02878, Pf02879, Pf02880	947692	SH08_20175; SH03_20070; SH06_20375; SH04_20060; SH07_20065; SF31_20405	glmM	Biosynthesis of antibiotics; Metabolic pathways; Amino sugar and nucleotide sugar metabolism		3	3.00678e+08	2.90704e+08	2.97391e+08	3.11268e+08	2.81034e+08	2.90125e+08	3.64475e+08	3.30902e+08	3.65699e+08	3.04513e+08	2.99571e+08	2.72437e+08	2.95226e+08	3.06285e+08	3.80224e+08	2.80125e+08	2.87284e+08	2.76054e+08	2.73981e+08	2.78217e+08	3.18668e+08	2.76064e+08	3.04852e+08	3.10398e+08
FALSE	High	Master Protein	P30178	Hydroxycarboxylate dehydrogenase B OS=Escherichia coli (strain K12) GN=hcxB PE=1 SV=2	0	244.766	65	18	941	18	361	38.9	6.43	2415.89	18	metabolic process	cytosol	catalytic activity	Pf02615	945412	SH08_07880; SH03_07880; SH06_08185; SH04_07870; SH07_07875; SF31_08185	ybiC			0	1.63839e+08	2.54952e+08	1.94177e+08	2.11716e+08	2.12928e+08	2.19216e+08	1.21104e+08	1.54711e+08	1.08135e+08	2.35684e+08	2.20286e+08	2.61201e+08	2.17734e+08	2.21789e+08	1.92949e+08	1.97641e+08	2.55775e+08	1.95877e+08	2.39835e+08	1.85747e+08	1.91091e+08	2.58589e+08	2.07044e+08	1.89186e+08
FALSE	High	Master Protein	P07017	Methyl-accepting chemotaxis protein II OS=Escherichia coli (strain K12) GN=tar PE=1 SV=2	0	244.657	66	33	751	29	553	59.9	5.57	1652.91	33	cell organization and biogenesis;regulation of biological process;response to stimulus	membrane	protein binding;receptor activity;signal transducer activity	Pf00015, Pf00672, Pf02203	946399	SH08_13595; SH03_13495; SH06_13800; SH04_13485; SH07_13490; SF31_13800	tar	Bacterial chemotaxis; Two-component system		2	2.96383e+07	9.58157e+06	1.01784e+08	3.91762e+07	2.63632e+07	2.96592e+07	1.23106e+07	1.55235e+07	1.91749e+07	3.4703e+07	3.53586e+07	3.24951e+07	1.53676e+07	1.57562e+07	1.13512e+07	2.71159e+07	3.04461e+08	8.36521e+07	3.40693e+07	4.49565e+07	5.1389e+07	3.82359e+07	3.317e+07	3.36022e+07
FALSE	High	Master Protein	P06149	D-lactate dehydrogenase OS=Escherichia coli (strain K12) GN=dld PE=1 SV=3	0	243.69	76	45	1154	45	571	64.6	6.67	1703.78	45	metabolic process;transport	membrane	catalytic activity;nucleotide binding	Pf01565, Pf09330	946653	SH08_14840; SH03_14740; SH06_15045; SH04_14730; SH07_14735; SF31_15050	dld	Microbial metabolism in diverse environments; Pyruvate metabolism		2	1.49939e+08	1.43394e+08	1.19461e+08	1.7339e+08	1.8541e+08	1.93373e+08	8.88252e+07	1.24424e+08	9.26512e+07	1.72525e+08	1.75883e+08	1.75645e+08	1.42729e+08	1.42983e+08	1.36923e+08	1.83115e+08	1.92052e+08	1.89186e+08	1.69158e+08	1.68223e+08	1.65786e+08	1.99961e+08	1.77601e+08	1.84545e+08
FALSE	High	Master Protein	P30860	ABC transporter arginine-binding protein 1 OS=Escherichia coli (strain K12) GN=artJ PE=1 SV=2	0	243.012	76	23	1062	23	243	26.8	7.36	2397.92	23	regulation of biological process;response to stimulus;transport	membrane	receptor activity;signal transducer activity;transporter activity	Pf00497	948981	SH08_08185; SH03_08185; SH06_08490; SH04_08175; SH07_08180; SF31_08490	artJ	ABC transporters		1	4.23388e+08	2.95802e+08	3.44428e+08	5.74947e+08	5.17247e+08	5.7183e+08	3.70011e+08	5.95206e+08	2.22287e+08	6.92694e+08	6.78283e+08	5.86786e+08	2.42078e+08	2.92799e+08	3.27485e+08	5.83406e+08	6.03028e+08	5.6159e+08	6.8747e+08	6.97342e+08	6.51604e+08	6.20118e+08	6.34647e+08	6.3013e+08
FALSE	High	Master Protein	P0A9Q5	Acetyl-coenzyme A carboxylase carboxyl transferase subunit beta OS=Escherichia coli (strain K12) GN=accD PE=1 SV=1	0	242.95	65	28	1130	28	304	33.3	7.68	2088.46	28	metabolic process;regulation of biological process	cytoplasm;cytosol	catalytic activity;DNA binding;metal ion binding;nucleotide binding;protein binding;RNA binding	Pf01039	946796	SH08_15810; SH03_15710; SH06_16015; SH04_15700; SH07_15705; SF31_16015	accD	Fatty acid metabolism; Carbon metabolism; Microbial metabolism in diverse environments; Propanoate metabolism; Biosynthesis of secondary metabolites; Pyruvate metabolism; Biosynthesis of antibiotics; Fatty acid biosynthesis; Metabolic pathways		9	3.82443e+08	3.94207e+08	3.86222e+08	3.67174e+08	3.42306e+08	3.3512e+08	3.51666e+08	3.66427e+08	3.32958e+08	3.70724e+08	3.65135e+08	3.60164e+08	4.40032e+08	4.60502e+08	4.11533e+08	3.4384e+08	3.12603e+08	3.69709e+08	3.84443e+08	3.65729e+08	3.74563e+08	3.56554e+08	3.47014e+08	3.50402e+08
FALSE	High	Master Protein	P0AE18	Methionine aminopeptidase OS=Escherichia coli (strain K12) GN=map PE=1 SV=1	0	242.411	95	25	1151	25	264	29.3	5.96	2714.39	25	metabolic process	cytosol	catalytic activity;metal ion binding	Pf00557	947882	SH08_04590; SH03_04580; SH06_04890; SH04_04570; SH07_04575; SF31_04890	map			0	4.02615e+08	4.1429e+08	3.85786e+08	3.41905e+08	3.55568e+08	3.73112e+08	3.43593e+08	3.67304e+08	3.79397e+08	3.3723e+08	3.36733e+08	3.4943e+08	6.00086e+08	6.47584e+08	6.36363e+08	3.21488e+08	3.60188e+08	3.51195e+08	3.42424e+08	3.29615e+08	3.26855e+08	3.31069e+08	3.11613e+08	3.22785e+08
FALSE	High	Master Protein	P18335	Acetylornithine/succinyldiaminopimelate aminotransferase OS=Escherichia coli (strain K12) GN=argD PE=1 SV=4	0	241.177	77	22	995	21	406	43.7	6.23	2557.57	22	metabolic process	cytoplasm	catalytic activity;protein binding	Pf00155, Pf00202	947864	SH08_21070; SH03_20965; SH06_21270; SH04_20955; SH07_20960; SF31_21355	argD	2-Oxocarboxylic acid metabolism; Biosynthesis of amino acids; Microbial metabolism in diverse environments; Biosynthesis of secondary metabolites; Biosynthesis of antibiotics; Arginine biosynthesis; Metabolic pathways; Lysine biosynthesis		8	1.80776e+08	2.50284e+08	2.72267e+08	3.03932e+08	2.47096e+08	2.88549e+08	3.21326e+08	4.12487e+08	3.72281e+08	3.04896e+08	2.98406e+08	3.00855e+08	3.11183e+08	3.09627e+08	2.47902e+08	2.37404e+08	2.54686e+08	3.2994e+08	3.44886e+08	3.1198e+08	2.87488e+08	3.10289e+08	2.94726e+08	2.69313e+08
FALSE	High	Master Protein	P31979	NADH-quinone oxidoreductase subunit F OS=Escherichia coli (strain K12) GN=nuoF PE=1 SV=3	0	240.973	78	32	940	32	445	49.3	6.86	2429.26	32	metabolic process	cytoplasm;membrane	catalytic activity;metal ion binding;nucleotide binding	Pf01512, Pf10531, Pf10589	946753	SH08_15645; SH03_15545; SH06_15850; SH04_15535; SH07_15540; SF31_15850	nuoF	Oxidative phosphorylation; Metabolic pathways		2	2.41076e+08	1.36062e+08	1.50361e+08	3.09861e+08	2.15484e+08	2.23903e+08	2.73979e+08	1.978e+08	1.86826e+08	3.14143e+08	3.10875e+08	1.82235e+08	1.31597e+08	1.24644e+08	1.49485e+08	3.35729e+08	2.18051e+08	2.12396e+08	1.98467e+08	2.29969e+08	3.30093e+08	2.06516e+08	3.14872e+08	2.70832e+08
FALSE	High	Master Protein	P0C0V0	Periplasmic serine endoprotease DegP OS=Escherichia coli (strain K12) GN=degP PE=1 SV=1	0	240.115	69	31	958	31	474	49.3	8.56	2257.36	31	metabolic process;response to stimulus	membrane	catalytic activity;protein binding	Pf00089, Pf00595, Pf10459, Pf13180, Pf13365	947139	SH08_04560; SH03_04550; SH06_04860; SH04_04540; SH07_04545; SF31_04860	degP	Cationic antimicrobial peptide (CAMP) resistance; Two-component system		2	2.90284e+08	2.71858e+08	2.28918e+08	3.08315e+08	2.9938e+08	2.94352e+08	2.66499e+08	2.64905e+08	2.65718e+08	3.13418e+08	3.21431e+08	2.86749e+08	5.28753e+08	4.5357e+08	5.45754e+08	3.16032e+08	3.12464e+08	3.19776e+08	2.83939e+08	2.9315e+08	2.86413e+08	3.23254e+08	2.8663e+08	3.05163e+08
FALSE	High	Master Protein	P15042	DNA ligase OS=Escherichia coli (strain K12) GN=ligA PE=1 SV=2	0	239.88	69	42	1062	42	671	73.6	5.54	2664.77	42	metabolic process;response to stimulus	cytosol	catalytic activity;DNA binding;metal ion binding;nucleotide binding;protein binding	Pf00533, Pf01653, Pf03119, Pf03120, Pf12738, Pf12826, Pf14520	946885	SH08_16305; SH03_16205; SH06_16510; SH04_16195; SH07_16200; SF31_16505	ligA	DNA replication; Base excision repair; Nucleotide excision repair; Mismatch repair		4	1.08098e+08	8.90467e+07	8.53769e+07	1.20316e+08	1.21556e+08	1.13766e+08	1.20791e+08	1.11291e+08	1.34349e+08	1.07939e+08	1.07926e+08	7.94177e+07	1.10124e+08	1.17926e+08	1.52939e+08	1.22244e+08	1.25086e+08	9.88467e+07	8.63529e+07	1.03779e+08	1.17526e+08	1.03e+08	1.15443e+08	1.27622e+08
FALSE	High	Master Protein	P0ACB2	Delta-aminolevulinic acid dehydratase OS=Escherichia coli (strain K12) GN=hemB PE=1 SV=2	0	239.097	66	26	906	26	324	35.6	5.39	2391.17	26	metabolic process	cytosol	catalytic activity;metal ion binding	Pf00490	945017	SH08_05635; SH03_05625; SH06_05935; SH04_05615; SH07_05620; SF31_05935	hemB	Biosynthesis of secondary metabolites; Metabolic pathways; Porphyrin and chlorophyll metabolism		3	1.86593e+08	1.84155e+08	1.83652e+08	1.53224e+08	1.58658e+08	1.51515e+08	2.20084e+08	2.27693e+08	2.03989e+08	1.58799e+08	1.74753e+08	1.46344e+08	1.03828e+08	1.04496e+08	1.23838e+08	1.59351e+08	1.56003e+08	1.53693e+08	1.41272e+08	1.62697e+08	1.57946e+08	1.89818e+08	1.52585e+08	1.57163e+08
FALSE	High	Master Protein	P0A847	Queuine tRNA-ribosyltransferase OS=Escherichia coli (strain K12) GN=tgt PE=1 SV=1	0	237.381	70	33	994	33	375	42.6	6.4	2150.51	33	metabolic process	cytosol	catalytic activity;metal ion binding	Pf01702	949130	SH08_05830; SH03_05820; SH06_06125; SH04_05810; SH07_05815; SF31_06125	tgt			0	1.82739e+08	2.03937e+08	2.10716e+08	1.2968e+08	1.26101e+08	1.23468e+08	1.29273e+08	1.45465e+08	1.86173e+08	1.19303e+08	1.13113e+08	1.34151e+08	2.84834e+08	3.09179e+08	3.11241e+08	1.11378e+08	1.09148e+08	1.42606e+08	1.25072e+08	1.28619e+08	1.31373e+08	1.30089e+08	1.26121e+08	1.25594e+08
FALSE	High	Master Protein	P0A9P4	Thioredoxin reductase OS=Escherichia coli (strain K12) GN=trxB PE=1 SV=2	0	237.142	76	22	1011	22	321	34.6	5.5	3018.25	22	metabolic process;response to stimulus	cytoplasm;cytosol	antioxidant activity;catalytic activity;nucleotide binding;protein binding	Pf00070, Pf07992, Pf13434, Pf13738	949054	SH08_08330; SH03_08330; SH06_08635; SH04_08320; SH07_08325; SF31_08635	trxB	Pyrimidine metabolism; Selenocompound metabolism		2	6.54476e+08	5.65285e+08	5.85176e+08	4.81848e+08	4.73139e+08	4.64954e+08	5.4179e+08	5.63305e+08	5.21674e+08	4.98644e+08	4.88521e+08	4.02712e+08	5.83977e+08	5.70153e+08	6.96818e+08	4.72953e+08	4.89143e+08	4.3257e+08	4.29797e+08	4.68288e+08	4.44364e+08	4.56162e+08	4.54669e+08	4.87625e+08
FALSE	High	Master Protein	P60785	Elongation factor 4 OS=Escherichia coli (strain K12) GN=lepA PE=1 SV=1	0	236.312	67	34	1105	34	599	66.5	5.59	2872.37	34	metabolic process;regulation of biological process;response to stimulus	cytosol;membrane	catalytic activity;nucleotide binding;protein binding;RNA binding	Pf00009, Pf00071, Pf00679, Pf03144, Pf06421, Pf14492	947051	SH08_17085; SH03_16985; SH06_17290; SH04_16975; SH07_16980; SF31_17335	lepA			0	3.00868e+08	2.71946e+08	2.59988e+08	2.43814e+08	2.42863e+08	2.43528e+08	3.02583e+08	2.71868e+08	3.62756e+08	2.20701e+08	2.50274e+08	1.87438e+08	2.91621e+08	2.70101e+08	3.63593e+08	2.40789e+08	2.42314e+08	2.20479e+08	2.11733e+08	2.28516e+08	2.60658e+08	2.0469e+08	2.44509e+08	2.53809e+08
FALSE	High	Master Protein	P0ACP7	HTH-type transcriptional repressor PurR OS=Escherichia coli (strain K12) GN=purR PE=1 SV=2	0	233.773	73	28	1209	28	341	38.2	6.74	2926.05	28	metabolic process;regulation of biological process	cytosol	DNA binding;protein binding	Pf00356, Pf00532, Pf04392, Pf13377, Pf13407	945226	SH08_12390; SH03_12290; SH06_12595; SH04_12280; SH07_12285; SF31_12595	purR			0	3.37485e+08	2.96153e+08	2.75229e+08	3.01882e+08	2.99937e+08	2.95457e+08	2.83898e+08	2.89754e+08	2.91069e+08	3.01544e+08	3.0202e+08	2.53532e+08	3.15746e+08	3.13849e+08	3.72374e+08	2.95704e+08	3.01432e+08	2.84235e+08	2.43383e+08	2.82781e+08	2.89004e+08	2.93324e+08	2.96486e+08	3.16508e+08
FALSE	High	Master Protein	P0A6T5	GTP cyclohydrolase 1 OS=Escherichia coli (strain K12) GN=folE PE=1 SV=2	0	233.505	77	16	1083	16	222	24.8	7.33	2465.4	16	metabolic process	cytoplasm;cytosol	catalytic activity;metal ion binding;nucleotide binding	Pf01227	949040	SH08_14950; SH03_14850; SH06_15155; SH04_14840; SH07_14845; SF31_15155	folE	Folate biosynthesis; Metabolic pathways		2	4.30123e+08	4.88947e+08	4.66173e+08	3.69535e+08	3.79749e+08	3.89688e+08	4.52629e+08	4.67204e+08	5.34558e+08	3.7229e+08	3.53745e+08	3.65079e+08	4.19021e+08	4.15972e+08	4.02793e+08	3.4361e+08	3.63296e+08	3.84295e+08	3.0576e+08	3.24769e+08	3.05793e+08	3.35301e+08	3.47513e+08	2.9659e+08
FALSE	High	Master Protein	P13482	Periplasmic trehalase OS=Escherichia coli (strain K12) GN=treA PE=1 SV=1	0	233.475	75	32	995	32	565	63.6	5.9	2391.48	32	metabolic process;response to stimulus		catalytic activity	Pf01204, Pf06202	945757	SH03_09845; SH06_10150; SH04_09835; SH07_09840; SF31_10150	treA	Metabolic pathways; Starch and sucrose metabolism		2	5.69119e+07	4.54422e+07	4.49312e+07	3.21602e+08	2.93792e+08	3.1187e+08	2.43313e+07	3.17433e+07	1.8518e+07	3.50979e+08	3.22516e+08	2.67171e+08	2.80224e+07	2.35455e+07	3.27774e+07	2.96197e+08	3.16847e+08	2.9605e+08	3.07518e+08	3.41881e+08	3.37228e+08	3.15296e+08	3.20185e+08	3.15807e+08
FALSE	High	Master Protein	P0ABC3	Modulator of FtsH protease HflC OS=Escherichia coli (strain K12) GN=hflC PE=1 SV=1	0	232.957	76	32	802	32	334	37.6	6.68	1800.48	32	regulation of biological process;response to stimulus	membrane		Pf01145	948697	SH08_02475; SH03_02475; SH06_02460; SH04_02470; SH07_02475; SF31_02460	hflC			0	4.36222e+07	3.32266e+07	1.26645e+08	2.86422e+07	3.57282e+07	2.79155e+07	5.98443e+07	4.42269e+07	4.60472e+07	4.1129e+07	4.50092e+07	3.4065e+07	3.01112e+07	3.47906e+07	2.53447e+07	3.21354e+07	2.1898e+08	7.46506e+07	4.31639e+07	4.09347e+07	5.3085e+07	5.1435e+07	3.64088e+07	3.25247e+07
FALSE	High	Master Protein	P09372	Protein GrpE OS=Escherichia coli (strain K12) GN=grpE PE=1 SV=1	0	232.582	92	24	1205	24	197	21.8	4.75	3064.5	24	cell organization and biogenesis;metabolic process;regulation of biological process;response to stimulus	cytoplasm;cytosol	enzyme regulator activity;nucleotide binding;protein binding	Pf01025, Pf10079	947097	SH08_17320; SH03_17220; SH06_17525; SH04_17210; SH07_17215; SF31_17570	grpE			0	1.02502e+09	1.17251e+09	1.05691e+09	7.08107e+08	7.60268e+08	6.91747e+08	1.03063e+09	1.01001e+09	1.0886e+09	6.67275e+08	6.80398e+08	8.43297e+08	1.13991e+09	1.2183e+09	1.10215e+09	7.62819e+08	7.51765e+08	8.11767e+08	1.02963e+09	9.33206e+08	9.07382e+08	7.43743e+08	7.69327e+08	7.11453e+08
FALSE	High	Master Protein	P10121	Signal recognition particle receptor FtsY OS=Escherichia coli (strain K12) GN=ftsY PE=1 SV=1	0	232.096	61	31	1052	31	497	54.5	4.5	2535.68	31	cell organization and biogenesis;transport	cytoplasm;cytosol;membrane	catalytic activity;nucleotide binding;protein binding	Pf00448, Pf01583, Pf02881	947978	SH08_21590; SH03_21485; SH06_21790; SH04_21475; SH07_21480; SF31_21875	ftsY	Quorum sensing; Protein export; Bacterial secretion system		3	2.15508e+08	1.89397e+08	1.45942e+08	2.01142e+08	1.9525e+08	1.91446e+08	2.61586e+08	2.45807e+08	2.49791e+08	1.99253e+08	1.88969e+08	1.46054e+08	2.05716e+08	2.01384e+08	2.59717e+08	1.84671e+08	1.8371e+08	1.667e+08	1.68032e+08	1.87256e+08	1.94688e+08	1.7672e+08	1.83211e+08	1.80533e+08
FALSE	High	Master Protein	P33599	NADH-quinone oxidoreductase subunit C/D OS=Escherichia coli (strain K12) GN=nuoC PE=1 SV=3	0	231.859	62	36	911	36	596	68.2	6.42	2093.2	36	metabolic process;transport	cytoplasm;membrane	catalytic activity;nucleotide binding;protein binding	Pf00329, Pf00346	946759	SH08_15655; SH03_15555; SH06_15860; SH04_15545; SH07_15550; SF31_15860	nuoC	Oxidative phosphorylation; Metabolic pathways		2	9.95383e+07	6.13281e+07	7.95153e+07	1.35651e+08	1.33211e+08	1.43957e+08	6.20384e+07	1.02899e+08	1.17628e+08	1.69702e+08	1.46089e+08	8.49572e+07	4.47299e+07	9.27636e+07	6.05739e+07	1.30909e+08	2.32201e+08	1.32724e+08	9.22904e+07	1.18727e+08	1.39673e+08	1.28529e+08	1.07805e+08	1.34827e+08
FALSE	High	Master Protein	P76116	Uncharacterized protein YncE OS=Escherichia coli (strain K12) GN=yncE PE=1 SV=1	0	231.779	70	32	1247	32	353	38.6	9.23	2627.21	32			DNA binding;protein binding	Pf13360	946006	SH08_11335; SH03_11235; SH06_11540; SH04_11225; SH07_11230; SF31_11540	yncE			0	4.87115e+08	4.34914e+08	4.08478e+08	4.33256e+08	4.19663e+08	4.10601e+08	5.38863e+08	5.51591e+08	4.79468e+08	4.69195e+08	4.90955e+08	4.57944e+08	2.55805e+08	2.82195e+08	3.21469e+08	4.08991e+08	4.16154e+08	4.72997e+08	4.61026e+08	4.66756e+08	4.56364e+08	4.96217e+08	4.89425e+08	4.57289e+08
FALSE	High	Master Protein	P08178	Phosphoribosylformylglycinamidine cyclo-ligase OS=Escherichia coli (strain K12) GN=purM PE=1 SV=3	0	231.668	72	22	652	22	345	36.8	4.96	2153.36	22	metabolic process	cytoplasm;cytosol	catalytic activity;nucleotide binding	Pf00586, Pf02769	946975	SH08_16715; SH03_16615; SH06_16920; SH04_16605; SH07_16610; SF31_16965	purM	Biosynthesis of secondary metabolites; Biosynthesis of antibiotics; Purine metabolism; Metabolic pathways		4	4.04364e+08	2.65628e+08	3.03387e+08	2.33554e+08	2.21471e+08	2.14753e+08	3.05932e+08	2.5981e+08	3.15129e+08	2.16016e+08	2.4142e+08	1.61294e+08	1.61989e+08	1.94296e+08	2.20115e+08	2.24134e+08	2.53114e+08	2.04545e+08	1.64537e+08	2.11163e+08	2.20757e+08	2.02694e+08	2.18388e+08	1.96918e+08
FALSE	High	Master Protein	P31658	Protein deglycase 1 OS=Escherichia coli (strain K12) GN=hchA PE=1 SV=3	0	230.801	82	23	948	23	283	31.2	6.02	2345.42	23	metabolic process;regulation of biological process;response to stimulus	cytoplasm;cytosol	catalytic activity;metal ion binding;protein binding	Pf01965	946481	SH08_13985; SH03_13885; SH06_14190; SH04_13875; SH07_13880; SF31_14195	hchA	Microbial metabolism in diverse environments; Pyruvate metabolism		2	2.51268e+08	1.71908e+08	1.92834e+08	1.24392e+09	1.19163e+09	1.16044e+09	6.58548e+07	8.69794e+07	7.16134e+07	1.14774e+09	1.1933e+09	9.42479e+08	9.54867e+07	7.36381e+07	9.82689e+07	1.2163e+09	1.08426e+09	9.99319e+08	1.18049e+09	1.36813e+09	1.36021e+09	1.04391e+09	1.14129e+09	1.19088e+09
FALSE	High	Master Protein	P0A903	Outer membrane protein assembly factor BamC OS=Escherichia coli (strain K12) GN=bamC PE=1 SV=1	0	230.598	77	24	1029	24	344	36.8	5.57	2673.46	24	cell organization and biogenesis	cell surface;membrane	protein binding	Pf06804	946954	SH08_16605; SH03_16505; SH06_16810; SH04_16495; SH07_16500; SF31_16855	bamC			0	2.82967e+08	2.57986e+08	2.2638e+08	2.78887e+08	2.95485e+08	2.56874e+08	2.18399e+08	2.77104e+08	2.03143e+08	2.27395e+08	2.85005e+08	1.98451e+08	1.61591e+08	1.43594e+08	2.18356e+08	2.59289e+08	2.92589e+08	1.99556e+08	2.32683e+08	2.44313e+08	2.30515e+08	2.39184e+08	2.60486e+08	2.67093e+08
FALSE	High	Master Protein	P02942	Methyl-accepting chemotaxis protein I OS=Escherichia coli (strain K12) GN=tsr PE=1 SV=2	0	230.41	69	28	791	24	551	59.4	4.97	1828.25	28	cell organization and biogenesis;cellular component movement;regulation of biological process;response to stimulus	membrane	protein binding;receptor activity;signal transducer activity	Pf00015, Pf00672, Pf02203	948884	SH08_03470; SH03_03475; SH06_03780; SH04_03465; SH07_03470; SF31_03780	tsr	Bacterial chemotaxis; Two-component system		2	4.43537e+07	5.85579e+06	7.34741e+07	4.27845e+07	3.86399e+07	4.44949e+07	1.86441e+07	1.39766e+07	2.15185e+07	4.80522e+07	4.85392e+07	3.51643e+07	8.30231e+06	1.216e+07	8.68361e+06	3.84983e+07	3.76362e+08	7.65474e+07	2.81763e+07	5.30958e+07	6.37255e+07	4.60322e+07	4.81385e+07	5.10549e+07
FALSE	High	Master Protein	P0ADE8	tRNA-modifying protein YgfZ OS=Escherichia coli (strain K12) GN=ygfZ PE=1 SV=2	0	229.776	74	27	1197	27	326	36.1	5.27	2911.64	27	cell organization and biogenesis;metabolic process	cytoplasm;cytosol		Pf01571, Pf08669	947384	SH08_18765; SH03_18665; SH06_18970; SH04_18655; SH07_18660; SF31_19010	ygfZ			0	5.12193e+08	4.53532e+08	3.97834e+08	5.99767e+08	5.9966e+08	5.96652e+08	4.58878e+08	5.24498e+08	5.90413e+08	5.69129e+08	5.85088e+08	5.63571e+08	4.84045e+08	4.61432e+08	5.47496e+08	6.03269e+08	5.82011e+08	5.55707e+08	5.46338e+08	5.94491e+08	5.71239e+08	5.35542e+08	5.45314e+08	5.54188e+08
FALSE	High	Master Protein	P21888	Cysteine--tRNA ligase OS=Escherichia coli (strain K12) GN=cysS PE=1 SV=2	0	229.375	60	35	1164	35	461	52.2	5.57	2343.04	35	metabolic process	cytoplasm;cytosol	catalytic activity;metal ion binding;nucleotide binding	Pf00133, Pf01406, Pf01921, Pf09190, Pf09334	946969	SH08_06430; SH03_06420; SH06_06725; SH04_06410; SH07_06415; SF31_06725	cysS	Aminoacyl-tRNA biosynthesis		1	2.12657e+08	1.8613e+08	3.43032e+08	1.37824e+08	1.32066e+08	1.38057e+08	2.80033e+08	2.45306e+08	2.48193e+08	1.81137e+08	1.58234e+08	1.42992e+08	1.43055e+08	2.74168e+08	1.72696e+08	1.41908e+08	1.48657e+08	1.64608e+08	1.59391e+08	1.56758e+08	1.79309e+08	1.58638e+08	1.46565e+08	1.79973e+08
FALSE	High	Master Protein	P77748	Uncharacterized protein YdiJ OS=Escherichia coli (strain K12) GN=ydiJ PE=4 SV=1	0	228.551	52	43	855	43	1018	113.2	7.11	1566.55	43	metabolic process		catalytic activity;metal ion binding;nucleotide binding	Pf01565, Pf02913, Pf13183, Pf14691	946189	SH08_12535; SH03_12435; SH06_12740; SH04_12425; SH07_12430; SF31_12740	ydiJ			0	1.89653e+09	1.77421e+09	2.67498e+09	1.50076e+09	1.64521e+09	1.40386e+09	1.89472e+09	1.66617e+09	2.30378e+09	1.4229e+09	1.50925e+09	1.23275e+09	2.14567e+09	2.07745e+09	2.30384e+09	1.64407e+09	1.5219e+09	1.69776e+09	1.51297e+09	1.48512e+09	1.5998e+09	1.2254e+09	1.83764e+09	1.95792e+09
FALSE	High	Master Protein	P0ABP8	Purine nucleoside phosphorylase DeoD-type OS=Escherichia coli (strain K12) GN=deoD PE=1 SV=2	0	228.373	82	23	1141	23	239	25.9	5.66	2540.83	23	metabolic process;response to stimulus	cytosol;membrane	catalytic activity;protein binding	Pf01048	945654	SH08_03630; SH03_03635; SH06_03940; SH04_03625; SH07_03630; SF31_03940	deoD	Nicotinate and nicotinamide metabolism; Pyrimidine metabolism; Biosynthesis of secondary metabolites; Purine metabolism; Metabolic pathways		5	4.81109e+08	4.6425e+08	4.63701e+08	7.16993e+08	6.83724e+08	6.97074e+08	7.00695e+08	6.5184e+08	7.12903e+08	6.73955e+08	6.14449e+08	6.28404e+08	4.97638e+08	4.5298e+08	5.13239e+08	6.31127e+08	5.9524e+08	6.21227e+08	7.34186e+08	6.82205e+08	7.74786e+08	5.89626e+08	6.8288e+08	7.11332e+08
FALSE	High	Master Protein	P45577	RNA chaperone ProQ OS=Escherichia coli (strain K12) GN=proQ PE=1 SV=2	0	227.89	86	28	923	28	232	25.9	9.64	2146.47	28	regulation of biological process;response to stimulus	cytoplasm;cytosol	protein binding;RNA binding	Pf04352	948950	SH08_13305; SH03_13205; SH06_13510; SH04_13195; SH07_13200; SF31_13510	proQ			0	4.97041e+08	5.11119e+08	4.61396e+08	4.20804e+08	4.21397e+08	4.48654e+08	4.35822e+08	5.12463e+08	4.62979e+08	4.19198e+08	3.85913e+08	3.92095e+08	5.02371e+08	5.38489e+08	4.79066e+08	3.97738e+08	3.97108e+08	4.38847e+08	4.07372e+08	4.22247e+08	3.91909e+08	4.07755e+08	4.22938e+08	3.82951e+08
FALSE	High	Master Protein	P0AAI5	3-oxoacyl-[acyl-carrier-protein] synthase 2 OS=Escherichia coli (strain K12) GN=fabF PE=1 SV=2	0	226.831	80	21	900	21	413	43	6.09	3053.04	21	metabolic process	cytosol	catalytic activity;protein binding	Pf00108, Pf00109, Pf02801	946665	SH08_09420; SH03_09420; SH06_09725; SH04_09410; SH07_09415; SF31_09725	fabF	Fatty acid metabolism; Biotin metabolism; Fatty acid biosynthesis; Metabolic pathways		4	2.73787e+08	2.82021e+08	2.19649e+08	2.40831e+08	2.27772e+08	2.41409e+08	3.01064e+08	2.88659e+08	3.06726e+08	2.71877e+08	2.82054e+08	2.17094e+08	2.70727e+08	2.71442e+08	3.42493e+08	2.13642e+08	2.37211e+08	2.52479e+08	2.66956e+08	2.58465e+08	2.54658e+08	2.75208e+08	2.52238e+08	2.69224e+08
FALSE	High	Master Protein	P0ACF0	DNA-binding protein HU-alpha OS=Escherichia coli (strain K12) GN=hupA PE=1 SV=1	0	226.451	89	15	916	14	90	9.5	9.58	2769.29	15	cell organization and biogenesis;metabolic process;response to stimulus	cytoplasm;cytosol;membrane	DNA binding;protein binding	Pf00216, Pf14908	948499	SH08_01525; SH03_01520; SH06_01520; SH04_01520; SH07_01525; SF31_01520	hupA			0	2.45101e+09	2.33705e+09	2.36858e+09	2.26761e+09	2.26671e+09	2.22513e+09	2.09013e+09	2.02224e+09	1.90447e+09	2.16417e+09	2.367e+09	2.45748e+09	2.15681e+09	2.01969e+09	2.21239e+09	2.50608e+09	2.41917e+09	2.10884e+09	2.3168e+09	2.11755e+09	2.22382e+09	1.96155e+09	2.16382e+09	2.31264e+09
FALSE	High	Master Protein	P0AGJ5	Uncharacterized tRNA/rRNA methyltransferase YfiF OS=Escherichia coli (strain K12) GN=yfiF PE=3 SV=1	0	226.192	70	25	892	25	345	37.8	8.78	2096.08	25	metabolic process	cytosol	catalytic activity;protein binding;RNA binding	Pf00588, Pf08032	947066	SH08_17155; SH03_17055; SH06_17360; SH04_17045; SH07_17050; SF31_17405	yfiF			0	1.31518e+08	1.75246e+08	1.73796e+08	2.30372e+08	2.35104e+08	2.25469e+08	3.05509e+08	2.88104e+08	3.58771e+08	2.35566e+08	2.5295e+08	3.00033e+08	2.14575e+08	2.16895e+08	1.69306e+08	2.46197e+08	2.25375e+08	2.55777e+08	2.67975e+08	2.59721e+08	2.28699e+08	2.50553e+08	2.30088e+08	2.23417e+08
FALSE	High	Master Protein	P0A7R1	50S ribosomal protein L9 OS=Escherichia coli (strain K12) GN=rplI PE=1 SV=1	0	225.616	97	25	1954	25	149	15.8	6.58	4294.44	25	metabolic process;transport	cytosol;membrane;ribosome	protein binding;RNA binding;structural molecule activity;transporter activity	Pf01281, Pf03948	948720	SH08_02620; SH03_02620; SH06_02605; SH04_02615; SH07_02620; SF31_02605	rplI	Ribosome		1	3.96818e+09	4.27777e+09	4.04637e+09	3.88929e+09	3.82874e+09	3.63468e+09	4.99201e+09	4.67421e+09	4.79395e+09	3.52687e+09	3.66661e+09	3.89643e+09	4.96173e+09	4.94789e+09	4.79875e+09	3.69513e+09	3.56004e+09	3.62985e+09	3.9094e+09	3.99832e+09	3.80409e+09	3.47303e+09	3.70982e+09	3.83061e+09
FALSE	High	Master Protein	P43329	ATP-dependent RNA helicase HrpA OS=Escherichia coli (strain K12) GN=hrpA PE=3 SV=3	0	225.318	41	50	1061	50	1300	148.9	7.9	1747.33	50	metabolic process		catalytic activity;nucleotide binding	Pf00270, Pf00271, Pf04408, Pf07717, Pf11898	948444	SH06_11325; SH04_11010; SH07_11015; SF31_11325	hrpA			0	8.53172e+07	7.70901e+07	1.02906e+08	8.50498e+07	7.48665e+07	8.07664e+07	6.08681e+07	6.8788e+07	6.88446e+07	8.79613e+07	9.02813e+07	6.63541e+07	8.41724e+07	1.01719e+08	1.21012e+08	8.64076e+07	8.88824e+07	8.62525e+07	7.45363e+07	1.10602e+08	9.91314e+07	9.44733e+07	9.32774e+07	1.02967e+08
FALSE	High	Master Protein	P0A7S9	30S ribosomal protein S13 OS=Escherichia coli (strain K12) GN=rpsM PE=1 SV=2	0	224.67	81	23	1449	23	118	13.1	10.78	3243.79	23	metabolic process	cytosol;ribosome	protein binding;RNA binding;structural molecule activity	Pf00416	947791	SH08_20755; SH03_20650; SH06_20955; SH04_20640; SH07_20645; SF31_21040	rpsM	Ribosome		1	3.21029e+09	3.12309e+09	2.82889e+09	2.65928e+09	2.69434e+09	2.58222e+09	3.38923e+09	3.19292e+09	3.37531e+09	2.57763e+09	2.69595e+09	2.26437e+09	3.48494e+09	3.41832e+09	3.73036e+09	2.64501e+09	2.38551e+09	2.28373e+09	2.49763e+09	2.71118e+09	2.55508e+09	2.10802e+09	2.61613e+09	2.68232e+09
FALSE	High	Master Protein	P0A993	Fructose-1,6-bisphosphatase class 1 OS=Escherichia coli (strain K12) GN=fbp PE=1 SV=1	0	224.566	76	32	1014	32	332	36.8	5.99	2335.72	32	cell organization and biogenesis;metabolic process	cytoplasm;cytosol	catalytic activity;metal ion binding;nucleotide binding	Pf00316	948753	SH08_02760; SH03_02760; SH06_02745; SH04_02755; SH07_02760; SF31_02745	fbp	Carbon metabolism; Fructose and mannose metabolism; Microbial metabolism in diverse environments; Biosynthesis of secondary metabolites; Biosynthesis of antibiotics; Methane metabolism; Metabolic pathways; Glycolysis / Gluconeogenesis; Pentose phosphate pathway		9	2.26996e+08	2.50511e+08	2.71574e+08	1.71807e+08	1.87977e+08	1.70339e+08	2.89579e+08	2.48928e+08	3.06477e+08	1.70328e+08	1.74902e+08	2.09023e+08	2.05305e+08	2.2229e+08	2.18591e+08	1.80757e+08	1.74213e+08	1.85785e+08	1.83186e+08	1.71622e+08	1.54609e+08	1.74813e+08	1.62303e+08	1.61514e+08
FALSE	High	Master Protein	P30136	Phosphomethylpyrimidine synthase OS=Escherichia coli (strain K12) GN=thiC PE=1 SV=2	0	224.318	61	36	1095	36	631	70.8	6.05	2161.12	36	metabolic process	cytosol	catalytic activity;metal ion binding	Pf01964, Pf13667	948492	SH08_01495; SH03_01490; SH06_01490; SH04_01490; SH07_01495; SF31_01490	thiC	Thiamine metabolism; Metabolic pathways		2	2.73435e+08	2.5125e+08	2.5227e+08	1.19546e+08	1.37069e+08	1.22002e+08	2.94416e+08	3.26332e+08	3.29279e+08	1.1013e+08	1.05625e+08	1.15615e+08	3.16514e+08	2.90817e+08	2.7613e+08	1.1854e+08	1.2601e+08	1.283e+08	9.99213e+07	9.60762e+07	1.02822e+08	1.13312e+08	1.24566e+08	1.21839e+08
FALSE	High	Master Protein	P05825	Ferrienterobactin receptor OS=Escherichia coli (strain K12) GN=fepA PE=1 SV=2	0	223.641	53	31	768	31	746	82.1	5.59	2042.18	31	cellular homeostasis;transport	membrane	metal ion binding;protein binding;receptor activity;transporter activity	Pf00593, Pf07715, Pf14905	945193	SH08_06750; SH03_06755; SH06_07060; SH04_06745; SH07_06750; SF31_07060	fepA	Two-component system		1	1.04884e+08	1.12996e+08	1.16065e+08	8.03755e+07	7.96161e+07	7.50456e+07	7.01319e+07	6.60515e+07	8.03154e+07	6.87291e+07	7.61365e+07	7.52272e+07	1.20265e+08	1.10612e+08	1.19187e+08	7.5839e+07	8.01737e+07	7.59783e+07	6.67839e+07	6.5624e+07	7.22053e+07	6.57987e+07	7.88486e+07	8.06096e+07
FALSE	High	Master Protein	P21170	Biosynthetic arginine decarboxylase OS=Escherichia coli (strain K12) GN=speA PE=1 SV=2	0	222.837	53	32	825	32	658	73.9	4.94	1659.81	32	metabolic process		catalytic activity;metal ion binding	Pf00278, Pf02784	947432	SH08_18955; SH03_18855; SH06_19160; SH04_18845; SH07_18850; SF31_19200	speA	Arginine and proline metabolism; Metabolic pathways		2	1.19472e+08	9.74027e+07	1.04293e+08	1.33549e+08	1.27842e+08	1.39157e+08	1.15477e+08	1.08355e+08	1.37767e+08	1.40019e+08	1.51255e+08	1.14337e+08	1.27146e+08	1.3744e+08	1.53918e+08	1.39688e+08	2.25908e+08	1.38192e+08	1.23811e+08	1.28214e+08	1.55521e+08	1.45593e+08	1.28097e+08	1.43896e+08
FALSE	High	Master Protein	P0A796	ATP-dependent 6-phosphofructokinase isozyme 1 OS=Escherichia coli (strain K12) GN=pfkA PE=1 SV=1	0	218.417	85	29	1000	29	320	34.8	5.72	2254.03	29	cell organization and biogenesis;metabolic process	cytoplasm;cytosol	catalytic activity;metal ion binding;nucleotide binding;protein binding	Pf00365	948412	SH08_01090; SH03_01085; SH06_01085; SH04_01085; SH07_01090; SF31_01085	pfkA	Carbon metabolism; Biosynthesis of amino acids; Fructose and mannose metabolism; RNA degradation; Microbial metabolism in diverse environments; Biosynthesis of secondary metabolites; Galactose metabolism; Biosynthesis of antibiotics; Methane metabolism; Metabolic pathways; Glycolysis / Gluconeogenesis; Pentose phosphate pathway		12	3.78054e+08	3.53347e+08	3.35514e+08	4.65594e+08	4.30534e+08	4.49937e+08	4.66812e+08	5.15113e+08	4.76463e+08	5.05142e+08	4.83821e+08	4.40881e+08	3.94171e+08	3.74416e+08	4.0125e+08	4.1512e+08	4.37499e+08	4.88074e+08	4.74397e+08	4.58091e+08	5.31724e+08	4.66439e+08	4.60628e+08	4.60139e+08
FALSE	High	Master Protein	P0AEZ3	Septum site-determining protein MinD OS=Escherichia coli (strain K12) GN=minD PE=1 SV=2	0	217.403	75	31	1231	31	270	29.6	5.38	3010.47	31	cell division;cell organization and biogenesis;regulation of biological process	cytosol;membrane	catalytic activity;nucleotide binding;protein binding	Pf01656, Pf13614	945741	SH08_09830; SH03_09730; SH06_10035; SH04_09720; SH07_09725; SF31_10035	minD			0	3.76868e+08	3.43724e+08	3.46618e+08	4.93541e+08	4.65681e+08	4.74705e+08	3.69603e+08	4.01116e+08	3.17272e+08	4.83696e+08	4.9271e+08	4.84229e+08	3.06532e+08	3.04201e+08	3.20411e+08	4.83302e+08	4.80341e+08	4.89544e+08	4.92074e+08	5.05044e+08	4.79055e+08	4.7612e+08	4.60334e+08	4.71244e+08
FALSE	High	Master Protein	P0AC59	Glutaredoxin 2 OS=Escherichia coli (strain K12) GN=grxB PE=1 SV=1	0	216.905	90	27	1035	27	215	24.3	7.96	2062.17	27	cellular homeostasis;metabolic process;regulation of biological process;transport	cytosol	catalytic activity;protein binding	Pf00462, Pf02798, Pf04399, Pf13409, Pf13417	946926	SH08_09265; SH03_09265; SH06_09570; SH04_09255; SH07_09260; SF31_09570	grxB			0	5.14089e+08	4.50128e+08	4.11328e+08	4.35662e+08	4.22139e+08	3.94601e+08	3.35891e+08	3.40573e+08	2.93946e+08	4.54874e+08	4.22584e+08	4.51798e+08	2.38307e+08	2.35571e+08	2.47633e+08	4.01606e+08	4.09566e+08	4.42805e+08	3.95717e+08	3.72784e+08	3.91106e+08	4.36443e+08	3.928e+08	3.88469e+08
FALSE	High	Master Protein	P0A7U3	30S ribosomal protein S19 OS=Escherichia coli (strain K12) GN=rpsS PE=1 SV=2	0	216.8	92	15	977	15	92	10.4	10.52	2518.37	15	cell organization and biogenesis;metabolic process	cytosol;ribosome	RNA binding;structural molecule activity	Pf00203	947811; 31655999	SH08_20845; SH03_20740; SH06_21045; SH04_20730; SH07_20735; SF31_21130	rpsS; AL524_RS00870	Ribosome		1	1.64757e+09	1.73072e+09	1.31879e+09	1.3833e+09	1.35513e+09	1.38773e+09	1.69394e+09	1.91091e+09	1.80393e+09	1.43454e+09	1.42085e+09	1.58581e+09	2.04498e+09	2.08987e+09	1.79531e+09	1.48198e+09	1.46728e+09	1.48948e+09	1.75348e+09	1.56039e+09	1.48584e+09	1.78909e+09	1.38259e+09	1.33791e+09
FALSE	High	Master Protein	P76658	Bifunctional protein HldE OS=Escherichia coli (strain K12) GN=hldE PE=1 SV=1	0	216.796	68	29	1428	29	477	51	5.41	2954.41	29	metabolic process	cytosol	catalytic activity;nucleotide binding	Pf00294, Pf01467, Pf08543	947548	SH08_19545; SH03_19445; SH06_19750; SH04_19435; SH07_19440; SF31_19790	hldE; rfaE	Lipopolysaccharide biosynthesis; Metabolic pathways		2	3.1098e+08	2.79854e+08	2.80263e+08	2.7713e+08	2.74569e+08	2.66699e+08	4.12652e+08	3.7919e+08	4.07672e+08	2.73877e+08	2.82246e+08	2.61866e+08	3.04433e+08	3.01141e+08	3.20332e+08	2.65294e+08	2.603e+08	2.70066e+08	2.85882e+08	2.99688e+08	3.26415e+08	2.60362e+08	2.62346e+08	2.71986e+08
FALSE	High	Master Protein	P14175	Glycine betaine/proline betaine transport system ATP-binding protein ProV OS=Escherichia coli (strain K12) GN=proV PE=1 SV=1	0	216.458	61	32	860	32	400	44.1	5.57	1841.93	32	regulation of biological process;response to stimulus;transport	membrane	catalytic activity;nucleotide binding;protein binding;receptor activity;signal transducer activity;transporter activity	Pf00005, Pf00571, Pf13304	947148	SH08_17615; SH03_17515; SH06_17820; SH04_17505; SH07_17510; SF31_17865	proV	ABC transporters		1	7.14977e+08	7.64633e+08	6.18836e+08	1.9136e+08	1.82621e+08	3.81473e+08	3.07123e+08	5.45093e+08	3.20504e+08	3.684e+08	1.33456e+08	2.83444e+08	7.39046e+08	9.10352e+08	8.3416e+08	3.61848e+08	1.86119e+08	2.3627e+08	2.09817e+08	1.46547e+08	1.65627e+08	1.65741e+08	1.93289e+08	1.83165e+08
FALSE	High	Master Protein	P0A877	Tryptophan synthase alpha chain OS=Escherichia coli (strain K12) GN=trpA PE=1 SV=1	0	216.302	100	25	995	25	268	28.7	5.48	2732.72	25	metabolic process	cytoplasm;cytosol	catalytic activity	Pf00290	946204	SH08_10280; SH03_10180; SH06_10485; SH04_10170; SH07_10175; SF31_10485	trpA	Biosynthesis of amino acids; Glycine, serine and threonine metabolism; Biosynthesis of secondary metabolites; Biosynthesis of antibiotics; Phenylalanine, tyrosine and tryptophan biosynthesis; Metabolic pathways		6	3.03099e+08	3.50135e+08	3.1896e+08	3.96478e+08	3.66614e+08	3.99984e+08	3.14978e+08	3.93849e+08	3.07164e+08	4.31526e+08	4.20107e+08	3.91903e+08	3.85693e+08	3.80497e+08	3.70238e+08	3.65763e+08	3.88226e+08	4.48557e+08	4.22997e+08	4.17077e+08	4.18089e+08	3.85386e+08	4.3823e+08	3.88576e+08
FALSE	High	Master Protein	P38489	Oxygen-insensitive NAD(P)H nitroreductase OS=Escherichia coli (strain K12) GN=nfsB PE=1 SV=1	0	216.264	76	26	1078	26	217	23.9	6.23	2379.35	26	metabolic process	cytosol;membrane	catalytic activity;nucleotide binding;protein binding	Pf00881	945778	SH08_06710; SH03_06715; SH06_07020; SH04_06705; SH07_06710; SF31_07020	nfsB	Nitrotoluene degradation; Microbial metabolism in diverse environments		2	5.64311e+08	5.19563e+08	4.64677e+08	4.48799e+08	4.73839e+08	4.85803e+08	6.19255e+08	6.46631e+08	5.53266e+08	4.54056e+08	4.52855e+08	3.90391e+08	7.38859e+08	6.92177e+08	7.95493e+08	4.17781e+08	4.38994e+08	4.28437e+08	3.41318e+08	3.85677e+08	3.72795e+08	4.10929e+08	4.47199e+08	4.3045e+08
FALSE	High	Master Protein	P08312	Phenylalanine--tRNA ligase alpha subunit OS=Escherichia coli (strain K12) GN=pheS PE=1 SV=2	0	213.985	80	26	1155	26	327	36.8	6.2	2304.78	26	metabolic process	cytoplasm;cytosol	catalytic activity;metal ion binding;nucleotide binding;protein binding;RNA binding	Pf01409, Pf02912	946223	SH08_12680; SH03_12580; SH06_12885; SH04_12570; SH07_12575; SF31_12885	pheS	Aminoacyl-tRNA biosynthesis		1	2.49729e+08	1.97571e+08	2.08224e+08	2.18114e+08	2.13725e+08	2.34422e+08	2.1507e+08	2.18056e+08	2.03341e+08	2.32974e+08	2.23122e+08	2.10667e+08	2.10406e+08	2.1188e+08	2.37167e+08	2.1332e+08	2.20589e+08	2.19357e+08	2.23389e+08	2.07802e+08	2.43412e+08	2.20507e+08	2.25131e+08	2.40898e+08
FALSE	High	Master Protein	P0A6L0	Deoxyribose-phosphate aldolase OS=Escherichia coli (strain K12) GN=deoC PE=1 SV=1	0	213.639	85	24	1059	24	259	27.7	5.73	2536.09	24	metabolic process;response to stimulus	cytoplasm;cytosol;membrane	catalytic activity	Pf01791	948902	SH08_03615; SH03_03620; SH06_03925; SH04_03610; SH07_03615; SF31_03925	deoC	Pentose phosphate pathway		1	2.13274e+08	2.21952e+08	2.19134e+08	5.35231e+08	5.246e+08	5.57056e+08	2.42362e+08	2.41949e+08	2.60052e+08	5.02827e+08	4.79221e+08	5.28236e+08	3.08956e+08	3.33937e+08	3.37709e+08	4.97544e+08	4.83324e+08	5.08826e+08	7.3804e+08	7.38364e+08	7.4579e+08	6.10236e+08	5.38623e+08	5.4692e+08
FALSE	High	Master Protein	P05459	Erythronate-4-phosphate dehydrogenase OS=Escherichia coli (strain K12) GN=pdxB PE=2 SV=2	0	212.942	79	31	904	31	378	41.3	6.7	1950.49	31	metabolic process	cytoplasm;cytosol	catalytic activity;nucleotide binding;protein binding	Pf00389, Pf02826, Pf11890	946785	SH08_15830; SH03_15730; SH06_16035; SH04_15720; SH07_15725; SF31_16035	pdxB	Vitamin B6 metabolism; Metabolic pathways		2	1.73173e+08	1.48486e+08	1.35372e+08	1.55232e+08	1.56136e+08	1.58407e+08	1.42054e+08	1.46865e+08	1.50526e+08	1.35301e+08	1.6169e+08	1.20277e+08	1.57719e+08	1.52784e+08	1.59619e+08	1.61348e+08	1.35464e+08	1.26275e+08	1.26278e+08	1.65544e+08	1.6238e+08	1.42854e+08	1.5232e+08	1.54358e+08
FALSE	High	Master Protein	P76403	Uncharacterized protease YegQ OS=Escherichia coli (strain K12) GN=yegQ PE=3 SV=1	0	211.981	77	31	830	31	453	51.2	6.19	1764.05	31	metabolic process	cytosol	catalytic activity	Pf01136	946609	SH08_14575; SH03_14475; SH06_14780; SH04_14465; SH07_14470; SF31_14785	yegQ			0	2.36132e+08	1.85472e+08	1.8601e+08	1.39645e+08	1.46176e+08	1.37992e+08	1.6534e+08	1.30122e+08	1.85692e+08	1.14249e+08	1.25138e+08	8.66264e+07	1.78604e+08	1.78462e+08	2.01087e+08	1.49793e+08	1.46829e+08	1.06576e+08	7.41492e+07	1.14105e+08	1.20603e+08	1.31441e+08	1.2864e+08	1.28806e+08
FALSE	High	Master Protein	P15877	Quinoprotein glucose dehydrogenase OS=Escherichia coli (strain K12) GN=gcd PE=1 SV=3	0	211.947	56	37	616	37	796	86.7	5.62	1151.95	37	metabolic process	membrane	catalytic activity;metal ion binding;protein binding	Pf01011, Pf13360	944830	SH08_04355; SH03_04360; SH06_04670; SH04_04350; SH07_04355; SF31_04670	gcd	Biosynthesis of secondary metabolites; Biosynthesis of antibiotics; Metabolic pathways; Pentose phosphate pathway		4	3.04352e+07	7.15018e+06	4.63079e+07	4.08426e+07	4.34142e+07	3.97959e+07	6.49948e+06	9.39983e+06	3.9343e+06	4.98101e+07	5.28077e+07	2.33488e+07	1.32509e+07	9.59576e+06	8.0327e+06	2.89784e+07	2.03997e+08	4.26849e+07	3.93644e+07	3.57413e+07	4.64511e+07	3.86357e+07	3.38925e+07	4.18326e+07
FALSE	High	Master Protein	P12758	Uridine phosphorylase OS=Escherichia coli (strain K12) GN=udp PE=1 SV=3	0	211.556	95	21	1081	21	253	27.1	6.21	3217.86	21	cell organization and biogenesis;metabolic process;response to stimulus	cytoplasm;cytosol	catalytic activity;metal ion binding;protein binding	Pf01048	948987	SH08_00650; SH03_00645; SH06_00645; SH04_00645; SH07_00650; SF31_00645	udp	Pyrimidine metabolism; Metabolic pathways		2	3.00301e+08	3.07492e+08	3.17262e+08	8.13441e+08	7.93336e+08	8.06236e+08	5.1027e+08	5.04401e+08	5.26706e+08	7.87618e+08	7.6455e+08	8.29597e+08	7.33968e+08	6.84095e+08	7.48287e+08	8.01626e+08	7.99689e+08	7.77416e+08	1.01668e+09	9.55539e+08	9.57764e+08	7.36598e+08	7.91145e+08	7.07164e+08
FALSE	High	Master Protein	P00893	Acetolactate synthase isozyme 3 large subunit OS=Escherichia coli (strain K12) GN=ilvI PE=1 SV=2	0	209.434	62	31	743	31	574	62.9	6.33	1417.54	31	metabolic process	cytosol	catalytic activity;metal ion binding;nucleotide binding	Pf00205, Pf02775, Pf02776	948793	SH08_04120; SH03_04125; SH06_04435; SH04_04115; SH07_04120; SF31_04435	ilvI	Pantothenate and CoA biosynthesis; 2-Oxocarboxylic acid metabolism; Biosynthesis of amino acids; Biosynthesis of secondary metabolites; Biosynthesis of antibiotics; Metabolic pathways; Butanoate metabolism; C5-Branched dibasic acid metabolism; Valine, leucine and isoleucine biosynthesis		9	6.267e+07	6.08805e+07	7.36675e+07	1.10067e+08	9.74211e+07	1.24069e+08	7.92155e+07	9.11264e+07	8.08402e+07	1.28941e+08	1.13288e+08	8.98622e+07	6.61418e+07	7.04865e+07	1.01364e+08	8.43763e+07	1.04094e+08	9.82322e+07	8.68856e+07	8.40704e+07	9.57763e+07	1.01438e+08	9.93863e+07	1.03679e+08
FALSE	High	Master Protein	P0AG16	Amidophosphoribosyltransferase OS=Escherichia coli (strain K12) GN=purF PE=1 SV=2	0	208.186	67	30	871	30	505	56.5	5.52	2201.74	30	metabolic process	cytoplasm;cytosol	catalytic activity;metal ion binding;protein binding	Pf00156, Pf00310, Pf13522, Pf13537	946794	SH08_15790; SH03_15690; SH06_15995; SH04_15680; SH07_15685; SF31_15995	purF	Alanine, aspartate and glutamate metabolism; Biosynthesis of secondary metabolites; Biosynthesis of antibiotics; Purine metabolism; Metabolic pathways		5	1.6348e+08	1.27053e+08	1.33109e+08	1.05231e+08	1.14656e+08	1.20143e+08	2.07264e+08	2.08023e+08	2.49604e+08	1.07772e+08	1.11035e+08	9.66497e+07	1.27219e+08	1.2674e+08	1.58581e+08	1.01795e+08	1.07036e+08	1.09001e+08	8.67435e+07	1.1273e+08	1.02397e+08	1.18292e+08	1.06265e+08	1.04337e+08
FALSE	High	Master Protein	P0A8E7	UPF0234 protein YajQ OS=Escherichia coli (strain K12) GN=yajQ PE=1 SV=2	0	207.975	82	23	969	23	163	18.3	6.24	2142.25	23	response to stimulus	cytosol	nucleotide binding;protein binding;RNA binding	Pf04461	945063	SH08_05935; SH03_05925; SH06_06230; SH04_05915; SH07_05920; SF31_06230	yajQ			0	9.42068e+08	9.28374e+08	1.00927e+09	8.87281e+08	9.14081e+08	8.76538e+08	1.10414e+09	1.06252e+09	9.5337e+08	9.15963e+08	9.01467e+08	9.81707e+08	1.09954e+09	1.01682e+09	1.06379e+09	9.42355e+08	8.59041e+08	9.25532e+08	1.00083e+09	1.05035e+09	9.76252e+08	9.9396e+08	9.77229e+08	9.58957e+08
FALSE	High	Master Protein	P0A7W7	30S ribosomal protein S8 OS=Escherichia coli (strain K12) GN=rpsH PE=1 SV=2	0	207.914	92	21	1490	21	130	14.1	9.42	3090.2	21	cell organization and biogenesis;metabolic process;regulation of biological process	cytosol;ribosome	RNA binding;structural molecule activity	Pf00410	947802; 31660798	SH08_20795; SH03_20690; SH06_20995; SH04_20680; SH07_20685; SF31_21080	rpsH; AL524_RS25290	Ribosome		1	1.23013e+09	1.06028e+09	1.01047e+09	9.16112e+08	1.05673e+09	1.0352e+09	1.21876e+09	1.11942e+09	1.15319e+09	8.35847e+08	1.01761e+09	8.71931e+08	1.1016e+09	1.31891e+09	1.49606e+09	1.08947e+09	9.45444e+08	9.27239e+08	8.91699e+08	9.3123e+08	9.99725e+08	9.82146e+08	9.50176e+08	9.39151e+08
FALSE	High	Master Protein	P0ACJ8	cAMP-activated global transcriptional regulator CRP OS=Escherichia coli (strain K12) GN=crp PE=1 SV=1	0	207.624	83	25	931	25	210	23.6	8.25	1730.22	25	cell communication;metabolic process;regulation of biological process;response to stimulus	cytosol	DNA binding;nucleotide binding;protein binding	Pf00027, Pf00325, Pf13412, Pf13545	29925187; 947867	SH08_21060; SH03_20955; SH06_21260; SH04_20945; SH07_20950; SF31_21345	N172_RS07815; crp	Quorum sensing; Two-component system		2	4.48936e+08	4.6535e+08	4.95039e+08	4.82292e+08	4.70681e+08	5.09304e+08	5.03435e+08	5.50491e+08	5.04429e+08	5.13768e+08	4.3271e+08	5.23484e+08	5.1193e+08	4.73474e+08	4.32085e+08	4.15906e+08	4.59271e+08	5.42264e+08	5.1391e+08	4.73813e+08	4.77509e+08	4.91867e+08	4.48709e+08	4.68865e+08
FALSE	High	Master Protein	P0A917	Outer membrane protein X OS=Escherichia coli (strain K12) GN=ompX PE=1 SV=1	0	206.832	75	17	1531	17	171	18.6	7.17	4087.23	17		membrane	protein binding	Pf01389, Pf06316, Pf13505	944967	SH08_07950; SH03_07950; SH06_08255; SH04_07940; SH07_07945; SF31_08255	ompX			0	2.03016e+09	1.77217e+09	2.00642e+09	1.87274e+09	1.82739e+09	1.68962e+09	2.0279e+09	1.95258e+09	1.47701e+09	1.88971e+09	1.86331e+09	1.46353e+09	2.12362e+09	1.15185e+09	1.96429e+09	1.79633e+09	1.68194e+09	1.39612e+09	1.54223e+09	1.87536e+09	1.6749e+09	1.68169e+09	1.84992e+09	1.80838e+09
FALSE	High	Master Protein	P23839	UPF0701 protein YicC OS=Escherichia coli (strain K12) GN=yicC PE=1 SV=2	0	205.56	83	29	1011	29	287	33.2	5.12	2452.03	29		cytosol		Pf03755, Pf08340	948154	SH08_22590; SH03_22490; SH06_22790; SH04_22480; SH07_22485; SF31_22860	yicC			0	2.55416e+08	2.49861e+08	2.56774e+08	2.16275e+08	2.13719e+08	2.08049e+08	2.7831e+08	2.57476e+08	2.79633e+08	1.99779e+08	2.00386e+08	2.17974e+08	2.39012e+08	2.51177e+08	2.40824e+08	2.07219e+08	1.86733e+08	2.17639e+08	2.15426e+08	2.04002e+08	2.02689e+08	2.00333e+08	1.98173e+08	2.09252e+08
FALSE	High	Master Protein	P77581	Succinylornithine transaminase OS=Escherichia coli (strain K12) GN=astC PE=1 SV=1	0	204.072	89	26	719	25	406	43.6	6.35	1855.16	26	metabolic process		catalytic activity;protein binding	Pf00155, Pf00202	946255	SH08_12855; SH03_12755; SH06_13060; SH04_12745; SH07_12750; SF31_13060	astC	Arginine and proline metabolism; Metabolic pathways		2	6.14479e+07	3.26033e+07	4.17302e+07	3.11944e+08	2.96117e+08	3.05461e+08	4.47911e+07	6.02285e+07	5.31704e+07	2.50414e+08	2.59587e+08	2.47952e+08	3.02882e+07	3.1825e+07	7.37334e+07	2.78814e+08	2.7222e+08	3.00258e+08	2.37996e+08	2.59762e+08	2.36133e+08	3.12575e+08	2.67993e+08	2.52719e+08
FALSE	High	Master Protein	P68919	50S ribosomal protein L25 OS=Escherichia coli (strain K12) GN=rplY PE=1 SV=1	0	204.059	95	18	1785	18	94	10.7	9.6	3648.31	18	cell organization and biogenesis;metabolic process;regulation of biological process;response to stimulus	cytoplasm;cytosol;ribosome	RNA binding;structural molecule activity	Pf01386	945618	SH08_15120; SH03_15020; SH06_15325; SH04_15010; SH07_15015; SF31_15325	rplY	Ribosome		1	2.79863e+09	2.69724e+09	2.29281e+09	1.91596e+09	2.09951e+09	1.98155e+09	2.70333e+09	2.51381e+09	2.51764e+09	1.82528e+09	2.00745e+09	1.81713e+09	2.78568e+09	2.62161e+09	2.71003e+09	2.1672e+09	2.08044e+09	1.62153e+09	1.97156e+09	2.0979e+09	2.00973e+09	1.64003e+09	2.06431e+09	2.05728e+09
FALSE	High	Master Protein	P09127	Putative uroporphyrinogen-III C-methyltransferase OS=Escherichia coli (strain K12) GN=hemX PE=1 SV=1	0	203.48	77	30	915	30	393	42.9	4.82	2247.49	30	metabolic process	membrane	catalytic activity	Pf04375	948446	SH08_00510; SH03_00505; SH06_00505; SH04_00505; SH07_00510; SF31_00505	hemX	Biosynthesis of secondary metabolites; Metabolic pathways; Porphyrin and chlorophyll metabolism		3	1.08867e+08	1.09676e+08	1.27945e+08	9.78132e+07	1.1065e+08	9.3908e+07	1.69344e+08	1.34319e+08	1.51863e+08	1.2688e+08	1.19902e+08	1.04125e+08	1.16551e+08	8.62884e+07	9.48129e+07	1.29268e+08	1.36722e+08	1.69304e+08	1.2311e+08	1.83086e+08	1.4091e+08	1.23974e+08	1.32351e+08	1.12467e+08
FALSE	High	Master Protein	P62620	4-hydroxy-3-methylbut-2-en-1-yl diphosphate synthase (flavodoxin) OS=Escherichia coli (strain K12) GN=ispG PE=1 SV=1	0	202.88	74	35	1052	35	372	40.7	6.21	2164.45	35	metabolic process	cytosol	catalytic activity;metal ion binding;protein binding	Pf04551	946991	SH08_16800; SH03_16700; SH06_17005; SH04_16690; SH07_16695; SF31_17050	ispG	Biosynthesis of secondary metabolites; Terpenoid backbone biosynthesis; Biosynthesis of antibiotics; Metabolic pathways		4	1.9041e+08	2.27834e+08	2.13296e+08	1.94183e+08	2.03538e+08	1.9368e+08	1.68128e+08	1.82157e+08	1.87467e+08	1.86024e+08	1.91368e+08	2.31277e+08	2.26815e+08	2.65195e+08	2.0225e+08	1.87678e+08	2.02224e+08	2.20087e+08	2.25074e+08	1.8847e+08	2.08618e+08	2.0633e+08	1.93819e+08	1.82717e+08
FALSE	High	Master Protein	P36659	Curved DNA-binding protein OS=Escherichia coli (strain K12) GN=cbpA PE=1 SV=2	0	202.879	64	22	800	22	306	34.4	6.81	1786.38	22	metabolic process	cytoplasm	DNA binding;protein binding	Pf00226, Pf01556	947572	SH08_08920; SH03_08920; SH06_09225; SH04_08910; SH07_08915; SF31_09225	cbpA			0	5.11399e+07	3.58939e+07	2.94786e+07	1.52659e+08	1.88204e+08	1.52893e+08	3.50298e+07	4.95897e+07	2.54682e+07	1.22193e+08	1.20684e+08	1.15385e+08	5.58126e+07	4.03918e+07	7.37747e+07	1.51362e+08	1.56779e+08	1.468e+08	1.3336e+08	1.62716e+08	1.64011e+08	1.62287e+08	1.27378e+08	1.41971e+08
FALSE	High	Master Protein	P29744	Flagellar hook-associated protein 3 OS=Escherichia coli (strain K12) GN=flgL PE=3 SV=2	0	202.621	69	25	682	25	317	34.3	4.79	1812.67	25	cellular component movement	extracellular	structural molecule activity	Pf00669	945646	SH08_09360; SH03_09360; SH06_09665; SH04_09350; SH07_09355; SF31_09665	flgL	Flagellar assembly		1	9.52499e+07	5.5075e+07	1.3188e+08	1.32571e+08	1.17018e+08	1.44398e+08	1.71054e+07	4.82094e+07	2.33796e+07	1.19516e+08	1.19759e+08	1.33136e+08	2.27102e+07	3.71873e+07	3.74567e+07	1.67315e+08	1.41219e+08	1.12984e+08	1.01967e+08	1.06186e+08	1.32281e+08	1.21022e+08	1.41767e+08	1.68037e+08
FALSE	High	Master Protein	Q46857	2,5-diketo-D-gluconic acid reductase A OS=Escherichia coli (strain K12) GN=dkgA PE=1 SV=3	0	202.333	82	27	1059	27	275	31.1	6.46	2422.06	27	metabolic process	cytoplasm;cytosol	catalytic activity	Pf00248	947495	SH08_19335; SH03_19235; SH06_19540; SH04_19225; SH07_19230; SF31_19580	dkgA			0	1.20871e+08	1.11939e+08	1.20635e+08	4.07205e+08	3.46639e+08	4.41552e+08	8.06902e+07	8.32339e+07	8.91134e+07	5.30853e+08	4.48265e+08	4.45043e+08	1.08681e+08	9.87328e+07	9.10246e+07	3.99915e+08	4.14918e+08	4.59247e+08	5.18014e+08	5.19147e+08	5.13066e+08	5.16784e+08	4.68151e+08	4.58588e+08
FALSE	High	Master Protein	P0AAX8	Probable L,D-transpeptidase YbiS OS=Escherichia coli (strain K12) GN=ybiS PE=1 SV=1	0	201.819	70	20	903	19	306	33.3	6.4	2320.97	20	cell organization and biogenesis;metabolic process;regulation of biological process		catalytic activity	Pf03734	945441	SH08_07975; SH03_07975; SH06_08280; SH04_07965; SH07_07970; SF31_08280	ybiS; ldtB			0	2.88984e+08	3.40072e+08	3.60639e+08	2.60263e+08	2.68039e+08	2.4943e+08	2.68508e+08	2.80102e+08	2.50282e+08	2.58897e+08	2.87564e+08	2.94941e+08	2.15017e+08	2.11761e+08	2.18829e+08	2.75964e+08	2.71014e+08	2.75204e+08	2.94245e+08	2.9072e+08	2.60209e+08	2.87789e+08	2.78004e+08	2.47712e+08
FALSE	High	Master Protein	P21507	ATP-dependent RNA helicase SrmB OS=Escherichia coli (strain K12) GN=srmB PE=1 SV=1	0	201.582	64	27	996	27	444	49.9	9.25	2304.44	27	cell organization and biogenesis;metabolic process	cytoplasm;cytosol	catalytic activity;nucleotide binding;protein binding;RNA binding	Pf00270, Pf00271	947055	SH08_17125; SH03_17025; SH06_17330; SH04_17015; SH07_17020; SF31_17375	srmB			0	2.53824e+08	2.73983e+08	2.93261e+08	1.62391e+08	1.62854e+08	1.69158e+08	1.07685e+08	1.28239e+08	1.17222e+08	1.4926e+08	1.44656e+08	1.6357e+08	2.0902e+08	2.17761e+08	2.08202e+08	1.58657e+08	1.52135e+08	1.72376e+08	1.59047e+08	1.6589e+08	1.72586e+08	1.58458e+08	1.6411e+08	1.64014e+08
FALSE	High	Master Protein	P06129	Vitamin B12 transporter BtuB OS=Escherichia coli (strain K12) GN=btuB PE=1 SV=2	0	201.271	67	29	626	29	614	68.4	5.49	1467.86	29	transport	membrane	metal ion binding;protein binding;receptor activity;transporter activity	Pf00593, Pf07715	948468	SH08_01350; SH03_01345; SH04_01345; SH07_01350	btuB			0	7.10317e+07	5.22858e+07	6.17305e+07	7.62681e+07	7.60382e+07	6.98049e+07	7.51723e+07	7.29696e+07	6.57093e+07	8.35975e+07	9.29419e+07	5.88893e+07	5.80219e+07	3.65585e+07	6.24548e+07	7.15944e+07	9.05332e+07	7.00671e+07	9.04404e+07	7.00546e+07	6.21733e+07	8.70626e+07	7.83181e+07	8.24754e+07
FALSE	High	Master Protein	P0A6F3	Glycerol kinase OS=Escherichia coli (strain K12) GN=glpK PE=1 SV=2	0	200.526	72	32	924	32	502	56.2	5.5	1994.73	32	metabolic process;response to stimulus	cytosol	catalytic activity;metal ion binding;nucleotide binding;protein binding	Pf00370, Pf02782	948423	SH08_01140; SH03_01135; SH06_01135; SH04_01135; SH07_01140; SF31_01135	glpK	Glycerolipid metabolism; Metabolic pathways		2	6.26977e+07	4.92147e+07	6.54361e+07	2.63014e+08	2.4998e+08	3.07753e+08	5.30715e+07	5.68893e+07	5.47679e+07	2.84547e+08	2.72981e+08	2.42099e+08	5.43445e+07	4.09557e+07	5.08029e+07	2.37037e+08	2.60482e+08	2.90926e+08	2.35093e+08	2.19373e+08	2.41057e+08	3.12585e+08	2.81816e+08	2.90629e+08
FALSE	High	Master Protein	P15034	Xaa-Pro aminopeptidase OS=Escherichia coli (strain K12) GN=pepP PE=1 SV=2	0	200.054	49	26	710	26	441	49.8	5.39	1772.17	26	metabolic process	cytoplasm;cytosol	catalytic activity;metal ion binding;protein binding	Pf00557, Pf05195	947385	SH08_18815; SH03_18715; SH06_19020; SH04_18705; SH07_18710; SF31_19060	pepP			0	1.83927e+08	1.9363e+08	2.07992e+08	1.39684e+08	1.47489e+08	1.52915e+08	9.34726e+07	8.59454e+07	7.72452e+07	1.51223e+08	1.39884e+08	1.43172e+08	1.11024e+08	9.32925e+07	8.29336e+07	1.30368e+08	1.39804e+08	1.36856e+08	1.40632e+08	1.28822e+08	1.32593e+08	1.43344e+08	1.4292e+08	1.36426e+08
FALSE	High	Master Protein	P0A9C3	Aldose 1-epimerase OS=Escherichia coli (strain K12) GN=galM PE=1 SV=1	0	199.919	79	21	941	21	346	38.2	5.01	2318.77	21	metabolic process	cytoplasm	catalytic activity	Pf01263	944943	SH08_07645; SH03_07645; SH06_07950; SH04_07635; SH07_07640; SF31_07950	galM	Microbial metabolism in diverse environments; Biosynthesis of secondary metabolites; Galactose metabolism; Biosynthesis of antibiotics; Metabolic pathways; Glycolysis / Gluconeogenesis		6	2.27055e+08	1.97796e+08	1.85264e+08	3.02634e+08	3.02985e+08	2.94087e+08	4.56119e+08	3.79129e+08	3.38234e+08	3.10196e+08	3.22692e+08	2.37479e+08	1.92367e+08	1.60217e+08	1.90482e+08	3.07429e+08	2.96778e+08	2.85008e+08	2.66318e+08	2.89948e+08	2.80898e+08	2.94102e+08	2.98658e+08	2.95063e+08
FALSE	High	Master Protein	P31663	Pantothenate synthetase OS=Escherichia coli (strain K12) GN=panC PE=1 SV=1	0	199.783	71	29	1002	29	283	31.6	6.28	1937.94	29	metabolic process	cytoplasm;cytosol	catalytic activity;nucleotide binding;protein binding	Pf02569	944958	SH08_04400; SH03_04405; SH06_04715; SH04_04395; SH07_04400; SF31_04715	panC	Pantothenate and CoA biosynthesis; Biosynthesis of secondary metabolites; beta-Alanine metabolism; Metabolic pathways		4	2.01169e+08	2.38808e+08	1.83776e+08	1.67057e+08	1.6423e+08	1.7103e+08	1.79805e+08	1.72973e+08	1.58723e+08	1.90373e+08	1.95135e+08	1.90486e+08	2.32115e+08	1.92317e+08	1.72055e+08	1.53249e+08	1.81336e+08	2.16121e+08	1.91065e+08	1.74082e+08	1.77289e+08	1.90698e+08	1.78964e+08	1.57601e+08
FALSE	High	Master Protein	P02943	Maltoporin OS=Escherichia coli (strain K12) GN=lamB PE=1 SV=1	0	199.608	73	25	685	25	446	49.9	4.98	2007.26	25	response to stimulus;transport	membrane	protein binding;receptor activity;transporter activity	Pf02264	948548	SH08_01735; SH03_01730; SH06_01720; SH04_01730; SH07_01735; SF31_01720	lamB			0	1.5503e+07	1.17009e+07	1.39757e+07	2.80232e+08	2.64596e+08	3.18674e+08	1.07931e+08	8.62771e+07	8.50591e+07	2.74526e+08	2.61126e+08	2.27385e+08	2.88679e+07	2.73086e+07	4.55576e+07	2.38869e+08	2.38081e+08	2.76859e+08	1.86408e+08	1.56908e+08	1.95748e+08	3.00989e+08	2.76244e+08	2.85841e+08
FALSE	High	Master Protein	P0AE52	Putative peroxiredoxin bcp OS=Escherichia coli (strain K12) GN=bcp PE=1 SV=1	0	198.623	97	19	1027	19	156	17.6	5.24	2611.85	19	cellular homeostasis;metabolic process;regulation of biological process;response to stimulus	cytosol	antioxidant activity;catalytic activity	Pf00578, Pf02630, Pf08534	946949	SH08_16620; SH03_16520; SH06_16825; SH04_16510; SH07_16515; SF31_16870	bcp			0	5.56833e+08	7.23468e+08	6.74951e+08	5.39906e+08	5.68322e+08	5.4004e+08	4.65232e+08	5.12232e+08	4.55099e+08	5.51711e+08	6.05682e+08	6.25047e+08	6.09694e+08	5.52775e+08	5.13338e+08	5.75587e+08	5.78863e+08	5.09702e+08	5.57772e+08	5.00336e+08	4.95978e+08	5.22922e+08	4.86788e+08	5.5094e+08
FALSE	High	Master Protein	P0AA16	Transcriptional regulatory protein OmpR OS=Escherichia coli (strain K12) GN=ompR PE=1 SV=1	0	198.221	92	25	1055	25	239	27.3	6.39	2129.41	25	metabolic process;regulation of biological process;response to stimulus	cytoplasm	DNA binding;protein binding;signal transducer activity	Pf00072, Pf00486, Pf06490	8912757; 947913	SH08_21300; SH03_21195; SH06_21500; SH04_21185; SH07_21190; SF31_21585	ompR; EAMY_RS33245	Two-component system		1	2.89052e+08	2.76681e+08	2.64804e+08	4.00101e+08	3.70703e+08	3.85514e+08	3.13317e+08	2.79468e+08	2.87762e+08	4.08237e+08	4.08612e+08	4.60064e+08	2.65419e+08	2.76863e+08	2.50794e+08	3.81805e+08	3.87453e+08	4.30744e+08	4.84389e+08	4.57626e+08	4.3353e+08	4.37287e+08	3.99406e+08	3.70298e+08
FALSE	High	Master Protein	P0A7R9	30S ribosomal protein S11 OS=Escherichia coli (strain K12) GN=rpsK PE=1 SV=2	0	198.183	74	17	1153	17	129	13.8	11.33	2452.42	17	cell organization and biogenesis;metabolic process	cytosol;ribosome	protein binding;RNA binding;structural molecule activity	Pf00411	947792; 31655987	SH08_20750; SH03_20645; SH06_20950; SH04_20635; SH07_20640; SF31_21035	rpsK; AL524_RS00775	Ribosome		1	2.77572e+09	2.82055e+09	3.07303e+09	2.15921e+09	2.11186e+09	2.32579e+09	3.15491e+09	3.00708e+09	3.1555e+09	2.35294e+09	2.14734e+09	2.61252e+09	3.83133e+09	3.76975e+09	3.16526e+09	2.14344e+09	2.13333e+09	2.46402e+09	2.51893e+09	2.41166e+09	2.29871e+09	2.05789e+09	2.40493e+09	2.36674e+09
FALSE	High	Master Protein	P0ADY7	50S ribosomal protein L16 OS=Escherichia coli (strain K12) GN=rplP PE=1 SV=1	0	198.065	76	18	909	18	136	15.3	11.22	2396.27	18	cell organization and biogenesis;metabolic process	ribosome	RNA binding;structural molecule activity	Pf00252	947806	SH08_20830; SH03_20725; SH06_21030; SH04_20715; SH07_20720; SF31_21115	rplP	Ribosome		1	1.11042e+09	1.75463e+09	1.59466e+09	9.52226e+08	1.05127e+09	9.62715e+08	1.1764e+09	1.22454e+09	1.41967e+09	9.49652e+08	9.9384e+08	1.50912e+09	2.02249e+09	1.95964e+09	1.39511e+09	1.0994e+09	1.0353e+09	1.09827e+09	1.49983e+09	1.12094e+09	9.80181e+08	1.0865e+09	9.91684e+08	9.88803e+08
FALSE	High	Master Protein	P0ADG4	Inositol-1-monophosphatase OS=Escherichia coli (strain K12) GN=suhB PE=1 SV=1	0	198.058	88	29	910	29	267	29.2	6.96	1965.44	29	metabolic process;regulation of biological process;response to stimulus	cytoplasm;cytosol	catalytic activity;metal ion binding;protein binding	Pf00459	947285	SH08_16890; SH03_16790; SH06_17095; SH04_16780; SH07_16785; SF31_17140	suhB	Inositol phosphate metabolism; Metabolic pathways; Streptomycin biosynthesis		3	2.98137e+08	2.62311e+08	2.46398e+08	2.1318e+08	2.17458e+08	2.21772e+08	2.63255e+08	2.81031e+08	3.47472e+08	2.23006e+08	2.2392e+08	1.87775e+08	2.4538e+08	2.77841e+08	2.911e+08	2.06393e+08	2.0665e+08	2.10321e+08	2.07099e+08	2.243e+08	2.11868e+08	2.26473e+08	2.29524e+08	2.19441e+08
FALSE	High	Master Protein	P0A862	Thiol peroxidase OS=Escherichia coli (strain K12) GN=tpx PE=1 SV=2	0	197.856	86	17	1161	17	168	17.8	4.92	3884.43	17	cellular homeostasis;metabolic process;regulation of biological process;response to stimulus	cytoplasm;cytosol	antioxidant activity;catalytic activity;protein binding	Pf00578, Pf08534	945880	SH08_10645; SH03_10545; SH06_10850; SH04_10535; SH07_10540; SF31_10850	tpx			0	1.95589e+09	2.04336e+09	2.12841e+09	2.0592e+09	1.97352e+09	1.8797e+09	1.69635e+09	1.8694e+09	1.54738e+09	2.12694e+09	2.17454e+09	1.95546e+09	1.63993e+09	1.49301e+09	1.59604e+09	1.99697e+09	1.83495e+09	2.00236e+09	2.04318e+09	1.96163e+09	1.94849e+09	1.95128e+09	2.06192e+09	2.03332e+09
FALSE	High	Master Protein	P39177	Universal stress protein UP12 OS=Escherichia coli (strain K12) GN=uspG PE=1 SV=2	0	197.335	92	11	902	11	142	15.9	6.52	2889.13	11	metabolic process;regulation of biological process;response to stimulus	cytoplasm	catalytic activity;protein binding	Pf00582	945229	SH08_06875; SH03_06880; SH06_07185; SH04_06870; SH07_06875; SF31_07185	uspG			0	3.74273e+08	2.47043e+08	2.6555e+08	5.71408e+08	5.16724e+08	5.77832e+08	2.04888e+08	2.11581e+08	1.58931e+08	6.38368e+08	6.45417e+08	5.41895e+08	1.6382e+08	1.65745e+08	2.01661e+08	5.79642e+08	6.65413e+08	5.29479e+08	7.54549e+08	8.53359e+08	7.36609e+08	6.96286e+08	6.37731e+08	5.67073e+08
FALSE	High	Master Protein	P07001	NAD(P) transhydrogenase subunit alpha OS=Escherichia coli (strain K12) GN=pntA PE=1 SV=2	0	197.302	66	23	704	23	510	54.6	5.83	1481.9	23	metabolic process;transport	membrane	catalytic activity;nucleotide binding;protein binding	Pf01262, Pf05222, Pf12769	946628	SH08_12100; SH03_12000; SH06_12305; SH04_11990; SH07_11995; SF31_12305	pntA	Nicotinate and nicotinamide metabolism; Metabolic pathways		2	6.47138e+07	5.08199e+07	1.54172e+08	7.94583e+07	8.54378e+07	8.4379e+07	7.22525e+07	7.91156e+07	5.78008e+07	1.08722e+08	1.11638e+08	8.24292e+07	5.63581e+07	5.59371e+07	4.33002e+07	7.16337e+07	5.71096e+08	1.34436e+08	8.6191e+07	1.07722e+08	1.10179e+08	9.61798e+07	8.89306e+07	9.89581e+07
FALSE	High	Master Protein	P04391	Ornithine carbamoyltransferase subunit I OS=Escherichia coli (strain K12) GN=argI PE=1 SV=3	0	196.6	67	21	859	11	334	36.9	5.68	1910.56	21	metabolic process	cytoplasm	catalytic activity;metal ion binding	Pf00185, Pf02729	948774	SH08_02865; SH03_02865; SH06_02850; SH04_02860; SH07_02865; SF31_02850	argI	Biosynthesis of amino acids; Biosynthesis of secondary metabolites; Biosynthesis of antibiotics; Arginine biosynthesis; Metabolic pathways		5	8.85925e+07	1.00505e+08	1.34543e+08	1.07317e+08	1.01498e+08	1.06058e+08	8.42539e+07	1.07109e+08	8.64814e+07	1.14804e+08	1.18227e+08	1.01879e+08	9.5836e+07	1.2541e+08	9.71506e+07	9.45735e+07	9.53909e+07	1.14234e+08	8.88492e+07	9.44116e+07	9.62955e+07	1.01918e+08	9.85352e+07	1.01801e+08
FALSE	High	Master Protein	P77774	Outer membrane protein assembly factor BamB OS=Escherichia coli (strain K12) GN=bamB PE=1 SV=1	0	196.513	78	20	678	20	392	41.9	4.91	2188.71	20	cell organization and biogenesis;metabolic process	membrane	catalytic activity;protein binding	Pf01011, Pf13360, Pf13570	946982	SH08_16785; SH03_16685; SH06_16990; SH04_16675; SH07_16680; SF31_17035	bamB			0	1.53198e+08	1.16555e+08	8.48519e+07	1.65788e+08	1.57221e+08	1.56154e+08	1.4001e+08	1.83501e+08	1.37918e+08	1.62371e+08	1.32598e+08	9.0107e+07	9.54191e+07	7.79534e+07	1.57367e+08	1.28157e+08	1.59515e+08	1.12821e+08	9.77889e+07	1.14243e+08	1.45329e+08	1.42819e+08	1.60697e+08	1.50605e+08
FALSE	High	Master Protein	P0A6P5	GTPase Der OS=Escherichia coli (strain K12) GN=der PE=1 SV=1	0	196.369	60	34	1205	34	490	55	5.85	2317.55	34	cell organization and biogenesis;regulation of biological process;response to stimulus	cytosol	catalytic activity;nucleotide binding;protein binding	Pf00009, Pf01926, Pf02421, Pf03193, Pf08477, Pf14714	946983	SH08_16780; SH03_16680; SH06_16985; SH04_16670; SH07_16675; SF31_17030	der			0	2.77291e+08	2.77939e+08	2.766e+08	3.35268e+08	2.90074e+08	2.96201e+08	4.49154e+08	3.81239e+08	4.15976e+08	2.4179e+08	3.20519e+08	2.83853e+08	3.40275e+08	3.70035e+08	3.7247e+08	3.35192e+08	3.03494e+08	2.96052e+08	3.0021e+08	2.86902e+08	3.0197e+08	2.67887e+08	2.98533e+08	2.826e+08
FALSE	High	Master Protein	P0A7A7	Glycerol-3-phosphate acyltransferase OS=Escherichia coli (strain K12) GN=plsB PE=1 SV=2	0	195.684	57	33	620	33	807	91.3	8.38	1213.71	33	metabolic process	membrane	catalytic activity;protein binding	Pf01553	948541	SH08_01765; SH03_01760; SH06_01750; SH04_01760; SH07_01765; SF31_01750	plsB	Biosynthesis of secondary metabolites; Glycerolipid metabolism; Metabolic pathways; Glycerophospholipid metabolism		4	4.51847e+07	3.83328e+07	5.12331e+07	5.89079e+07	6.43735e+07	5.81975e+07	5.02284e+07	5.74727e+07	5.97857e+07	77336682	7.08839e+07	4.8938e+07	4.05043e+07	4.66463e+07	4.47125e+07	5.14025e+07	5.60276e+07	5.40231e+07	5.73803e+07	4.55258e+07	6.00512e+07	6.62566e+07	5.56358e+07	6.24815e+07
FALSE	High	Master Protein	P23883	NADP/NAD-dependent aldehyde dehydrogenase PuuC OS=Escherichia coli (strain K12) GN=puuC PE=1 SV=2	0	195.602	66	23	662	23	495	53.4	6.06	1975.34	23	metabolic process		catalytic activity	Pf00171	947003	SH08_10525; SH03_10425; SH06_10730; SH04_10415; SH07_10420; SF31_10730	puuC	Arginine and proline metabolism; Metabolic pathways		2	1.97224e+07	6.33008e+07	6.21613e+07	1.4802e+08	1.68623e+08	1.53534e+08	2.14583e+07	2.23713e+07	3.43451e+07	1.25302e+08	1.38242e+08	1.42297e+08	6.22848e+07	6.20742e+07	8.09284e+06	1.52498e+08	1.44593e+08	1.27638e+08	9.06646e+07	6.13222e+07	6.88382e+07	1.31349e+08	1.09729e+08	1.02752e+08
FALSE	High	Master Protein	P21177	Fatty acid oxidation complex subunit alpha OS=Escherichia coli (strain K12) GN=fadB PE=1 SV=2	0	195.283	58	43	945	43	729	79.5	6.18	1431.27	43	metabolic process		catalytic activity	Pf00378, Pf00725, Pf02737	948336	SH08_00715; SH03_00710; SH06_00710; SH04_00710; SH07_00715; SF31_00710	fadB	Fatty acid metabolism; Carbon metabolism; Caprolactam degradation; Microbial metabolism in diverse environments; Propanoate metabolism; Biosynthesis of secondary metabolites; Biosynthesis of antibiotics; Tryptophan metabolism; Biosynthesis of unsaturated fatty acids; Geraniol degradation; Limonene and pinene degradation; Valine, leucine and isoleucine degradation; beta-Alanine metabolism; Metabol…		18	2.09161e+07	1.93859e+07	2.69073e+07	2.31457e+08	2.3798e+08	2.28935e+08	8.26801e+07	5.4235e+07	6.97049e+07	2.40165e+08	2.27527e+08	1.82665e+08	2.05514e+07	1.94994e+07	2.40898e+07	2.2633e+08	2.30676e+08	2.08995e+08	1.8924e+08	2.08255e+08	2.15292e+08	1.98151e+08	1.89042e+08	2.04447e+08
FALSE	High	Master Protein	P31660	2-methylcitrate synthase OS=Escherichia coli (strain K12) GN=prpC PE=1 SV=2	0	194.933	68	25	552	25	389	43.1	7.17	1242.58	25	metabolic process	cytoplasm	catalytic activity	Pf00285	947528	SH08_05460; SH03_05450; SH06_05760; SH04_05440; SH07_05445; SF31_05760	prpC	Propanoate metabolism		1	1.40798e+06	4.85763e+06	2.82214e+06	1.63922e+08	1.71778e+08	1.57234e+08	460627	1.3838e+06	2.01912e+06	1.61535e+08	1.6066e+08	1.24082e+08	2.93322e+06	1.31735e+07	1.59505e+06	1.6033e+08	1.54343e+08	1.40499e+08	1.09787e+08	1.30892e+08	1.272e+08	1.62005e+08	1.44699e+08	1.50023e+08
FALSE	High	Master Protein	P28304	Quinone oxidoreductase 1 OS=Escherichia coli (strain K12) GN=qorA PE=1 SV=1	0	194.812	80	27	774	27	327	35.2	8.31	1746.42	27	metabolic process;response to stimulus	cytoplasm;cytosol	catalytic activity;metal ion binding;protein binding;RNA binding	Pf00107, Pf08240, Pf13602	948556	SH08_01815; SH03_01810; SH06_01800; SH04_01810; SH07_01815; SF31_01800	qorA			0	5.58342e+07	9.85996e+07	1.10698e+08	2.48773e+08	2.47233e+08	2.78685e+08	5.50647e+07	5.85104e+07	5.75399e+07	2.76115e+08	2.60952e+08	2.77497e+08	1.57945e+08	1.36848e+08	6.77522e+07	2.33149e+08	2.69327e+08	2.6383e+08	2.83609e+08	2.94659e+08	3.03716e+08	2.82532e+08	2.64716e+08	2.53251e+08
FALSE	High	Master Protein	P06987	Histidine biosynthesis bifunctional protein HisB OS=Escherichia coli (strain K12) GN=hisB PE=1 SV=1	0	194.688	67	28	826	28	355	40.3	6.18	2106.95	28	metabolic process	cytoplasm	catalytic activity;metal ion binding;protein binding	Pf00475, Pf00702, Pf08645, Pf13242, Pf13419	946552	SH08_14275; SH03_14175; SH06_14480; SH04_14165; SH07_14170; SF31_14485	hisB	Biosynthesis of amino acids; Biosynthesis of secondary metabolites; Histidine metabolism; Metabolic pathways		4	2.54846e+08	3.46154e+08	3.51767e+08	2.44674e+08	2.40739e+08	2.39633e+08	2.35987e+08	3.78459e+08	2.83648e+08	2.60884e+08	2.58372e+08	3.91825e+08	4.09649e+08	5.3838e+08	2.96835e+08	2.46362e+08	2.46363e+08	3.4814e+08	4.29102e+08	2.75721e+08	2.59233e+08	3.00556e+08	2.67097e+08	2.49819e+08
FALSE	High	Master Protein	P05042	Fumarate hydratase class II OS=Escherichia coli (strain K12) GN=fumC PE=1 SV=1	0	194.521	75	30	637	30	467	50.5	6.58	1348.66	30	metabolic process;response to stimulus	cytoplasm;cytosol	catalytic activity	Pf00206, Pf10415	946147	SH08_12140; SH03_12040; SH06_12345; SH04_12030; SH07_12035; SF31_12345	fumC	Carbon metabolism; Microbial metabolism in diverse environments; Biosynthesis of secondary metabolites; Pyruvate metabolism; Biosynthesis of antibiotics; Citrate cycle (TCA cycle); Metabolic pathways		7	1.201e+08	9.78182e+07	1.02478e+08	1.15767e+08	1.12494e+08	1.16894e+08	5.92842e+07	6.49936e+07	6.73985e+07	1.16907e+08	1.02976e+08	1.19675e+08	5.511e+07	4.01737e+07	5.50839e+07	1.09162e+08	1.09799e+08	1.23976e+08	1.0939e+08	1.07268e+08	1.09537e+08	1.18093e+08	1.20138e+08	1.27829e+08
FALSE	High	Master Protein	P0AAB6	UTP--glucose-1-phosphate uridylyltransferase OS=Escherichia coli (strain K12) GN=galF PE=1 SV=1	0	194.182	86	23	1095	23	297	32.8	6	2785.23	23	metabolic process;regulation of biological process	cytosol	catalytic activity;enzyme regulator activity	Pf00483	946560	SH08_14375; SH03_14275; SH06_14580; SH04_14265; SH07_14270; SF31_14585	galF; wcaN	Galactose metabolism; Biosynthesis of antibiotics; Pentose and glucuronate interconversions; Metabolic pathways; Amino sugar and nucleotide sugar metabolism; Starch and sucrose metabolism		6	5.19352e+08	3.8577e+08	4.35588e+08	4.33289e+08	4.41543e+08	4.15858e+08	3.40878e+08	3.82108e+08	3.69746e+08	4.1335e+08	4.08373e+08	3.62149e+08	2.89794e+08	2.95448e+08	3.6367e+08	4.25828e+08	4.12881e+08	3.87846e+08	3.64833e+08	4.26496e+08	3.85252e+08	3.99377e+08	3.87679e+08	3.66567e+08
FALSE	High	Master Protein	P52697	6-phosphogluconolactonase OS=Escherichia coli (strain K12) GN=pgl PE=1 SV=2	0	192.886	84	19	1045	19	331	36.3	5.27	2884.3	19	metabolic process	cytosol	catalytic activity;protein binding	Pf08450, Pf10282	946398	SH08_07705; SH03_07705; SH06_08010; SH04_07695; SH07_07700; SF31_08010	pgl	Carbon metabolism; Microbial metabolism in diverse environments; Biosynthesis of secondary metabolites; Biosynthesis of antibiotics; Metabolic pathways; Pentose phosphate pathway		6	3.69169e+08	3.56615e+08	3.53922e+08	6.35399e+08	6.76694e+08	6.29439e+08	2.34493e+08	2.99494e+08	2.27871e+08	6.19485e+08	6.06457e+08	5.82615e+08	3.17177e+08	2.88581e+08	3.35108e+08	6.48839e+08	6.33991e+08	6.12792e+08	5.53006e+08	6.0047e+08	5.95823e+08	5.90317e+08	6.39522e+08	6.33963e+08
FALSE	High	Master Protein	P75694	Uncharacterized protein YahO OS=Escherichia coli (strain K12) GN=yahO PE=3 SV=1	0	192.176	70	15	683	15	91	9.9	6.07	2067.83	15	response to stimulus			Pf07338, Pf13698	944985	SH08_05445; SH03_05435; SH06_05745; SH04_05425; SH07_05430; SF31_05745	yahO			0	1.51067e+08	1.29639e+08	1.722e+08	9.77121e+08	8.28673e+08	9.62321e+08	1.8464e+07	3.08497e+07	2.11749e+07	1.1011e+09	1.0166e+09	1.05453e+09	6.0756e+07	3.95915e+07	4.78752e+07	1.08126e+09	1.06169e+09	1.0675e+09	8.44758e+08	9.33332e+08	8.08319e+08	1.29695e+09	1.04192e+09	9.64549e+08
FALSE	High	Master Protein	P08331	2',3'-cyclic-nucleotide 2'-phosphodiesterase/3'-nucleotidase OS=Escherichia coli (strain K12) GN=cpdB PE=1 SV=2	0	190.319	65	32	709	32	647	70.8	5.73	1162.66	32	metabolic process;response to stimulus		catalytic activity;metal ion binding;nucleotide binding	Pf00149, Pf02872	948729	SH08_02670; SH03_02670; SH06_02655; SH04_02665; SH07_02670; SF31_02655	cpdB	Pyrimidine metabolism; Purine metabolism		2	2.8573e+07	3.21312e+07	5.58775e+07	7.12209e+07	7.38998e+07	7.80041e+07	3.32754e+07	4.25983e+07	2.6246e+07	7.31444e+07	6.8811e+07	6.82452e+07	4.15686e+07	2.8645e+07	2.53568e+07	7.11488e+07	6.60782e+07	7.72673e+07	7.02525e+07	7.40474e+07	7.31357e+07	7.85597e+07	7.69775e+07	6.347e+07
FALSE	High	Master Protein	P14407	Fumarate hydratase class I, anaerobic OS=Escherichia coli (strain K12) GN=fumB PE=1 SV=2	0	189.653	62	25	772	9	548	60.1	6.29	1763.2	25	metabolic process;response to stimulus	cytosol	catalytic activity;metal ion binding	Pf05681, Pf05683	948642	SH08_02190; SH03_02185; SH06_02175; SH04_02185; SH07_02190; SF31_02175	fumB	Carbon metabolism; Microbial metabolism in diverse environments; Biosynthesis of secondary metabolites; Pyruvate metabolism; Biosynthesis of antibiotics; Citrate cycle (TCA cycle); Metabolic pathways		7	1.17905e+07	1.0024e+07	7.20045e+06	3.02161e+06	1.15579e+06	1.20454e+06	4.42322e+06	1.63988e+07	3.49137e+06	931308	1.24246e+06	1.21858e+06	4.16902e+06	5.40222e+06	8.98718e+06	1.52836e+06	310532	449647	1.62859e+06	715653	1.11495e+06	213401	238302	1.12877e+06
FALSE	High	Master Protein	P0AFM6	Phage shock protein A OS=Escherichia coli (strain K12) GN=pspA PE=1 SV=2	0	189.542	77	30	815	30	222	25.5	5.49	1730.71	30	regulation of biological process;response to stimulus	cytoplasm;cytosol;membrane	protein binding	Pf04012	945887	SH08_10545; SH03_10445; SH06_10750; SH04_10435; SH07_10440; SF31_10750	pspA			0	2.08493e+08	1.50658e+08	1.62875e+08	1.59638e+08	1.74013e+08	1.66116e+08	2.17352e+08	1.87757e+08	2.196e+08	1.8482e+08	1.60116e+08	1.25172e+08	2.00576e+08	1.81564e+08	2.01876e+08	1.48332e+08	1.56479e+08	1.53019e+08	1.32874e+08	1.74563e+08	1.73411e+08	1.61147e+08	1.77488e+08	1.7294e+08
FALSE	High	Master Protein	P0A991	Fructose-bisphosphate aldolase class 1 OS=Escherichia coli (strain K12) GN=fbaB PE=1 SV=2	0	189.065	73	23	1055	23	350	38.1	6.73	2548.14	23	metabolic process	cytoplasm;cytosol;membrane	catalytic activity;protein binding	Pf01791	946632	SH08_14650; SH03_14550; SH06_14855; SH04_14540; SH07_14545; SF31_14860	fbaB	Carbon metabolism; Biosynthesis of amino acids; Fructose and mannose metabolism; Microbial metabolism in diverse environments; Biosynthesis of secondary metabolites; Biosynthesis of antibiotics; Methane metabolism; Metabolic pathways; Glycolysis / Gluconeogenesis; Pentose phosphate pathway		10	2.73559e+08	2.48953e+08	2.78778e+08	1.07784e+09	1.148e+09	1.05431e+09	2.55941e+08	3.12684e+08	2.94199e+08	8.94452e+08	8.72702e+08	9.39664e+08	2.74696e+08	2.46578e+08	2.54898e+08	1.03296e+09	9.47852e+08	9.55361e+08	6.78455e+08	7.76294e+08	7.64243e+08	8.23372e+08	8.73733e+08	8.97461e+08
FALSE	High	Master Protein	P76143	3-hydroxy-5-phosphonooxypentane-2,4-dione thiolase OS=Escherichia coli (strain K12) GN=lsrF PE=1 SV=1	0	189.003	87	21	626	21	291	31.9	6.54	1319.51	21		cytoplasm	catalytic activity	Pf01791	946071	SH08_11660; SH03_11560; SH06_11865; SH04_11550; SH07_11555; SF31_11865	lsrF			0	7.21963e+06	5.21733e+06	2.93776e+07	4.93521e+08	4.3811e+08	4.53381e+08	2.13234e+07	6.46755e+06	1.94716e+07	5.33044e+08	5.1555e+08	4.3796e+08	3.64886e+06	1.7173e+07	1.0028e+07	4.81908e+08	5.0445e+08	4.36339e+08	4.16769e+08	4.34752e+08	4.4669e+08	4.17952e+08	4.24637e+08	4.42934e+08
FALSE	High	Master Protein	P0AEZ1	5,10-methylenetetrahydrofolate reductase OS=Escherichia coli (strain K12) GN=metF PE=1 SV=1	0	188.849	83	26	992	26	296	33.1	6.44	2527.68	26	cell organization and biogenesis;metabolic process	cytosol	catalytic activity;nucleotide binding	Pf02219	948432	SH08_01220; SH03_01215; SH06_01215; SH04_01215; SH07_01220; SF31_01215	metF	Carbon metabolism; Microbial metabolism in diverse environments; One carbon pool by folate; Metabolic pathways		4	2.3996e+08	2.56599e+08	2.45423e+08	2.58664e+08	2.58809e+08	2.68001e+08	2.1451e+08	2.67582e+08	2.40735e+08	2.7814e+08	2.77437e+08	2.44421e+08	2.78539e+08	3.05601e+08	2.65578e+08	2.53355e+08	2.49126e+08	3.06553e+08	2.7321e+08	2.67278e+08	2.69503e+08	2.92628e+08	2.72444e+08	2.73305e+08
FALSE	High	Master Protein	P0A6L2	4-hydroxy-tetrahydrodipicolinate synthase OS=Escherichia coli (strain K12) GN=dapA PE=1 SV=1	0	188.697	64	22	755	22	292	31.3	6.44	1948.48	22	metabolic process	cytoplasm;cytosol	catalytic activity;protein binding	Pf00701	946952	SH08_16610; SH03_16510; SH06_16815; SH04_16500; SH07_16505; SF31_16860	dapA	Biosynthesis of amino acids; Microbial metabolism in diverse environments; Biosynthesis of secondary metabolites; Biosynthesis of antibiotics; Monobactam biosynthesis; Metabolic pathways; Lysine biosynthesis		7	3.65136e+08	3.69725e+08	3.24115e+08	3.23606e+08	3.51709e+08	3.44416e+08	3.0967e+08	3.49926e+08	3.43072e+08	3.20653e+08	3.41378e+08	4.0207e+08	2.9893e+08	3.54543e+08	3.27361e+08	3.14167e+08	3.37687e+08	3.54226e+08	3.18884e+08	2.89647e+08	2.96004e+08	3.47727e+08	3.13634e+08	3.00633e+08
FALSE	High	Master Protein	P0A6W5	Transcription elongation factor GreA OS=Escherichia coli (strain K12) GN=greA PE=1 SV=1	0	188.628	100	22	1009	22	158	17.6	4.79	2347.71	22	metabolic process;regulation of biological process	cytoplasm;cytosol	DNA binding;protein binding	Pf01272, Pf03449	947696	SH08_20200; SH03_20095; SH06_20400; SH04_20085; SH07_20090; SF31_20430	greA			0	4.69992e+08	5.31447e+08	4.64543e+08	3.80707e+08	3.68948e+08	3.80425e+08	7.12127e+08	5.94238e+08	7.08287e+08	3.63047e+08	3.63555e+08	3.86948e+08	6.05649e+08	6.42676e+08	5.54729e+08	4.24924e+08	3.82862e+08	3.8601e+08	3.52238e+08	3.55768e+08	3.46841e+08	3.86029e+08	3.8302e+08	3.78663e+08
FALSE	High	Master Protein	P23836	Transcriptional regulatory protein PhoP OS=Escherichia coli (strain K12) GN=phoP PE=1 SV=1	0	187.222	87	20	735	20	223	25.5	5.26	2133.76	20	metabolic process;regulation of biological process;response to stimulus	cytoplasm;cytosol	DNA binding;protein binding	Pf00072, Pf00486	945697	SH08_09600; SH03_09600; SH06_09905; SH04_09590; SH07_09595; SF31_09905	phoP	Cationic antimicrobial peptide (CAMP) resistance; Two-component system		2	1.69437e+08	1.32973e+08	1.17785e+08	1.63961e+08	1.55139e+08	1.52874e+08	1.21204e+08	1.20479e+08	1.07977e+08	1.68009e+08	1.75299e+08	1.0574e+08	1.54109e+08	1.15601e+08	1.5428e+08	1.66476e+08	1.66445e+08	1.30368e+08	1.22187e+08	1.4922e+08	1.65612e+08	1.7865e+08	1.70878e+08	1.6721e+08
FALSE	High	Master Protein	P52647	Probable pyruvate-flavodoxin oxidoreductase OS=Escherichia coli (strain K12) GN=ydbK PE=3 SV=2	0	187.051	38	40	541	40	1174	128.7	5.78	843.35	40	metabolic process;response to stimulus;transport		catalytic activity;metal ion binding	Pf00037, Pf01558, Pf01855, Pf02775, Pf10371, Pf12837, Pf12838, Pf13183, Pf13187, Pf13237, Pf13484, Pf13534, Pf13746, Pf14697	946587	SH08_10940; SH03_10840; SH06_11145; SH04_10830; SH07_10835; SF31_11145	ydbK; pfo	Carbon metabolism; Microbial metabolism in diverse environments; Pyruvate metabolism; Biosynthesis of antibiotics; Citrate cycle (TCA cycle); Metabolic pathways; Glycolysis / Gluconeogenesis; Butanoate metabolism		8	4.1612e+07	6.28062e+07	4.79921e+07	8.15872e+07	7.63885e+07	9.62182e+07	5.84841e+07	6.13542e+07	6.92923e+07	9.42028e+07	1.01871e+08	9.98256e+07	5.84359e+07	6.47309e+07	4.79188e+07	8.07916e+07	8.8268e+07	1.00651e+08	8.61269e+07	8.81127e+07	1.09788e+08	1.06963e+08	9.98267e+07	8.7789e+07
FALSE	High	Master Protein	P06720	Alpha-galactosidase OS=Escherichia coli (strain K12) GN=melA PE=1 SV=1	0	186.302	55	26	555	26	451	50.6	5.83	1255.24	26	metabolic process	cytosol	catalytic activity;metal ion binding;nucleotide binding;protein binding	Pf02056, Pf11975	948636	SH08_02175; SH03_02170; SH06_02160; SH04_02170; SH07_02175; SF31_02160	melA	Galactose metabolism; Glycerolipid metabolism; Sphingolipid metabolism		3	5.24646e+06	9.53331e+06	8.76864e+06	1.61932e+08	1.64908e+08	1.66533e+08	2.90632e+06	6.26317e+06	2.15099e+06	1.8687e+08	1.7622e+08	1.24872e+08	4.56904e+06	4.23884e+06	6.8253e+06	1.58567e+08	1.66826e+08	1.40287e+08	1.02015e+08	1.09231e+08	1.38779e+08	1.8208e+08	1.31866e+08	1.54999e+08
FALSE	High	Master Protein	P31133	Putrescine-binding periplasmic protein OS=Escherichia coli (strain K12) GN=potF PE=1 SV=3	0	184.668	67	20	661	20	370	40.8	6.2	1779.68	20	transport		transporter activity	Pf01547, Pf13343, Pf13416	945480	SH08_08155; SH03_08155; SH06_08460; SH04_08145; SH07_08150; SF31_08460	potF	ABC transporters		1	1.14512e+08	1.48741e+08	9.04303e+07	2.64389e+08	2.45963e+08	2.42558e+08	5.97944e+07	1.08134e+08	6.50851e+07	2.84809e+08	2.87072e+08	2.02735e+08	8.92182e+07	5.37712e+07	8.47146e+07	2.57677e+08	2.61597e+08	2.48555e+08	2.73162e+08	3.00612e+08	2.90927e+08	2.49321e+08	2.52705e+08	2.40246e+08
FALSE	High	Master Protein	P06988	Histidinol dehydrogenase OS=Escherichia coli (strain K12) GN=hisD PE=1 SV=5	0	184.482	48	27	801	27	434	46.1	5.17	1484.12	27	metabolic process	cytosol	catalytic activity;metal ion binding;nucleotide binding	Pf00815	946531	SH08_14265; SH03_14165; SH06_14470; SH04_14155; SH07_14160; SF31_14475	hisD	Biosynthesis of amino acids; Biosynthesis of secondary metabolites; Histidine metabolism; Metabolic pathways		4	2.42203e+08	2.3641e+08	2.18285e+08	1.97167e+08	1.92214e+08	2.07353e+08	2.43539e+08	3.71367e+08	2.98379e+08	2.09911e+08	1.74282e+08	2.23807e+08	2.57558e+08	3.06157e+08	2.92996e+08	1.52984e+08	1.90506e+08	2.13746e+08	2.33869e+08	2.05953e+08	1.9664e+08	1.94403e+08	2.16578e+08	1.76568e+08
FALSE	High	Master Protein	P00895	Anthranilate synthase component 1 OS=Escherichia coli (strain K12) GN=trpE PE=1 SV=2	0	184.292	63	30	711	30	520	57.5	5.52	1464.71	30	metabolic process	cytosol	catalytic activity;metal ion binding	Pf00425, Pf04715	945846	SH03_10200; SH06_10505; SH04_10190; SH07_10195; SF31_10505	trpE	Quorum sensing; Biosynthesis of amino acids; Biosynthesis of secondary metabolites; Biosynthesis of antibiotics; Phenylalanine, tyrosine and tryptophan biosynthesis; Metabolic pathways		6	9.19162e+07	1.41587e+08	1.59769e+08	1.12019e+08	1.06638e+08	1.28505e+08	6.67787e+07	9.96694e+07	7.72934e+07	1.29966e+08	1.26539e+08	1.27949e+08	1.52302e+08	1.90734e+08	1.12986e+08	1.02612e+08	1.11856e+08	1.28802e+08	1.37741e+08	1.17895e+08	1.26515e+08	1.32573e+08	1.16224e+08	1.18968e+08
FALSE	High	Master Protein	P0ADN2	UPF0438 protein YifE OS=Escherichia coli (strain K12) GN=yifE PE=1 SV=2	0	184.247	79	17	817	17	112	13.1	6.55	2140.26	17	cell organization and biogenesis	cytosol		Pf04219	948274	SH08_00315; SH03_00310; SH06_00310; SH04_00310; SH07_00315; SF31_00310	yifE			0	5.60908e+08	6.5196e+08	5.16545e+08	3.4491e+08	3.36703e+08	3.70275e+08	8.26567e+08	6.84314e+08	8.12389e+08	3.72886e+08	3.66524e+08	4.35726e+08	7.21048e+08	6.77137e+08	5.19944e+08	3.54892e+08	3.09103e+08	3.99321e+08	4.19738e+08	3.57877e+08	3.59077e+08	4.7633e+08	3.89695e+08	3.61563e+08
FALSE	High	Master Protein	P0ACF4	DNA-binding protein HU-beta OS=Escherichia coli (strain K12) GN=hupB PE=1 SV=1	0	184.109	97	18	864	17	90	9.2	9.7	2421.2	18	cell organization and biogenesis;metabolic process	cytosol	DNA binding;protein binding	Pf00216	949095	SH08_06010; SH03_06000; SH06_06305; SH04_05990; SH07_05995; SF31_06305	hupB			0	1.09692e+09	1.42847e+09	1.30437e+09	1.07004e+09	1.18406e+09	1.22436e+09	1.08813e+09	1.22319e+09	1.02587e+09	1.22093e+09	1.186e+09	1.97986e+09	1.42171e+09	1.3881e+09	1.20881e+09	1.22676e+09	1.14871e+09	1.49382e+09	1.97889e+09	1.13546e+09	1.29066e+09	1.46122e+09	1.36125e+09	1.13017e+09
FALSE	High	Master Protein	P07363	Chemotaxis protein CheA OS=Escherichia coli (strain K12) GN=cheA PE=1 SV=3	0	183.92	54	28	824	2	654	71.3	4.89	2038.39	28	metabolic process;regulation of biological process;response to stimulus	cytoplasm;cytosol;membrane	catalytic activity;nucleotide binding;protein binding;receptor activity;signal transducer activity	Pf01584, Pf01627, Pf02518, Pf02895, Pf09078	946401	BAA15709	cheA	Bacterial chemotaxis; Two-component system		2	3.09094e+06	0	0	3.97132e+06	3.63528e+06	3.41306e+06	1.03305e+06	2.16234e+06	2.30885e+06	3.316e+06	3.52491e+06	645166	0	0	2.04023e+06	5.0887e+06	5.40005e+06	3.04229e+06	646789	1.09777e+06	3.44637e+06	3.76293e+06	3.94134e+06	4.46762e+06
FALSE	High	Master Protein	P07014	Succinate dehydrogenase iron-sulfur subunit OS=Escherichia coli (strain K12) GN=sdhB PE=1 SV=1	0	183.874	79	25	959	25	238	26.8	6.73	2240.31	25	metabolic process;transport	membrane	catalytic activity;metal ion binding;protein binding	Pf13085, Pf13183, Pf13534	945300	SH08_07470; SH03_07470; SH06_07775; SH04_07460; SH07_07465; SF31_07775	sdhB	Carbon metabolism; Oxidative phosphorylation; Microbial metabolism in diverse environments; Biosynthesis of secondary metabolites; Biosynthesis of antibiotics; Citrate cycle (TCA cycle); Metabolic pathways; Butanoate metabolism		8	2.82026e+08	2.78323e+08	2.17011e+08	4.72112e+08	4.78241e+08	4.87884e+08	6.23618e+08	5.66934e+08	5.00267e+08	5.75348e+08	5.29443e+08	3.75375e+08	2.93341e+08	2.50095e+08	3.51229e+08	4.30654e+08	4.58774e+08	4.4627e+08	4.4013e+08	4.47633e+08	5.65479e+08	5.11148e+08	4.77869e+08	5.16137e+08
FALSE	High	Master Protein	P00562	Bifunctional aspartokinase/homoserine dehydrogenase 2 OS=Escherichia coli (strain K12) GN=metL PE=1 SV=3	0	183.78	53	36	850	36	810	88.8	5.59	1710.17	36	metabolic process	cytosol	catalytic activity;nucleotide binding	Pf00696, Pf00742, Pf03447	948433	SH08_01210; SH03_01205; SH06_01205; SH04_01205; SH07_01210; SF31_01205	metL	Biosynthesis of amino acids; Microbial metabolism in diverse environments; Glycine, serine and threonine metabolism; Biosynthesis of secondary metabolites; Biosynthesis of antibiotics; Cysteine and methionine metabolism; Monobactam biosynthesis; Metabolic pathways; Lysine biosynthesis		9	1.77806e+08	1.64659e+08	1.82632e+08	1.7747e+08	1.53991e+08	1.9039e+08	2.04163e+08	1.86197e+08	2.17839e+08	1.67779e+08	1.70595e+08	1.54431e+08	2.26211e+08	2.63025e+08	2.12021e+08	1.63932e+08	1.66232e+08	1.79151e+08	1.69618e+08	1.48812e+08	1.85801e+08	1.74808e+08	1.85662e+08	2.02733e+08
FALSE	High	Master Protein	P04036	4-hydroxy-tetrahydrodipicolinate reductase OS=Escherichia coli (strain K12) GN=dapB PE=1 SV=1	0	183.719	80	21	741	21	273	28.7	5.76	1846.44	21	metabolic process	cytoplasm;cytosol	catalytic activity;protein binding	Pf01113, Pf05173	944762	SH08_03875; SH03_03880; SH06_04190; SH04_03870; SH07_03875; SF31_04190	dapB	Biosynthesis of amino acids; Microbial metabolism in diverse environments; Biosynthesis of secondary metabolites; Biosynthesis of antibiotics; Monobactam biosynthesis; Metabolic pathways; Lysine biosynthesis		7	2.41325e+08	2.32608e+08	1.65043e+08	2.7154e+08	2.67977e+08	2.68903e+08	1.72593e+08	2.39589e+08	1.77895e+08	2.70809e+08	3.00902e+08	2.38852e+08	2.16092e+08	2.13719e+08	2.98935e+08	2.9614e+08	3.00039e+08	2.60674e+08	2.67634e+08	2.9562e+08	2.59555e+08	2.67686e+08	2.6782e+08	2.71378e+08
FALSE	High	Master Protein	P62768	UPF0325 protein YaeH OS=Escherichia coli (strain K12) GN=yaeH PE=3 SV=1	0	183.31	88	26	643	26	128	15.1	7.18	1327.59	26				Pf11944	947044	SH08_04570; SH03_04560; SH06_04870; SH04_04550; SH07_04555; SF31_04870	yaeH			0	2.46674e+08	2.54647e+08	2.37355e+08	5.22736e+08	5.12758e+08	5.29182e+08	2.37612e+08	2.48443e+08	2.26519e+08	5.46783e+08	5.24277e+08	5.68752e+08	2.23474e+08	2.31643e+08	2.18412e+08	5.33477e+08	5.53411e+08	5.01121e+08	5.5218e+08	5.20711e+08	5.38436e+08	5.46956e+08	5.41723e+08	5.32729e+08
FALSE	High	Master Protein	P0AF93	2-iminobutanoate/2-iminopropanoate deaminase OS=Escherichia coli (strain K12) GN=ridA PE=1 SV=2	0	183.136	98	17	946	16	128	13.6	5.5	2407.95	17	metabolic process;response to stimulus	cytoplasm;cytosol;membrane	catalytic activity;protein binding	Pf01042	948771	SH08_02815; SH03_02815; SH06_02800; SH04_02810; SH07_02815; SF31_02800	ridA; yjgF			0	2.55648e+09	3.09458e+09	3.17997e+09	9.52661e+08	9.28857e+08	8.31558e+08	6.04971e+08	6.6315e+08	5.83109e+08	8.4483e+08	8.47903e+08	1.24676e+09	1.04296e+09	1.0768e+09	7.16515e+08	9.26992e+08	9.04143e+08	8.92411e+08	1.1166e+09	8.68199e+08	8.11053e+08	8.53841e+08	7.84851e+08	8.07083e+08
FALSE	High	Master Protein	P0ABU0	1,4-dihydroxy-2-naphthoyl-CoA synthase OS=Escherichia coli (strain K12) GN=menB PE=1 SV=1	0	182.844	60	22	784	22	285	31.6	6.42	1776.18	22	metabolic process	cytosol	catalytic activity;protein binding	Pf00378	946747	SH08_15535; SH03_15435; SH06_15740; SH04_15425; SH07_15430; SF31_15740	menB	Ubiquinone and other terpenoid-quinone biosynthesis; Biosynthesis of secondary metabolites; Metabolic pathways		3	1.87711e+08	1.73327e+08	1.87483e+08	2.18037e+08	2.22905e+08	2.25945e+08	1.76101e+08	2.02597e+08	2.07598e+08	2.17889e+08	2.20018e+08	1.99501e+08	1.39802e+08	1.47321e+08	1.40361e+08	2.24638e+08	2.1608e+08	2.06491e+08	2.08236e+08	2.12379e+08	2.07093e+08	2.10761e+08	2.00934e+08	2.03839e+08
FALSE	High	Master Protein	P0C8J8	D-tagatose-1,6-bisphosphate aldolase subunit GatZ OS=Escherichia coli (strain K12) GN=gatZ PE=1 SV=1	0	181.464	75	20	457	20	420	47.1	5.77	1163.65	20	metabolic process;transport		catalytic activity;transporter activity	Pf08013	946641	SH03_14540; SH06_14845; SH04_14530; SH07_14535; SF31_14850	gatZ	Galactose metabolism; Metabolic pathways		2	9.13504e+07	1.00694e+08	1.28902e+08	6.42369e+07	1.05147e+08	6.47025e+07	6.2857e+07	1.80317e+08	8.30674e+07	4.94397e+07	5.13152e+07	4.85923e+07	1.1873e+08	1.07759e+08	1.47471e+08	5.13458e+07	5.68336e+07	5.03033e+07	4.37536e+07	3.64815e+07	4.22699e+07	5.30775e+07	5.40781e+07	4.70449e+07
FALSE	High	Master Protein	P16456	Selenide, water dikinase OS=Escherichia coli (strain K12) GN=selD PE=1 SV=1	0	181.417	63	19	930	19	347	36.7	5.43	1987.52	19	metabolic process	cytosol	catalytic activity;metal ion binding;nucleotide binding	Pf00586, Pf02769	946768	SH08_12935; SH03_12835; SH06_13140; SH04_12825; SH07_12830; SF31_13140	selD	Metabolic pathways; Selenocompound metabolism		2	3.79356e+08	3.2313e+08	3.27737e+08	2.94464e+08	2.8609e+08	2.96107e+08	2.10624e+08	2.4281e+08	2.35018e+08	2.82258e+08	2.59248e+08	2.70379e+08	2.73529e+08	2.64422e+08	2.54614e+08	2.64253e+08	2.7669e+08	2.78536e+08	2.56756e+08	2.4841e+08	2.47813e+08	2.55363e+08	2.60687e+08	2.61971e+08
FALSE	High	Master Protein	P43672	ABC transporter ATP-binding protein uup OS=Escherichia coli (strain K12) GN=uup PE=1 SV=2	0	181.405	56	37	609	37	635	72	5.5	1124.78	37	regulation of biological process;response to stimulus;transport	cytoplasm;membrane	catalytic activity;DNA binding;nucleotide binding;protein binding	Pf00005, Pf00006, Pf12848, Pf13304	945566	SH03_08640; SH06_08945; SH04_08630; SH07_08635; SF31_08945	uup			0	1.10777e+08	1.37865e+08	1.29239e+08	6.82899e+07	7.88856e+07	8.54731e+07	8.59394e+07	8.76386e+07	7.32135e+07	7.24847e+07	8.4092e+07	9.84475e+07	1.38217e+08	1.52023e+08	1.53269e+08	7.60782e+07	7.7967e+07	7.65708e+07	8.36828e+07	9.14312e+07	7.88164e+07	9.29639e+07	8.28797e+07	7.69618e+07
FALSE	High	Master Protein	P37744	Glucose-1-phosphate thymidylyltransferase 1 OS=Escherichia coli (strain K12) GN=rfbA PE=1 SV=2	0	181.308	75	30	1062	29	293	32.7	5.55	2288.82	30	metabolic process	cytosol	catalytic activity;metal ion binding;protein binding	Pf00483, Pf01128, Pf12804	945154	SH08_14360; SH03_14260; SH06_14565; SH04_14250; SH07_14255; SF31_14570	rfbA	Polyketide sugar unit biosynthesis; Biosynthesis of antibiotics; Metabolic pathways; Streptomycin biosynthesis; Acarbose and validamycin biosynthesis		5	3.09522e+08	2.5931e+08	2.5526e+08	2.94017e+08	2.74372e+08	2.93628e+08	2.76973e+08	2.8836e+08	3.12133e+08	2.80964e+08	2.78557e+08	2.21262e+08	2.75277e+08	2.88679e+08	3.48879e+08	2.80206e+08	2.65738e+08	2.72982e+08	2.36817e+08	2.7451e+08	2.77731e+08	2.58853e+08	2.80651e+08	2.99346e+08
FALSE	High	Master Protein	P00550	PTS system mannitol-specific EIICBA component OS=Escherichia coli (strain K12) GN=mtlA PE=1 SV=1	0	181.181	41	23	396	23	637	67.9	6.49	998.24	23	metabolic process;transport	membrane	catalytic activity;transporter activity	Pf00359, Pf02378	948118	SF31_22630	mtlA	Fructose and mannose metabolism; Phosphotransferase system (PTS)		2	1.56556e+07	1.89968e+07	3.48219e+07	2.96016e+07	2.89784e+07	2.60866e+07	1.69994e+07	1.59665e+07	1.40147e+07	4.51419e+07	3.4201e+07	4.01584e+07	2.35545e+07	1.45962e+07	1.60085e+07	2.45835e+07	2.14442e+08	5.3383e+07	4.52374e+07	4.16486e+07	5.12146e+07	3.688e+07	2.92499e+07	3.57739e+07
FALSE	High	Master Protein	P45578	S-ribosylhomocysteine lyase OS=Escherichia coli (strain K12) GN=luxS PE=1 SV=3	0	180.695	86	14	855	14	171	19.4	5.36	2298.58	14	cell communication;metabolic process	cytosol	catalytic activity;metal ion binding;protein binding	Pf02664	947168	SH08_17660; SH03_17560; SH06_17865; SH04_17550; SH07_17555; SF31_17910	luxS	Quorum sensing; Biosynthesis of amino acids; Cysteine and methionine metabolism; Metabolic pathways		4	8.69482e+08	8.28463e+08	7.75586e+08	8.37533e+08	8.72801e+08	8.87024e+08	5.70799e+08	6.62909e+08	7.5297e+08	799013329	7.16335e+08	9.57125e+08	6.90523e+08	6.61608e+08	6.07706e+08	8.03811e+08	7.7438e+08	8.88899e+08	7.13692e+08	6.77886e+08	6.91745e+08	8.15822e+08	7.59719e+08	7.58884e+08
FALSE	High	Master Protein	P33235	Flagellar hook-associated protein 1 OS=Escherichia coli (strain K12) GN=flgK PE=1 SV=3	0	180.355	66	27	618	27	547	57.9	4.69	1692.99	27	cell organization and biogenesis;cellular component movement	extracellular	protein binding;structural molecule activity	Pf00460, Pf06429	945648	SH08_09355; SH03_09355; SH06_09660; SH04_09345; SH07_09350; SF31_09660	flgK	Flagellar assembly		1	9.46427e+07	8.04862e+07	1.54702e+08	1.38906e+08	1.43369e+08	1.38011e+08	4.62006e+07	7.32975e+07	5.2855e+07	1.42178e+08	1.33569e+08	1.18685e+08	8.33082e+07	8.457e+07	1.12992e+08	1.55528e+08	1.33969e+08	1.076e+08	1.27641e+08	1.07999e+08	1.41609e+08	1.44785e+08	1.74073e+08	1.99575e+08
FALSE	High	Master Protein	P0A6G7	ATP-dependent Clp protease proteolytic subunit OS=Escherichia coli (strain K12) GN=clpP PE=1 SV=1	0	180.099	46	12	715	12	207	23.2	5.8	2325.38	12	metabolic process;response to stimulus	cytoplasm;cytosol;membrane;proteasome	catalytic activity;protein binding	Pf00574	945082	SH08_05995; SH03_05985; SH06_06290; SH04_05975; SH07_05980; SF31_06290	clpP			0	4.7742e+08	4.13729e+08	3.12576e+08	4.14432e+08	4.2666e+08	4.58887e+08	4.476e+08	4.486e+08	4.14326e+08	448952943	4.00318e+08	2.93368e+08	3.51967e+08	2.93972e+08	5.06312e+08	3.78443e+08	4.48148e+08	3.25454e+08	3.48638e+08	4.42871e+08	4.98979e+08	4.16279e+08	4.9989e+08	4.60888e+08
FALSE	High	Master Protein	P0AFG0	Transcription termination/antitermination protein NusG OS=Escherichia coli (strain K12) GN=nusG PE=1 SV=2	0	179.946	91	16	1076	16	181	20.5	6.81	2708.95	16	metabolic process;regulation of biological process	cytosol	protein binding	Pf00467, Pf02357	948485	SH08_01430; SH03_01425; SH06_01425; SH04_01425; SH07_01430; SF31_01425	nusG			0	6.70958e+08	7.80837e+08	7.75502e+08	6.09315e+08	6.54283e+08	6.14202e+08	6.09764e+08	6.3387e+08	5.99268e+08	6.07699e+08	6.07555e+08	7.18223e+08	6.9413e+08	8.08488e+08	6.46628e+08	6.60481e+08	5.98993e+08	6.25677e+08	7.3753e+08	6.68013e+08	6.33241e+08	6.78538e+08	6.12957e+08	5.87219e+08
FALSE	High	Master Protein	P0AEU7	Chaperone protein Skp OS=Escherichia coli (strain K12) GN=skp PE=1 SV=1	0	179.803	75	19	934	19	161	17.7	9.7	2287.58	19	cell organization and biogenesis;metabolic process;regulation of biological process	cytosol	protein binding	Pf03938	944861	SH08_04640; SH03_04630; SH06_04940; SH04_04620; SH07_04625; SF31_04940	skp			0	1.18491e+09	1.31923e+09	1.21737e+09	1.11987e+09	1.17282e+09	1.13969e+09	1.31223e+09	1.33472e+09	1.21193e+09	1.14519e+09	1.36266e+09	1.49341e+09	1.20015e+09	1.19834e+09	1.17026e+09	1.37148e+09	1.29717e+09	1.20915e+09	1.3445e+09	1.14893e+09	1.14066e+09	1.09818e+09	1.19418e+09	1.14674e+09
FALSE	High	Master Protein	P31057	3-methyl-2-oxobutanoate hydroxymethyltransferase OS=Escherichia coli (strain K12) GN=panB PE=1 SV=1	0	179.732	81	13	721	13	264	28.2	5.3	2345.57	13	metabolic process	cytoplasm;cytosol;membrane	catalytic activity;metal ion binding;protein binding	Pf02548	944839	SH08_04405; SH03_04410; SH06_04720; SH04_04400; SH07_04405; SF31_04720	panB	Pantothenate and CoA biosynthesis; Biosynthesis of secondary metabolites; Metabolic pathways		3	3.07641e+08	2.83205e+08	2.98779e+08	3.07772e+08	2.89736e+08	2.65064e+08	3.21623e+08	3.04411e+08	3.09066e+08	3.17696e+08	3.27276e+08	2.80619e+08	3.43493e+08	3.12512e+08	3.54988e+08	3.13811e+08	2.81533e+08	2.71427e+08	2.72442e+08	2.71202e+08	2.90294e+08	2.6396e+08	2.58728e+08	2.84236e+08
FALSE	High	Master Protein	P07004	Gamma-glutamyl phosphate reductase OS=Escherichia coli (strain K12) GN=proA PE=1 SV=2	0	179.379	80	27	984	27	417	44.6	5.64	2456.19	27	metabolic process	cytoplasm;cytosol	catalytic activity;nucleotide binding;protein binding	Pf00171	946680	SH08_04980; SH03_04970; SH06_05280; SH04_04960; SH07_04965; SF31_05280	proA	Arginine and proline metabolism; Biosynthesis of amino acids; Biosynthesis of secondary metabolites; Biosynthesis of antibiotics; Carbapenem biosynthesis; Metabolic pathways		6	1.88632e+08	1.76492e+08	1.60568e+08	2.36018e+08	2.2305e+08	2.31557e+08	1.72547e+08	1.90955e+08	1.59892e+08	2.3038e+08	2.38782e+08	2.10008e+08	1.66258e+08	1.8541e+08	2.11712e+08	2.35691e+08	2.29028e+08	2.37404e+08	2.12619e+08	2.28592e+08	2.21625e+08	2.21213e+08	2.19219e+08	2.27356e+08
FALSE	High	Master Protein	P0AB80	Branched-chain-amino-acid aminotransferase OS=Escherichia coli (strain K12) GN=ilvE PE=1 SV=2	0	179.351	71	22	794	22	309	34.1	5.82	2067.67	22	metabolic process	cytosol	catalytic activity;protein binding	Pf01063	948278	SH08_00340; SH03_00335; SH06_00335; SH04_00335; SH07_00340; SF31_00335	ilvE	Pantothenate and CoA biosynthesis; 2-Oxocarboxylic acid metabolism; Biosynthesis of amino acids; Biosynthesis of secondary metabolites; Biosynthesis of antibiotics; Cysteine and methionine metabolism; Valine, leucine and isoleucine degradation; Metabolic pathways; Valine, leucine and isoleucine biosynthesis		9	2.96377e+08	2.55753e+08	3.01903e+08	2.77163e+08	2.67567e+08	2.74277e+08	2.77626e+08	3.21719e+08	2.70731e+08	3.06772e+08	2.82301e+08	2.7719e+08	2.88514e+08	2.58058e+08	2.8517e+08	2.68223e+08	2.70191e+08	3.0548e+08	2.50362e+08	2.17778e+08	2.57392e+08	2.7061e+08	2.86795e+08	2.99003e+08
FALSE	High	Master Protein	P21165	Xaa-Pro dipeptidase OS=Escherichia coli (strain K12) GN=pepQ PE=1 SV=2	0	179.255	68	24	980	24	443	50.1	5.99	2060.96	24	metabolic process	cytosol	catalytic activity;metal ion binding;protein binding	Pf00557	948335	SH08_00720; SH03_00715; SH06_00715; SH04_00715; SH07_00720; SF31_00715	pepQ			0	2.22951e+08	1.91e+08	2.17476e+08	2.45278e+08	2.44989e+08	2.47652e+08	3.19314e+08	2.76016e+08	2.91623e+08	2.63373e+08	2.72738e+08	1.84912e+08	1.91506e+08	1.91221e+08	2.48492e+08	2.28765e+08	2.45862e+08	2.36563e+08	2.30553e+08	2.30317e+08	2.48677e+08	2.46197e+08	2.35489e+08	2.53645e+08
FALSE	High	Master Protein	P00963	Aspartate--ammonia ligase OS=Escherichia coli (strain K12) GN=asnA PE=1 SV=1	0	178.994	75	24	700	24	330	36.6	5.76	1554.53	24	metabolic process;response to stimulus	cytoplasm;cytosol	catalytic activity;nucleotide binding;protein binding	Pf00152, Pf03590	13905103; 948258	SH08_00220; SH03_00215; SH06_00215; SH04_00215; SH07_00220; SF31_00215	asnA	Cyanoamino acid metabolism; Biosynthesis of amino acids; Alanine, aspartate and glutamate metabolism; Biosynthesis of secondary metabolites; Metabolic pathways		5	2.68026e+08	1.96662e+08	2.16062e+08	1.34396e+08	1.13466e+08	1.28588e+08	2.15467e+08	2.86242e+08	2.15742e+08	2.01798e+08	1.88592e+08	1.17777e+08	1.72314e+08	1.65985e+08	2.03138e+08	1.27731e+08	1.72156e+08	1.1122e+08	2.53655e+08	2.64716e+08	2.15604e+08	1.08015e+08	1.06204e+08	1.09009e+08
FALSE	High	Master Protein	P37666	Glyoxylate/hydroxypyruvate reductase B OS=Escherichia coli (strain K12) GN=ghrB PE=1 SV=3	0	178.291	75	21	778	21	324	35.4	5.82	1908.86	21	metabolic process	cytoplasm;cytosol	catalytic activity;nucleotide binding;protein binding	Pf00389, Pf02826	948074	SH08_22095; SH03_21990; SH06_22295; SH04_21980; SH07_21985; SF31_22375	ghrB	Microbial metabolism in diverse environments; Metabolic pathways; Pentose phosphate pathway		3	1.78087e+08	1.20179e+08	1.22664e+08	1.42104e+08	1.45624e+08	1.44339e+08	2.6235e+08	2.28914e+08	2.19906e+08	1.17834e+08	1.2357e+08	1.02768e+08	1.16403e+08	1.35873e+08	1.74064e+08	1.01016e+08	1.12693e+08	1.14269e+08	1.49649e+08	1.51544e+08	1.55518e+08	1.635e+08	1.44224e+08	1.55624e+08
FALSE	High	Master Protein	P52643	D-lactate dehydrogenase OS=Escherichia coli (strain K12) GN=ldhA PE=1 SV=1	0	177.711	64	25	601	25	329	36.5	5.44	1494.83	25	metabolic process;response to stimulus	cytosol	catalytic activity;nucleotide binding	Pf00389, Pf02826	946315	SH08_10955; SH03_10855; SH06_11160; SH04_10845; SH07_10850; SF31_11160	ldhA	Microbial metabolism in diverse environments; Pyruvate metabolism		2	1.09894e+08	1.20997e+08	1.31894e+08	1.98072e+08	2.06447e+08	1.83846e+08	1.29858e+08	1.37576e+08	1.2615e+08	1.94424e+08	1.86027e+08	1.90141e+08	1.10499e+08	1.22777e+08	1.18614e+08	1.96309e+08	1.79802e+08	2.02731e+08	2.23612e+08	2.12929e+08	2.39775e+08	2.04849e+08	2.1318e+08	2.08993e+08
FALSE	High	Master Protein	P04693	Aromatic-amino-acid aminotransferase OS=Escherichia coli (strain K12) GN=tyrB PE=1 SV=1	0	176.871	72	23	705	23	397	43.5	5.48	1975.01	23	metabolic process	cytoplasm;cytosol	catalytic activity;protein binding	Pf00155	948563	SH08_01830; SH03_01825; SH06_01815; SH04_01825; SH07_01830; SF31_01815	tyrB	Novobiocin biosynthesis; Tyrosine metabolism; Biosynthesis of amino acids; Biosynthesis of secondary metabolites; Biosynthesis of antibiotics; Cysteine and methionine metabolism; Phenylalanine, tyrosine and tryptophan biosynthesis; Metabolic pathways; Phenylalanine metabolism		9	1.41217e+08	1.03476e+08	1.20115e+08	1.74921e+08	1.69911e+08	1.64146e+08	2.0595e+08	1.89768e+08	2.02762e+08	1.53085e+08	1.57602e+08	1.06616e+08	1.30018e+08	1.20058e+08	1.69993e+08	1.47121e+08	1.50105e+08	1.57285e+08	1.17863e+08	1.46309e+08	1.39856e+08	1.37994e+08	1.40075e+08	1.51235e+08
FALSE	High	Master Protein	P0AA39	Ribosomal large subunit pseudouridine synthase C OS=Escherichia coli (strain K12) GN=rluC PE=1 SV=1	0	176.83	84	33	1128	33	319	36	9.85	1568.48	33	metabolic process	cytosol	catalytic activity;RNA binding	Pf00849, Pf01479	945637	SH08_09375; SH03_09375; SH06_09680; SH04_09365; SH07_09370; SF31_09680	rluC			0	4.70616e+08	4.46401e+08	4.2723e+08	2.54046e+08	2.5479e+08	2.70277e+08	3.31318e+08	2.9968e+08	3.35307e+08	2.49928e+08	2.33474e+08	2.86344e+08	5.40182e+08	6.11913e+08	5.12567e+08	2.43863e+08	2.29472e+08	3.08259e+08	2.82967e+08	2.74746e+08	2.82076e+08	2.91039e+08	2.85403e+08	2.85387e+08
FALSE	High	Master Protein	P07363-2	Isoform cheA(S) of Chemotaxis protein CheA OS=Escherichia coli (strain K12) GN=cheA	0	176.548	60	27	806	1	557	60.4	5.11	1896.29	27	metabolic process;regulation of biological process;response to stimulus	cytoplasm;cytosol;membrane	catalytic activity;protein binding;receptor activity;signal transducer activity	Pf01584, Pf02518, Pf02895, Pf09078	946401		cheA			0	2.16219e+06	0	0	2.68059e+06	1.45711e+06	1.76932e+06	706704	1.10134e+06	1.07514e+06	1377768	1.45868e+06	0	0	0	996129	2.32643e+06	2.08012e+06	1.14981e+06	0	1.79402e+06	1.65229e+06	1.39359e+06	2.08969e+06	1.6828e+06
FALSE	High	Master Protein	P24171	Dipeptidyl carboxypeptidase OS=Escherichia coli (strain K12) GN=dcp PE=1 SV=4	0	176.35	44	30	918	30	681	77.5	5.74	1964.17	30	metabolic process	cytoplasm;cytosol	catalytic activity;metal ion binding	Pf01432	946084	SH03_11675; SH06_11980; SH04_11665; SH07_11670; SF31_11980	dcp			0	1.04614e+08	8.47305e+07	7.31975e+07	1.19311e+08	1.25762e+08	1.33862e+08	6.13121e+07	9.79734e+07	9.65907e+07	1.37938e+08	1.27896e+08	1.01123e+08	6.47926e+07	6.32204e+07	1.14289e+08	1.16479e+08	1.13685e+08	1.17977e+08	2.28667e+08	9.53547e+07	1.15587e+08	1.2508e+08	1.26721e+08	1.30842e+08
FALSE	High	Master Protein	P68066	Autonomous glycyl radical cofactor OS=Escherichia coli (strain K12) GN=grcA PE=1 SV=1	0	176.235	91	20	1111	18	127	14.3	5.17	2368.54	20	metabolic process	cytoplasm;cytosol	catalytic activity;protein binding	Pf01228	947068	SH08_17145; SH03_17045; SH06_17350; SH04_17035; SH07_17040; SF31_17395	grcA; yfiD			0	1.53021e+09	1.35703e+09	1.47161e+09	9.05625e+08	8.74136e+08	9.98234e+08	5.56812e+08	1.57115e+09	6.64671e+08	7.84936e+08	7.38067e+08	1.00397e+09	1.50602e+09	1.1514e+09	1.30221e+09	8.71178e+08	9.36068e+08	8.13276e+08	5.44971e+08	5.71463e+08	5.05157e+08	7.03871e+08	7.40892e+08	6.73213e+08
FALSE	High	Master Protein	P0AFP6	GTP cyclohydrolase 1 type 2 homolog OS=Escherichia coli (strain K12) GN=ybgI PE=1 SV=1	0	175.47	60	14	740	14	247	26.9	5.19	2330.96	14	metabolic process;response to stimulus	cytosol	metal ion binding;protein binding	Pf01784	945824	SH08_07395; SH03_07395; SH06_07700; SH04_07385; SH07_07390; SF31_07700	ybgI			0	1.47695e+08	1.061e+08	9.44252e+07	2.262e+08	2.32802e+08	2.18006e+08	1.48442e+08	1.83516e+08	1.30605e+08	2.31975e+08	2.31365e+08	2.07435e+08	1.02717e+08	1.58829e+08	1.73307e+08	2.17691e+08	2.18333e+08	2.14974e+08	2.19754e+08	2.33258e+08	2.51557e+08	2.43951e+08	2.36772e+08	2.2034e+08
FALSE	High	Master Protein	P0A7F6	S-adenosylmethionine decarboxylase proenzyme OS=Escherichia coli (strain K12) GN=speD PE=1 SV=1	0	175.137	73	16	747	16	264	30.4	5.39	2233.89	16	metabolic process	cytosol	catalytic activity	Pf02675	947719	SH08_04335; SH03_04340; SH06_04650; SH04_04330; SH07_04335; SF31_04650	speD	Arginine and proline metabolism; Cysteine and methionine metabolism; Metabolic pathways		3	2.56835e+08	2.09966e+08	1.88481e+08	1.64148e+08	1.56778e+08	1.4876e+08	1.21359e+08	1.28711e+08	1.14079e+08	1.6345e+08	1.69993e+08	1.50955e+08	2.1335e+08	1.75759e+08	2.05399e+08	1.70157e+08	1.67719e+08	1.58591e+08	1.75508e+08	1.82642e+08	1.51098e+08	1.66009e+08	1.67781e+08	1.6317e+08
FALSE	High	Master Protein	P21156	Sulfate adenylyltransferase subunit 2 OS=Escherichia coli (strain K12) GN=cysD PE=1 SV=3	0	175.134	70	25	638	25	302	35.2	8.02	1313.53	25	metabolic process;response to stimulus		catalytic activity;nucleotide binding;protein binding	Pf01507	947217	SH08_18015; SH03_17915; SH06_18220; SH04_17905; SH07_17910; SF31_18245	cysD	Sulfur metabolism; Microbial metabolism in diverse environments; Biosynthesis of antibiotics; Purine metabolism; Monobactam biosynthesis; Metabolic pathways; Selenocompound metabolism		7	2.04775e+08	1.48526e+08	1.56439e+08	5.0935e+07	6.42801e+07	5.24878e+07	2.64065e+08	2.82416e+08	2.77575e+08	4.7221e+07	4.53502e+07	3.80593e+07	1.75265e+08	1.76684e+08	2.03238e+08	6.56137e+07	6.4544e+07	4.79689e+07	3.10815e+07	4.05019e+07	4.30841e+07	4.43928e+07	5.34126e+07	5.06189e+07
FALSE	High	Master Protein	P0AG48	50S ribosomal protein L21 OS=Escherichia coli (strain K12) GN=rplU PE=1 SV=1	0	175.113	86	17	745	17	103	11.6	9.85	1546.79	17	metabolic process	cytosol;ribosome	RNA binding;structural molecule activity	Pf00829, Pf13091	30329540; 949057	SH08_20225; SH03_20120; SH06_20425; SH04_20110; SH07_20115; SF31_20455	LG71_RS25305; rplU	Ribosome		1	8.9031e+08	1.03224e+09	7.64701e+08	6.49485e+08	7.00993e+08	5.87207e+08	7.69845e+08	7.57938e+08	6.79034e+08	6.39882e+08	6.67594e+08	7.99832e+08	1.1452e+09	1.38338e+09	9.57694e+08	7.58588e+08	8.09795e+08	7.54339e+08	8.16362e+08	7.5448e+08	5.89383e+08	9.32737e+08	7.02588e+08	5.89249e+08
FALSE	High	Master Protein	P23882	Methionyl-tRNA formyltransferase OS=Escherichia coli (strain K12) GN=fmt PE=1 SV=4	0	174.932	73	23	727	23	315	34.1	5.76	1637.18	23	metabolic process	cytosol	catalytic activity	Pf00551, Pf02911	947779	SH08_20700; SH03_20595; SH06_20900; SH04_20585; SH07_20590; SF31_20985	fmt	One carbon pool by folate; Aminoacyl-tRNA biosynthesis		2	1.59438e+08	1.12603e+08	1.18963e+08	1.71001e+08	1.80129e+08	1.65805e+08	1.49434e+08	1.47039e+08	1.26921e+08	1.75377e+08	1.69247e+08	1.25953e+08	1.278e+08	1.29511e+08	1.58127e+08	1.64566e+08	1.71679e+08	1.47935e+08	1.54395e+08	1.76005e+08	1.69998e+08	1.54394e+08	1.51692e+08	1.52888e+08
FALSE	High	Master Protein	P0A9U3	Uncharacterized ABC transporter ATP-binding protein YbiT OS=Escherichia coli (strain K12) GN=ybiT PE=1 SV=1	0	174.144	61	30	897	30	530	59.8	5.08	1559.52	30	response to stimulus;transport		catalytic activity;nucleotide binding;protein binding	Pf00005, Pf12848, Pf13304	945440	SH03_07980; SH06_08285; SH04_07970; SH07_07975; SF31_08285	ybiT			0	1.40381e+08	1.63966e+08	1.53665e+08	1.37549e+08	1.26957e+08	1.14402e+08	2.17183e+08	2.00333e+08	2.30038e+08	1.24635e+08	1.32163e+08	1.4991e+08	1.82438e+08	1.78819e+08	1.91193e+08	1.17394e+08	1.32466e+08	1.39953e+08	1.46585e+08	1.19513e+08	1.31359e+08	1.26711e+08	1.33882e+08	1.4456e+08
FALSE	High	Master Protein	P00888	Phospho-2-dehydro-3-deoxyheptonate aldolase, Tyr-sensitive OS=Escherichia coli (strain K12) GN=aroF PE=1 SV=1	0	174.073	73	22	564	21	356	38.8	5.67	1421.02	22	metabolic process	cytoplasm	catalytic activity;protein binding	Pf00793	947084	SH08_17260; SH03_17160; SH06_17465; SH04_17150; SH07_17155; SF31_17510	aroF	Quorum sensing; Biosynthesis of amino acids; Biosynthesis of secondary metabolites; Biosynthesis of antibiotics; Phenylalanine, tyrosine and tryptophan biosynthesis; Metabolic pathways		6	7.28622e+07	4.95148e+07	7.05962e+07	6.09111e+07	6.1395e+07	6.44134e+07	6.50024e+07	1.52641e+08	8.45688e+07	6.64483e+07	6.35488e+07	4.54453e+07	5.20367e+07	5.11742e+07	6.7064e+07	7.10404e+07	7.36017e+07	5.22738e+07	9.30358e+07	1.03537e+08	1.01057e+08	5.56299e+07	5.46868e+07	5.61737e+07
FALSE	High	Master Protein	P39173	Putative glucose-6-phosphate 1-epimerase OS=Escherichia coli (strain K12) GN=yeaD PE=1 SV=2	0	174.004	77	19	747	19	294	32.6	6.34	2025.72	19	metabolic process;response to stimulus	cytosol	catalytic activity	Pf01263	946572	SH08_13025; SH03_12925; SH06_13230; SH04_12915; SH07_12920; SF31_13230	yeaD	Microbial metabolism in diverse environments; Biosynthesis of secondary metabolites; Biosynthesis of antibiotics; Metabolic pathways; Glycolysis / Gluconeogenesis		5	1.45909e+08	1.15078e+08	9.513e+07	1.49359e+08	1.64982e+08	1.47238e+08	8.4531e+07	1.14819e+08	7.67527e+07	1.655e+08	1.66336e+08	1.17557e+08	8.87358e+07	1.01958e+08	1.24898e+08	1.61025e+08	1.73572e+08	1.41454e+08	1.37739e+08	1.52736e+08	1.68102e+08	1.80953e+08	1.63032e+08	1.45747e+08
FALSE	High	Master Protein	P00547	Homoserine kinase OS=Escherichia coli (strain K12) GN=thrB PE=1 SV=2	0	173.629	59	22	750	22	310	33.6	5.66	1712.85	22	metabolic process	cytoplasm;cytosol	catalytic activity;nucleotide binding	Pf00288, Pf10797	947498	SH08_03745; SH03_03750; SH06_04055; SH04_03740; SH07_03745; SF31_04055	thrB	Biosynthesis of amino acids; Microbial metabolism in diverse environments; Glycine, serine and threonine metabolism; Biosynthesis of secondary metabolites; Metabolic pathways		5	7.68952e+08	6.83849e+08	6.43278e+08	7.68232e+08	6.93614e+08	7.75816e+08	9.97648e+08	9.22363e+08	9.20472e+08	7.68016e+08	7.09154e+08	7.41697e+08	8.72261e+08	7.54126e+08	7.92351e+08	7.07897e+08	6.498e+08	7.3805e+08	6.81596e+08	7.51201e+08	7.12312e+08	6.70944e+08	7.02208e+08	7.769e+08
FALSE	High	Master Protein	P37773	UDP-N-acetylmuramate--L-alanyl-gamma-D-glutamyl-meso-2,6-diaminoheptandioate ligase OS=Escherichia coli (strain K12) GN=mpl PE=1 SV=3	0	173.232	65	22	709	22	457	49.8	5.88	1924.17	22	cell division;cell organization and biogenesis;metabolic process;regulation of biological process	cytoplasm;extracellular	catalytic activity;nucleotide binding;protein binding	Pf01225, Pf02875, Pf08245	948752	SH08_02765; SH03_02765; SH06_02750; SH04_02760; SH07_02765; SF31_02750	mpl			0	1.01251e+08	1.09548e+08	1.01785e+08	8.93012e+07	9.45664e+07	9.40224e+07	1.04273e+08	1.12615e+08	1.14866e+08	1.00572e+08	1.041e+08	7.62481e+07	9.46815e+07	1.00064e+08	1.06879e+08	9.30728e+07	8.54604e+07	8.60721e+07	8.14811e+07	1.04451e+08	8.72018e+07	1.00785e+08	9.18051e+07	8.62458e+07
FALSE	High	Master Protein	P45955	Cell division coordinator CpoB OS=Escherichia coli (strain K12) GN=cpoB PE=1 SV=2	0	173.109	79	20	714	20	263	28.2	8.65	1636.65	20	cell division;cell organization and biogenesis		protein binding	Pf13174, Pf13432	947227	SH08_07570; SH03_07570; SH06_07875; SH04_07560; SH07_07565; SF31_07875	ybgF			0	1.78885e+08	8.54969e+07	9.57211e+07	1.32016e+08	1.33372e+08	1.41948e+08	7.91737e+07	1.08502e+08	8.087e+07	1.22193e+08	1.37049e+08	9.4891e+07	8.56207e+07	1.00462e+08	1.83554e+08	1.39183e+08	1.62562e+08	1.22983e+08	1.17172e+08	1.56261e+08	1.77246e+08	1.53066e+08	1.4933e+08	1.51528e+08
FALSE	High	Master Protein	P39099	Periplasmic pH-dependent serine endoprotease DegQ OS=Escherichia coli (strain K12) GN=degQ PE=1 SV=1	0	172.856	60	25	726	25	455	47.2	5.95	1838.84	25	metabolic process		catalytic activity;protein binding	Pf00089, Pf00595, Pf13180, Pf13365	947812	SH08_20420; SH03_20315; SH06_20620; SH04_20305; SH07_20310; SF31_20705	degQ			0	1.15434e+08	1.17991e+08	1.04391e+08	1.71066e+08	1.74125e+08	1.66915e+08	1.26386e+08	1.30665e+08	1.0136e+08	1.67432e+08	1.86567e+08	1.79439e+08	1.01711e+08	8.36673e+07	8.55566e+07	1.6401e+08	1.71274e+08	1.73758e+08	1.86268e+08	1.9454e+08	1.75698e+08	1.6695e+08	1.74138e+08	1.71526e+08
FALSE	High	Master Protein	P07650	Thymidine phosphorylase OS=Escherichia coli (strain K12) GN=deoA PE=1 SV=3	0	172.229	67	30	846	30	440	47.2	5.38	1215.11	30	metabolic process;response to stimulus	cytosol;membrane	catalytic activity	Pf00591, Pf02885, Pf07831	948901	SH08_03620; SH03_03625; SH06_03930; SH04_03615; SH07_03620; SF31_03930	deoA	Pyrimidine metabolism; Metabolic pathways		2	1.06194e+08	7.2841e+07	6.35337e+07	1.19986e+08	1.25836e+08	1.34648e+08	1.13063e+08	9.26458e+07	1.15688e+08	1.23916e+08	1.11639e+08	1.01073e+08	7.29278e+07	6.1828e+07	1.12496e+08	1.13054e+08	1.05911e+08	1.04411e+08	1.57176e+08	1.62619e+08	1.80403e+08	1.31207e+08	1.24872e+08	1.28747e+08
FALSE	High	Master Protein	P0AG82	Phosphate-binding protein PstS OS=Escherichia coli (strain K12) GN=pstS PE=1 SV=1	0	172.146	76	28	814	28	346	37	8.47	1527.95	28	regulation of biological process;response to stimulus;transport		transporter activity	Pf01547, Pf12727, Pf12849, Pf13531	948237	SH08_00135; SH03_00135; SH06_00135; SH04_00135; SH07_00135; SF31_00135	pstS	ABC transporters; Two-component system		2	1.41674e+08	9.2346e+07	1.1976e+08	1.31798e+08	1.21975e+08	1.07362e+08	7.60876e+07	8.87848e+07	6.54237e+07	1.23798e+08	1.16018e+08	9.89683e+07	5.49571e+07	5.19991e+07	8.37103e+07	1.24686e+08	1.17734e+08	1.34392e+08	1.13834e+08	1.15273e+08	1.12953e+08	1.18391e+08	1.3311e+08	1.22348e+08
FALSE	High	Master Protein	P06960	Ornithine carbamoyltransferase subunit F OS=Escherichia coli (strain K12) GN=argF PE=1 SV=4	0	171.524	62	18	734	8	334	36.8	5.95	1592.98	18	metabolic process;response to stimulus	cytoplasm	catalytic activity;metal ion binding	Pf00185, Pf02729	944844	SH08_05150; SH03_05140; SH06_05450; SH04_05130; SH07_05135; SF31_05450	argF	Biosynthesis of amino acids; Biosynthesis of secondary metabolites; Biosynthesis of antibiotics; Arginine biosynthesis; Metabolic pathways		5	3.99496e+07	5.50797e+07	5.69223e+07	3.99962e+07	3.28538e+07	3.49951e+07	2.95249e+07	5.74898e+07	3.75644e+07	3.50737e+07	3.68081e+07	3.51237e+07	4.51777e+07	6.50822e+07	6.01721e+07	3.25018e+07	2.79041e+07	3.97868e+07	3.26946e+07	3.37613e+07	3.51803e+07	4.25722e+07	3.82795e+07	4.00796e+07
FALSE	High	Master Protein	P50457	4-aminobutyrate aminotransferase PuuE OS=Escherichia coli (strain K12) GN=puuE PE=1 SV=1	0	170.855	62	20	605	20	421	44.7	6.19	1740.91	20	metabolic process		catalytic activity	Pf00155, Pf00202	945446	SH03_10435; SH06_10740; SH04_10425; SH07_10430; SF31_10740	puuE	Alanine, aspartate and glutamate metabolism; Microbial metabolism in diverse environments; Propanoate metabolism; beta-Alanine metabolism; Metabolic pathways; Butanoate metabolism		6	1.85439e+07	3.97832e+07	3.72415e+07	2.078e+08	2.08986e+08	1.98633e+08	1.60201e+07	1.49118e+07	2.47094e+07	1.66657e+08	1.57087e+08	1.63439e+08	1.72583e+07	1.69143e+07	8.43989e+06	1.84598e+08	1.88418e+08	1.73343e+08	9.39253e+07	9.08944e+07	1.05873e+08	1.57751e+08	1.54271e+08	1.34213e+08
FALSE	High	Master Protein	P33221	Formate-dependent phosphoribosylglycinamide formyltransferase OS=Escherichia coli (strain K12) GN=purT PE=1 SV=3	0	170.801	60	25	916	25	392	42.4	5.71	1882.89	25	metabolic process	cytosol	catalytic activity;metal ion binding;nucleotide binding;protein binding	Pf00289, Pf02222, Pf02655, Pf02786, Pf07478, Pf13535	946368	SH08_13405; SH03_13305; SH06_13610; SH04_13295; SH07_13300; SF31_13610	purT	Biosynthesis of secondary metabolites; Biosynthesis of antibiotics; Purine metabolism; One carbon pool by folate; Metabolic pathways		5	3.00832e+08	2.94927e+08	3.18301e+08	1.97409e+08	1.81349e+08	1.87366e+08	2.59048e+08	2.72512e+08	2.94607e+08	1.93862e+08	1.86129e+08	1.64725e+08	1.55095e+08	1.81935e+08	1.96387e+08	1.70952e+08	1.93283e+08	1.93477e+08	1.89441e+08	1.84539e+08	2.11352e+08	1.8944e+08	1.86404e+08	1.84641e+08
FALSE	High	Master Protein	P17993	Ubiquinone biosynthesis O-methyltransferase OS=Escherichia coli (strain K12) GN=ubiG PE=1 SV=1	0	170.797	85	17	582	17	240	26.5	6.6	1446.93	17	metabolic process;response to stimulus	cytosol	catalytic activity;protein binding	Pf01209, Pf02353, Pf05175, Pf05401, Pf06325, Pf08003, Pf08241, Pf08242, Pf12847, Pf13489, Pf13649, Pf13659, Pf13847	946607	SH08_15370; SH03_15270; SH06_15575; SH04_15260; SH07_15265; SF31_15575	ubiG	Ubiquinone and other terpenoid-quinone biosynthesis; Biosynthesis of secondary metabolites; Metabolic pathways		3	1.35946e+08	1.19783e+08	1.23521e+08	1.07605e+08	1.13846e+08	1.1664e+08	9.08288e+07	1.30136e+08	1.13659e+08	9.57711e+07	1.04312e+08	1.49109e+08	9.49053e+07	9.07037e+07	1.05635e+08	1.08429e+08	1.24911e+08	1.12039e+08	1.12657e+08	8.97774e+07	8.32422e+07	1.15554e+08	1.13184e+08	9.17735e+07
FALSE	High	Master Protein	P0AGC3	Soluble lytic murein transglycosylase OS=Escherichia coli (strain K12) GN=slt PE=1 SV=1	0	170.419	62	38	812	38	645	73.3	8.78	1270.11	38	cell organization and biogenesis;metabolic process	membrane	catalytic activity;protein binding	Pf01464, Pf14718	948908	SH08_03675; SH03_03680; SH06_03985; SH04_03670; SH07_03675; SF31_03985	slt			0	6.18707e+07	4.42794e+07	5.17905e+07	1.16218e+08	1.1217e+08	1.0664e+08	5.45096e+07	5.39607e+07	5.49037e+07	1.10213e+08	1.09242e+08	8.25303e+07	4.86541e+07	4.59882e+07	6.28284e+07	1.07012e+08	1.06609e+08	1.0032e+08	8.45745e+07	8.82067e+07	9.83304e+07	1.07882e+08	1.03799e+08	1.09366e+08
FALSE	High	Master Protein	P0A800	DNA-directed RNA polymerase subunit omega OS=Escherichia coli (strain K12) GN=rpoZ PE=1 SV=1	0	169.944	95	14	651	14	91	10.2	4.92	2238.1	14	cell organization and biogenesis;metabolic process	cytosol	catalytic activity;DNA binding;protein binding	Pf01192	29490276; 948160; 31656325; 32365891	SH08_22615; SH03_22515; SH06_22815; SH04_22505; SH07_22510; SF31_22885	LG71_RS03575; rpoZ; AL524_RS02500; AB182_RS25860	Pyrimidine metabolism; Purine metabolism; Metabolic pathways; RNA polymerase		4	3.1016e+08	4.15215e+08	3.51231e+08	2.5847e+08	4.04931e+08	2.95619e+08	3.06117e+08	3.35231e+08	3.48829e+08	2.76937e+08	2.68682e+08	3.19597e+08	3.77288e+08	4.14793e+08	4.96671e+08	4.56529e+08	4.48996e+08	3.54858e+08	3.29534e+08	3.37956e+08	5.55753e+08	3.01368e+08	4.84112e+08	2.95875e+08
FALSE	High	Master Protein	P30125	3-isopropylmalate dehydrogenase OS=Escherichia coli (strain K12) GN=leuB PE=1 SV=3	0	169.752	67	23	850	23	363	39.5	5.29	1927.23	23	cell communication;metabolic process;response to stimulus	cytoplasm;cytosol	catalytic activity;metal ion binding;nucleotide binding	Pf00180	944798	SH08_04100; SH03_04105; SH06_04415; SH04_04095; SH07_04100; SF31_04415	leuB	2-Oxocarboxylic acid metabolism; Biosynthesis of amino acids; Biosynthesis of secondary metabolites; Metabolic pathways; C5-Branched dibasic acid metabolism; Valine, leucine and isoleucine biosynthesis		6	4.20751e+08	4.30344e+08	4.86368e+08	5.0864e+08	5.07797e+08	5.24694e+08	3.01077e+08	3.75075e+08	3.49098e+08	4.87288e+08	4.61157e+08	4.80063e+08	4.0792e+08	4.0561e+08	4.45991e+08	4.55321e+08	5.00345e+08	5.02919e+08	4.01945e+08	3.79516e+08	4.54106e+08	4.62734e+08	4.89901e+08	4.83125e+08
FALSE	High	Master Protein	P0A7R5	30S ribosomal protein S10 OS=Escherichia coli (strain K12) GN=rpsJ PE=1 SV=1	0	169.742	89	21	1402	21	103	11.7	9.69	2340.07	21	metabolic process;regulation of biological process	cytosol;ribosome	protein binding;RNA binding;structural molecule activity	Pf00338	947816	SH08_20870; SH03_20765; SH06_21070; SH04_20755; SH07_20760; SF31_21155	rpsJ	Ribosome		1	4.12761e+09	4.2465e+09	3.65558e+09	3.25747e+09	3.21421e+09	3.16802e+09	4.30473e+09	3.79872e+09	3.94384e+09	3.1208e+09	3.21792e+09	3.17003e+09	4.7873e+09	4.30045e+09	4.41364e+09	3.17378e+09	2.95464e+09	2.89929e+09	3.33814e+09	3.0655e+09	3.19502e+09	2.76219e+09	3.17806e+09	3.22127e+09
FALSE	High	Master Protein	P64451	Uncharacterized lipoprotein YdcL OS=Escherichia coli (strain K12) GN=ydcL PE=3 SV=1	0	169.57	85	20	479	20	222	24.4	8.32	1084.55	20		membrane		Pf11769	948203	SH08_11215; SH03_11115; SH06_11420; SH04_11105; SH07_11110; SF31_11420	ydcL			0	3.3781e+07	2.86102e+07	2.00607e+07	1.59955e+08	2.0737e+08	1.64154e+08	2.91264e+07	2.77858e+07	1.71526e+07	2.84313e+08	2.19695e+08	1.47022e+08	2.62495e+07	2.19698e+07	3.34053e+07	1.584e+08	2.53594e+08	2.02655e+08	2.50281e+08	3.01048e+08	3.03569e+08	1.76848e+08	2.72785e+08	2.8125e+08
FALSE	High	Master Protein	P61517	Carbonic anhydrase 2 OS=Escherichia coli (strain K12) GN=can PE=1 SV=1	0	169.272	68	18	716	18	220	25.1	6.65	1941.05	18		cytosol	catalytic activity;metal ion binding;protein binding	Pf00484	944832	SH08_04365; SH03_04370; SH06_04680; SH04_04360; SH07_04365; SF31_04680	can	Nitrogen metabolism		1	3.3166e+08	2.58511e+08	2.94927e+08	2.44517e+08	2.71384e+08	2.74565e+08	2.23043e+08	2.32819e+08	2.29288e+08	2.53488e+08	2.5573e+08	2.37904e+08	3.58773e+08	3.47946e+08	4.0497e+08	2.37086e+08	2.46677e+08	2.30954e+08	2.20085e+08	2.29664e+08	2.10049e+08	2.7697e+08	2.09893e+08	2.10019e+08
FALSE	High	Master Protein	P0A7K6	50S ribosomal protein L19 OS=Escherichia coli (strain K12) GN=rplS PE=1 SV=2	0	169.123	80	22	1440	22	115	13.1	10.62	2958.06	22	cell organization and biogenesis;metabolic process	cytosol;ribosome	RNA binding;structural molecule activity	Pf01245	947096	SH08_17285; SH03_17185; SH06_17490; SH04_17175; SH07_17180; SF31_17535	rplS	Ribosome		1	3.10354e+09	2.87655e+09	2.48054e+09	2.3289e+09	2.59322e+09	2.55583e+09	3.22429e+09	2.84218e+09	3.0208e+09	2.44538e+09	2.50147e+09	2.33988e+09	3.33419e+09	3.1468e+09	3.23317e+09	2.549e+09	2.42729e+09	2.54272e+09	2.51979e+09	2.60598e+09	2.43506e+09	2.44432e+09	2.63475e+09	2.65018e+09
FALSE	High	Master Protein	P76536	Probable deferrochelatase/peroxidase YfeX OS=Escherichia coli (strain K12) GN=yfeX PE=1 SV=2	0	169.108	79	23	682	23	299	33	5.54	1620.93	23	metabolic process	cytoplasm;cytosol	antioxidant activity;catalytic activity;metal ion binding	Pf04261	946913	SH08_16405; SH03_16305; SH06_16610; SH04_16295; SH07_16300; SF31_16610	yfeX			0	1.03874e+08	6.90333e+07	6.87173e+07	9.02621e+07	9.1173e+07	9.3987e+07	1.51444e+08	1.56711e+08	2.10175e+08	8.67459e+07	8.32653e+07	8.43644e+07	1.05089e+08	1.08564e+08	1.1791e+08	8.4542e+07	7.99074e+07	9.86569e+07	6.04229e+07	8.22776e+07	7.70126e+07	1.09429e+08	8.48226e+07	8.00591e+07
FALSE	High	Master Protein	P61714	6,7-dimethyl-8-ribityllumazine synthase OS=Escherichia coli (strain K12) GN=ribE PE=1 SV=1	0	168.218	93	12	704	12	156	16.1	5.25	2353.54	12	metabolic process	cytosol	catalytic activity	Pf00885	946453; 31659993	SH08_05880; SH03_05870; SH06_06175; SH04_05860; SH07_05865; SF31_06175	ribE; AL524_RS21055	Riboflavin metabolism; Biosynthesis of secondary metabolites; Metabolic pathways		3	4.3064e+08	5.40471e+08	5.80646e+08	3.13176e+08	3.41487e+08	3.22457e+08	5.36504e+08	5.40331e+08	5.09269e+08	3.26626e+08	3.62331e+08	4.39132e+08	4.56012e+08	4.88069e+08	3.75197e+08	3.50056e+08	3.02075e+08	3.90604e+08	5.03255e+08	4.37772e+08	3.68492e+08	3.81039e+08	2.34726e+08	3.07978e+08
FALSE	High	Master Protein	P60664	Imidazole glycerol phosphate synthase subunit HisF OS=Escherichia coli (strain K12) GN=hisF PE=1 SV=1	0	168.179	92	25	710	25	258	28.4	5.2	1803.53	25	metabolic process	cytoplasm;cytosol	catalytic activity;nucleotide binding	Pf00724, Pf00977, Pf01207	946516	SH08_14290; SH03_14190; SH06_14495; SH04_14180; SH07_14185; SF31_14500	hisF	Biosynthesis of amino acids; Biosynthesis of secondary metabolites; Histidine metabolism; Metabolic pathways		4	1.44032e+08	2.27014e+08	1.21162e+08	1.39335e+08	2.17004e+08	1.34582e+08	1.39213e+08	1.90982e+08	1.70234e+08	1.45119e+08	1.47884e+08	1.09733e+08	1.53746e+08	1.47797e+08	1.92304e+08	1.45773e+08	1.4443e+08	1.27547e+08	1.41835e+08	1.29862e+08	1.32686e+08	1.25637e+08	1.47852e+08	1.34922e+08
FALSE	High	Master Protein	P27306	Soluble pyridine nucleotide transhydrogenase OS=Escherichia coli (strain K12) GN=sthA PE=1 SV=5	0	168.075	71	23	717	23	466	51.5	6.57	1778.4	23	cellular homeostasis;metabolic process;regulation of biological process;transport	cytoplasm;cytosol	catalytic activity;nucleotide binding;protein binding;transporter activity	Pf00070, Pf02852, Pf07992	948461	SH08_01330; SH03_01325; SH06_01325; SH04_01325; SH07_01330; SF31_01325	sthA	Nicotinate and nicotinamide metabolism; Metabolic pathways		2	1.195e+08	8.54127e+07	1.26717e+08	7.53472e+07	8.9455e+07	7.64491e+07	1.0485e+08	9.28482e+07	1.04723e+08	7.75096e+07	8.64683e+07	7.25089e+07	7.30848e+07	7.9038e+07	9.58412e+07	7.32382e+07	8.74219e+07	7.99016e+07	7.30052e+07	7.80584e+07	8.08674e+07	8.24252e+07	8.05666e+07	9.22918e+07
FALSE	High	Master Protein	P0A7Z0	Ribose-5-phosphate isomerase A OS=Escherichia coli (strain K12) GN=rpiA PE=1 SV=1	0	167.816	72	17	748	17	219	22.8	5.4	1873.62	17	metabolic process	cytosol	catalytic activity;protein binding	Pf06026	947407	SH08_18840; SH03_18740; SH06_19045; SH04_18730; SH07_18735; SF31_19085	rpiA	Carbon metabolism; Biosynthesis of amino acids; Microbial metabolism in diverse environments; Biosynthesis of secondary metabolites; Biosynthesis of antibiotics; Metabolic pathways; Pentose phosphate pathway		7	5.59651e+08	4.4059e+08	4.10178e+08	4.37275e+08	4.43158e+08	4.34e+08	5.56734e+08	4.6568e+08	6.30154e+08	4.07894e+08	3.8751e+08	4.03825e+08	3.79906e+08	3.56757e+08	4.11585e+08	4.10789e+08	4.20485e+08	4.06389e+08	3.37795e+08	3.55763e+08	3.89019e+08	3.81786e+08	3.80779e+08	3.89883e+08
FALSE	High	Master Protein	P24215	Mannonate dehydratase OS=Escherichia coli (strain K12) GN=uxuA PE=1 SV=2	0	167.66	81	29	920	29	394	44.8	5.62	1715.23	29	metabolic process;response to stimulus		catalytic activity;metal ion binding	Pf01261, Pf03786	947082	SH08_03275; SH03_03280; SH06_03585; SH04_03270; SH07_03280; SF31_03585	uxuA	Pentose and glucuronate interconversions; Metabolic pathways		2	1.21158e+08	1.2182e+08	1.19375e+08	1.36597e+08	1.39248e+08	1.34158e+08	1.17432e+08	9.72907e+07	1.35183e+08	1.33453e+08	1.26587e+08	1.29635e+08	1.68598e+08	1.95842e+08	2.03127e+08	1.32424e+08	1.26591e+08	1.50047e+08	1.06182e+08	1.12177e+08	1.27704e+08	1.42589e+08	1.47165e+08	1.40292e+08
FALSE	High	Master Protein	P26646	Probable acrylyl-CoA reductase AcuI OS=Escherichia coli (strain K12) GN=acuI PE=1 SV=1	0	167.279	67	19	713	19	324	34.7	5.91	1798.57	19	metabolic process	cytoplasm	catalytic activity	Pf00107, Pf08240	947848	SH08_20515; SH03_20410; SH06_20715; SH04_20400; SH07_20405; SF31_20800	acuI; yhdH	Propanoate metabolism; Metabolic pathways		2	1.13277e+08	1.0483e+08	1.02239e+08	1.75444e+08	1.7913e+08	1.81212e+08	1.17896e+08	1.29999e+08	1.11267e+08	1.79556e+08	1.70186e+08	1.67693e+08	9.56773e+07	9.55742e+07	1.12851e+08	1.61432e+08	1.68883e+08	1.77431e+08	1.78027e+08	1.7682e+08	1.84642e+08	1.86314e+08	1.71368e+08	1.69199e+08
FALSE	High	Master Protein	P0AAC0	Universal stress protein E OS=Escherichia coli (strain K12) GN=uspE PE=1 SV=2	0	167.106	74	19	762	19	316	35.7	5.31	1982.62	19	cellular component movement;response to stimulus	cytoplasm		Pf00582	945904	SH08_10700; SH03_10600; SH06_10905; SH04_10590; SH07_10595; SF31_10905	uspE			0	1.07976e+08	6.40271e+07	7.27618e+07	2.40039e+08	2.17323e+08	2.17597e+08	7.80323e+07	1.12769e+08	7.90297e+07	2.71652e+08	2.59324e+08	2.10829e+08	7.08722e+07	7.40554e+07	8.68587e+07	2.03052e+08	2.2798e+08	2.58316e+08	2.68396e+08	2.66933e+08	2.92736e+08	3.00527e+08	2.48834e+08	2.49838e+08
FALSE	High	Master Protein	P04425	Glutathione synthetase OS=Escherichia coli (strain K12) GN=gshB PE=1 SV=1	0	166.357	69	21	769	21	316	35.5	5.22	1929.26	21	metabolic process	cytosol	catalytic activity;metal ion binding;nucleotide binding	Pf02951, Pf02955, Pf08443, Pf14398	947445	SH08_19000; SH03_18900; SH06_19205; SH04_18890; SH07_18895; SF31_19245	gshB	Glutathione metabolism; Cysteine and methionine metabolism; Metabolic pathways		3	1.18006e+08	1.10635e+08	1.07477e+08	1.2955e+08	1.33389e+08	1.27723e+08	1.01202e+08	1.11218e+08	1.07735e+08	1.24001e+08	1.2457e+08	1.21724e+08	1.01443e+08	1.18476e+08	1.2534e+08	1.27614e+08	1.29082e+08	1.19213e+08	1.08646e+08	1.26989e+08	1.25558e+08	1.37566e+08	1.13786e+08	1.21832e+08
FALSE	High	Master Protein	P0AEK2	3-oxoacyl-[acyl-carrier-protein] reductase FabG OS=Escherichia coli (strain K12) GN=fabG PE=1 SV=1	0	166.329	82	15	1003	15	244	25.5	7.42	2973.59	15	metabolic process	cytosol	catalytic activity;metal ion binding;nucleotide binding;protein binding	Pf00106, Pf01370, Pf08659, Pf13460, Pf13561	945645	SH08_09410; SH03_09410; SH06_09715; SH04_09400; SH07_09405; SF31_09715	fabG	Fatty acid metabolism; Biotin metabolism; Biosynthesis of unsaturated fatty acids; Fatty acid biosynthesis; Metabolic pathways		5	1.23323e+09	1.06522e+09	9.65224e+08	9.76321e+08	8.79882e+08	8.7595e+08	1.13356e+09	9.7237e+08	1.00879e+09	9.13866e+08	1.00721e+09	9.19811e+08	1.19235e+09	1.1217e+09	1.17783e+09	8.22545e+08	8.57843e+08	8.8883e+08	8.41983e+08	8.53455e+08	8.0045e+08	9.20025e+08	9.02719e+08	9.11074e+08
FALSE	High	Master Protein	P08956	Type I restriction enzyme EcoKI R protein OS=Escherichia coli (strain K12) GN=hsdR PE=3 SV=3	0	166.186	43	44	687	44	1170	134	5.94	844.96	44	defense response;metabolic process;response to stimulus	cytosol	catalytic activity;DNA binding;nucleotide binding	Pf00270, Pf04313, Pf04851, Pf08463, Pf13643	948878	SH08_03430; SH03_03435; SH06_03740; SH04_03425; SH07_03430; SF31_03740	hsdR			0	3.60421e+07	3.24602e+07	3.42596e+07	8.17282e+07	8.11257e+07	8.28788e+07	2.99075e+07	3.85114e+07	3.34209e+07	9.05263e+07	8.83625e+07	8.51497e+07	3.18046e+07	2.12175e+07	3.95338e+07	8.77761e+07	9.33963e+07	8.40112e+07	7.80234e+07	8.50418e+07	8.57828e+07	8.401e+07	9.45978e+07	8.82337e+07
FALSE	High	Master Protein	P0A7X3	30S ribosomal protein S9 OS=Escherichia coli (strain K12) GN=rpsI PE=1 SV=2	0	166.14	82	20	1019	20	130	14.8	10.95	1788.48	20	metabolic process	cytosol;ribosome	RNA binding;structural molecule activity	Pf00380	29458256; 949000; 31655915	SH08_20400; SH03_20295; SH06_20600; SH04_20285; SH07_20290; SF31_20685	CSK29544_RS02840; rpsI; AL524_RS00415	Ribosome		1	3.6698e+09	3.46236e+09	3.23397e+09	2.7837e+09	3.00615e+09	2.90375e+09	3.57332e+09	3.5717e+09	3.78489e+09	2.80009e+09	2.71256e+09	2.67956e+09	3.56982e+09	3.76427e+09	3.60155e+09	2.95014e+09	2.86024e+09	2.83164e+09	2.78876e+09	2.80017e+09	2.87224e+09	2.61502e+09	3.0184e+09	2.95301e+09
FALSE	High	Master Protein	P39831	NADP-dependent 3-hydroxy acid dehydrogenase YdfG OS=Escherichia coli (strain K12) GN=ydfG PE=1 SV=2	0	165.843	77	21	591	21	248	27.2	6	1537.25	21	metabolic process	cytosol	catalytic activity	Pf00106, Pf01370, Pf02719, Pf03807, Pf08659, Pf13460, Pf13561	946085	SH08_11780; SH03_11680; SH06_11985; SH04_11670; SH07_11675; SF31_11985	ydfG	Pyrimidine metabolism; Glycine, serine and threonine metabolism; Metabolic pathways		3	3.66577e+08	3.32476e+08	2.712e+08	3.79891e+08	4.13172e+08	3.95979e+08	3.01066e+08	3.67865e+08	2.88273e+08	3.93889e+08	3.94833e+08	4.10896e+08	3.38961e+08	3.44106e+08	3.712e+08	4.12956e+08	3.8546e+08	4.03011e+08	3.41536e+08	3.92124e+08	3.64602e+08	4.43739e+08	3.9282e+08	3.89357e+08
FALSE	High	Master Protein	P0A9A9	Ferric uptake regulation protein OS=Escherichia coli (strain K12) GN=fur PE=1 SV=1	0	165.396	91	14	547	14	148	16.8	6.11	1441.09	14	metabolic process;regulation of biological process	cytoplasm;cytosol	DNA binding;metal ion binding	Pf01475	945295	SH08_07235; SH03_07240; SH06_07545; SH04_07230; SH07_07235; SF31_07545	fur			0	3.53854e+08	3.13649e+08	2.92919e+08	2.79505e+08	2.76419e+08	2.84745e+08	3.409e+08	3.37356e+08	2.94098e+08	2.98436e+08	3.0358e+08	2.57379e+08	2.56547e+08	2.46924e+08	2.77344e+08	2.81599e+08	3.02217e+08	2.63497e+08	2.83567e+08	2.97763e+08	2.98215e+08	2.92121e+08	2.80727e+08	2.64971e+08
FALSE	High	Master Protein	P75797	Glutathione-binding protein GsiB OS=Escherichia coli (strain K12) GN=gsiB PE=1 SV=1	0	165.071	63	23	829	23	512	56.4	8.28	2255.04	23	response to stimulus;transport			Pf00496	945459	SH08_08030; SH03_08030; SH06_08335; SH04_08020; SH07_08025; SF31_08335	gsiB	ABC transporters		1	1.20095e+08	9.54329e+07	9.98933e+07	1.48633e+08	1.47586e+08	1.45017e+08	7.79589e+07	1.1834e+08	5.8193e+07	1.66305e+08	1.80703e+08	1.19067e+08	5.77347e+07	6.34938e+07	8.54213e+07	1.41595e+08	1.43628e+08	1.59262e+08	1.42165e+08	1.7685e+08	1.68964e+08	1.60123e+08	1.61674e+08	1.71327e+08
FALSE	High	Master Protein	P0A7B5	Glutamate 5-kinase OS=Escherichia coli (strain K12) GN=proB PE=1 SV=1	0	164.655	77	24	865	24	367	39	6.54	2044.26	24	metabolic process	cytoplasm;cytosol	catalytic activity;metal ion binding;nucleotide binding;protein binding;RNA binding	Pf00696, Pf01472	946425	SH08_04975; SH03_04965; SH06_05275; SH04_04955; SH07_04960; SF31_05275	proB	Arginine and proline metabolism; Biosynthesis of amino acids; Biosynthesis of antibiotics; Carbapenem biosynthesis; Metabolic pathways		5	1.25159e+08	1.12013e+08	8.85181e+07	1.32338e+08	1.31564e+08	1.19723e+08	1.08733e+08	1.29106e+08	1.12108e+08	1.29213e+08	1.41112e+08	1.15255e+08	1.22296e+08	1.27204e+08	1.47727e+08	1.19153e+08	1.26572e+08	1.27509e+08	1.09579e+08	1.15732e+08	1.31499e+08	1.27787e+08	1.30848e+08	1.21605e+08
FALSE	High	Master Protein	P0A6U3	tRNA uridine 5-carboxymethylaminomethyl modification enzyme MnmG OS=Escherichia coli (strain K12) GN=mnmG PE=1 SV=1	0	164.645	68	33	699	33	629	69.5	6.64	1132.47	33	metabolic process;response to stimulus	cytoplasm;cytosol	catalytic activity;nucleotide binding;protein binding	Pf01134, Pf13932	948248	SH08_00205; SH03_00200; SH06_00200; SH04_00200; SH07_00205; SF31_00200	mnmG			0	1.07666e+08	1.21729e+08	1.16402e+08	5.76848e+07	5.61136e+07	5.69426e+07	7.18204e+07	9.28961e+07	8.19532e+07	5.41326e+07	6.60692e+07	6.02118e+07	1.09413e+08	1.0885e+08	9.64901e+07	6.41969e+07	6.07955e+07	6.07457e+07	4.96028e+07	4.83896e+07	4.57457e+07	5.48732e+07	5.49876e+07	5.83865e+07
FALSE	High	Master Protein	P46853	Uncharacterized oxidoreductase YhhX OS=Escherichia coli (strain K12) GN=yhhX PE=1 SV=1	0	164.59	67	22	730	22	345	38.7	6.54	1393.01	22	metabolic process	cytosol	catalytic activity;nucleotide binding	Pf01408, Pf02894, Pf03447	947944	SH08_21465; SH03_21360; SH06_21665; SH04_21350; SH07_21355; SF31_21750	yhhX			0	1.11626e+08	8.70072e+07	8.0166e+07	1.35674e+08	1.42266e+08	1.28746e+08	9.89353e+07	1.11932e+08	9.52871e+07	1.42043e+08	1.33407e+08	1.07052e+08	1.01337e+08	8.61668e+07	1.30184e+08	1.37066e+08	1.30699e+08	1.03244e+08	1.03022e+08	1.27764e+08	1.39618e+08	1.15938e+08	1.23117e+08	1.35103e+08
FALSE	High	Master Protein	P25745	tRNA-specific 2-thiouridylase MnmA OS=Escherichia coli (strain K12) GN=mnmA PE=1 SV=4	0	163.618	54	19	575	19	368	40.9	5.06	1751.17	19	metabolic process	cytoplasm;cytosol	catalytic activity;nucleotide binding;RNA binding	Pf03054	945690	SH08_09615; SH03_09615; SH06_09920; SH04_09605; SH07_09610; SF31_09920	mnmA	Sulfur relay system		1	1.57498e+08	1.18882e+08	1.41839e+08	9.74403e+07	1.07883e+08	9.76969e+07	1.13376e+08	1.24976e+08	1.05684e+08	1.08837e+08	1.17753e+08	9.12845e+07	7.69893e+07	8.04659e+07	1.19648e+08	9.57719e+07	1.0377e+08	9.35316e+07	9.95604e+07	1.20669e+08	1.07095e+08	1.19671e+08	9.90136e+07	9.67475e+07
FALSE	High	Master Protein	P0A8G6	NAD(P)H dehydrogenase (quinone) OS=Escherichia coli (strain K12) GN=wrbA PE=1 SV=2	0	163.22	72	17	1140	17	198	20.8	5.86	2819.58	17	cell organization and biogenesis;metabolic process;response to stimulus	cytosol;membrane	catalytic activity;nucleotide binding;protein binding	Pf00258, Pf02525, Pf03358, Pf12724	947263	SH08_08940; SH03_08940; SH06_09245; SH04_08930; SH07_08935; SF31_09245	wrbA	Ubiquinone and other terpenoid-quinone biosynthesis; Biosynthesis of secondary metabolites		2	4.93828e+08	4.18609e+08	4.13839e+08	1.092e+09	1.06839e+09	1.10627e+09	2.94347e+08	2.6902e+08	2.68635e+08	1.10418e+09	1.07197e+09	1.03594e+09	3.28673e+08	2.60406e+08	3.76695e+08	1.07815e+09	1.04869e+09	1.06004e+09	6.85151e+08	6.66984e+08	7.34866e+08	1.00438e+09	1.0728e+09	1.21864e+09
FALSE	High	Master Protein	P0ABS1	RNA polymerase-binding transcription factor DksA OS=Escherichia coli (strain K12) GN=dksA PE=1 SV=1	0	162.385	86	15	522	15	151	17.5	5.12	1774.46	15		cytoplasm;cytosol	metal ion binding	Pf01258	29459173; 944850; 32370326	SH08_04460; SH03_04465; SH06_04775; SH04_04455; SH07_04460; SF31_04775	CSK29544_RS00610; dksA; AB182_RS21010			0	2.00902e+08	2.45778e+08	2.38607e+08	2.8422e+08	3.17713e+08	3.06077e+08	2.51457e+08	2.85463e+08	2.55538e+08	3.02592e+08	3.11344e+08	3.6845e+08	2.13114e+08	2.28891e+08	2.16984e+08	3.41114e+08	3.14826e+08	3.41395e+08	3.47772e+08	3.78472e+08	3.21959e+08	3.61308e+08	3.27593e+08	2.90678e+08
FALSE	High	Master Protein	P0AEI4	Ribosomal protein S12 methylthiotransferase RimO OS=Escherichia coli (strain K12) GN=rimO PE=1 SV=1	0	162.234	61	25	625	25	441	49.6	5.48	1546.85	25	metabolic process	cytoplasm;cytosol	catalytic activity;metal ion binding	Pf00919, Pf04055	945465	SH08_08055; SH03_08055; SH06_08360; SH04_08045; SH07_08050; SF31_08360	rimO			0	1.31333e+08	1.3706e+08	1.44452e+08	1.01932e+08	9.56481e+07	9.27802e+07	8.45504e+07	9.84096e+07	9.2086e+07	9.91811e+07	1.03552e+08	9.73243e+07	9.4787e+07	9.44346e+07	9.79095e+07	1.1109e+08	1.04944e+08	9.39979e+07	8.20816e+07	8.83451e+07	9.30285e+07	8.99991e+07	9.69341e+07	9.47808e+07
FALSE	High	Master Protein	P0A7Y0	Ribonuclease 3 OS=Escherichia coli (strain K12) GN=rnc PE=1 SV=1	0	162.211	76	20	838	20	226	25.5	6.89	1607.28	20	metabolic process	cytoplasm;cytosol	catalytic activity;metal ion binding;nucleotide binding;protein binding;RNA binding	Pf00035, Pf00636, Pf14622	947033	SH08_17075; SH03_16975; SH06_17280; SH04_16965; SH07_16970; SF31_17325	rnc			0	2.53231e+08	2.77575e+08	2.61221e+08	1.54509e+08	1.61473e+08	1.69751e+08	1.99686e+08	1.89237e+08	2.12349e+08	1.47265e+08	1.39338e+08	2.0196e+08	2.88473e+08	2.81638e+08	2.43849e+08	1.5027e+08	1.40368e+08	1.60546e+08	1.71929e+08	1.50802e+08	1.38464e+08	1.70733e+08	1.40351e+08	1.43852e+08
FALSE	High	Master Protein	P0A6J8	D-alanine--D-alanine ligase A OS=Escherichia coli (strain K12) GN=ddlA PE=3 SV=1	0	162.041	71	25	754	25	364	39.3	5.19	1604.52	25	cell organization and biogenesis;metabolic process;regulation of biological process;response to stimulus	cytoplasm;cytosol	catalytic activity;metal ion binding;nucleotide binding	Pf01820, Pf02222, Pf02655, Pf07478, Pf08443, Pf13535	945313	SH08_05700; SH03_05690; SH06_05995; SH04_05680; SH07_05685; SF31_05995	ddlA	D-Alanine metabolism; Metabolic pathways; Peptidoglycan biosynthesis; Vancomycin resistance		4	1.07157e+08	1.05815e+08	1.00677e+08	9.20565e+07	9.6752e+07	9.14066e+07	1.77188e+08	1.55903e+08	1.60418e+08	8.24657e+07	9.86416e+07	8.62642e+07	1.65367e+08	1.65829e+08	1.74575e+08	9.5371e+07	8.48511e+07	9.66575e+07	9.89489e+07	9.23914e+07	9.84256e+07	8.32807e+07	8.34098e+07	8.29403e+07
FALSE	High	Master Protein	P22255	3'(2'),5'-bisphosphate nucleotidase CysQ OS=Escherichia coli (strain K12) GN=cysQ PE=1 SV=2	0	161.866	80	16	654	16	246	27.2	5.96	1613.1	16	metabolic process	cytoplasm;membrane	catalytic activity;metal ion binding	Pf00459	948728	SH08_02675; SH03_02675; SH06_02660; SH04_02670; SH07_02675; SF31_02660	cysQ	Sulfur metabolism; Microbial metabolism in diverse environments; Biosynthesis of antibiotics; Metabolic pathways		4	1.24985e+08	6.48896e+07	5.87051e+07	1.82151e+08	1.6977e+08	2.35063e+08	7.08761e+07	7.76192e+07	6.54615e+07	1.94919e+08	1.83204e+08	1.78176e+08	7.06639e+07	6.90024e+07	1.0313e+08	2.19511e+08	2.24087e+08	1.67274e+08	1.8539e+08	2.16447e+08	2.24147e+08	2.36633e+08	2.22611e+08	2.21781e+08
FALSE	High	Master Protein	P76142	Autoinducer 2-binding protein LsrB OS=Escherichia coli (strain K12) GN=lsrB PE=1 SV=1	0	161.81	62	16	509	16	340	36.7	7.87	1523.85	16	transport	membrane	transporter activity	Pf13407	945418	SH08_11655; SH03_11555; SH06_11860; SH04_11545; SH07_11550; SF31_11860	lsrB	ABC transporters		1	2.40426e+06	0	6.40942e+06	2.11506e+08	2.08768e+08	2.20326e+08	873451	1.00503e+06	1.04745e+06	2.06337e+08	2.30964e+08	2.34439e+08	1.27466e+06	5.82859e+06	1.83834e+06	2.34918e+08	2.3683e+08	4.81197e+08	1.90667e+08	2.04278e+08	1.7716e+08	1.78965e+08	1.96688e+08	2.00447e+08
FALSE	High	Master Protein	P0AD49	Ribosome-associated inhibitor A OS=Escherichia coli (strain K12) GN=raiA PE=1 SV=2	0	161.336	92	14	583	14	113	12.8	6.68	1542.66	14	metabolic process;regulation of biological process;response to stimulus	cytosol	protein binding;RNA binding	Pf02482	947129; 32213723	SH08_17245; SH03_17145; SH06_17450; SH04_17135; SH07_17140; SF31_17495	raiA; BBB58_RS14935			0	9.24488e+07	5.94055e+07	7.24334e+07	3.39075e+08	3.00419e+08	3.17787e+08	1.03283e+08	1.88414e+08	1.03933e+08	4.1254e+08	4.14996e+08	2.69693e+08	7.31577e+07	7.56445e+07	1.17519e+08	3.10047e+08	4.05018e+08	2.75941e+08	2.84202e+08	3.07429e+08	3.40105e+08	3.32763e+08	2.80947e+08	2.85779e+08
FALSE	High	Master Protein	P0ABH0	Cell division protein FtsA OS=Escherichia coli (strain K12) GN=ftsA PE=1 SV=1	0	161.195	68	22	526	22	420	45.3	6.24	1236.85	22	cell division;cell organization and biogenesis	cytosol;membrane	nucleotide binding;protein binding	Pf02491, Pf06723, Pf08385, Pf11104, Pf14450	944778	SH08_04205; SH03_04210; SH06_04520; SH04_04200; SH07_04205; SF31_04520	ftsA			0	4.25213e+07	6.63051e+07	3.62566e+07	7.43125e+07	6.87634e+07	7.57131e+07	5.48451e+07	7.26919e+07	6.80638e+07	7.43587e+07	7.75769e+07	8.5353e+07	7.07825e+07	6.43361e+07	5.25181e+07	5.44742e+07	7.11257e+07	8.1871e+07	9.52736e+07	7.90052e+07	1.25146e+08	8.72347e+07	7.66576e+07	6.86426e+07
FALSE	High	Master Protein	Q46856	Alcohol dehydrogenase YqhD OS=Escherichia coli (strain K12) GN=yqhD PE=1 SV=1	0	160.706	64	23	674	23	387	42.1	6.13	1453.7	23	metabolic process;response to stimulus	cytosol	catalytic activity;metal ion binding	Pf00465, Pf13685	947493	SH08_19330; SH03_19230; SH06_19535; SH04_19220; SH07_19225; SF31_19575	yqhD	Propanoate metabolism		1	7.5057e+07	6.99106e+07	6.18169e+07	9.42344e+07	8.26981e+07	1.00644e+08	1.47826e+08	1.20879e+08	1.38671e+08	8.95081e+07	9.66946e+07	9.9229e+07	9.27467e+07	8.50738e+07	8.80004e+07	8.20544e+07	9.92916e+07	1.0303e+08	1.07629e+08	1.01364e+08	1.09001e+08	9.98466e+07	8.71159e+07	8.95511e+07
FALSE	High	Master Protein	P08660	Lysine-sensitive aspartokinase 3 OS=Escherichia coli (strain K12) GN=lysC PE=1 SV=2	0	159.942	52	21	739	21	449	48.5	5.11	1963.92	21	metabolic process	cytosol	catalytic activity;nucleotide binding	Pf00696	948531	SH08_01645; SH03_01640; SH06_01640; SH04_01640; SH07_01645; SF31_01640	lysC	2-Oxocarboxylic acid metabolism; Biosynthesis of amino acids; Microbial metabolism in diverse environments; Glycine, serine and threonine metabolism; Biosynthesis of secondary metabolites; Biosynthesis of antibiotics; Cysteine and methionine metabolism; Monobactam biosynthesis; Metabolic pathways; Lysine biosynthesis		10	2.72048e+07	3.01446e+07	4.71721e+07	9.39966e+07	8.58069e+07	9.1772e+07	3.37185e+07	8.29452e+07	4.66971e+07	1.2211e+08	1.08266e+08	7.0605e+07	4.53128e+07	9.13049e+07	7.84937e+07	6.51111e+07	1.48901e+08	1.07211e+08	7.10814e+07	7.37061e+07	8.40797e+07	1.08072e+08	8.13309e+07	8.52982e+07
FALSE	High	Master Protein	P0A9D2	Glutathione S-transferase GstA OS=Escherichia coli (strain K12) GN=gstA PE=1 SV=1	0	159.73	86	16	737	16	201	22.9	6.21	2094.28	16	response to stimulus	cytoplasm	catalytic activity;protein binding	Pf00043, Pf13409, Pf13410, Pf13417, Pf14497	945758	SH08_12270; SH03_12170; SH06_12475; SH04_12160; SH07_12165; SF31_12475	gstA	Glutathione metabolism		1	2.28447e+08	2.16628e+08	2.07422e+08	2.07794e+08	2.24408e+08	1.72037e+08	1.48197e+08	1.50591e+08	1.34314e+08	2.0062e+08	1.88411e+08	1.61832e+08	1.19775e+08	1.25117e+08	1.42183e+08	2.0626e+08	2.05598e+08	1.78974e+08	2.11479e+08	1.71804e+08	1.7597e+08	2.00755e+08	1.80222e+08	1.78785e+08
FALSE	High	Master Protein	P77243	2-methylcitrate dehydratase OS=Escherichia coli (strain K12) GN=prpD PE=1 SV=3	0	159.615	65	24	424	24	483	53.9	6	1050.7	24	metabolic process		catalytic activity	Pf03972	945931	SH08_05465	prpD	Propanoate metabolism		1	1.98387e+06	7.22357e+06	5.70269e+06	1.27146e+08	1.44457e+08	1.26661e+08	2.39534e+06	0	2.49254e+06	1.25922e+08	1.39105e+08	9.04113e+07	3.16468e+06	1.85115e+06	1.4643e+06	1.21793e+08	1.21178e+08	1.00603e+08	7.79808e+07	8.6665e+07	9.16806e+07	1.11519e+08	1.0998e+08	1.15247e+08
FALSE	High	Master Protein	P75780	Catecholate siderophore receptor Fiu OS=Escherichia coli (strain K12) GN=fiu PE=1 SV=1	0	159.6	53	30	666	30	760	81.9	5.91	1363.38	30	transport	membrane	metal ion binding;receptor activity	Pf00593, Pf07715	946246	SH08_07900; SH03_07900; SH06_08205; SH04_07890; SH07_07895; SF31_08205	fiu			0	2.17691e+08	2.09038e+08	2.04472e+08	1.25938e+08	1.50186e+08	1.34214e+08	1.67697e+08	1.23736e+08	1.95014e+08	1.02333e+08	1.30314e+08	1.36191e+08	3.1645e+08	2.72473e+08	2.90354e+08	1.33093e+08	1.30962e+08	1.08904e+08	1.43353e+08	1.15482e+08	1.1222e+08	9.85673e+07	1.48339e+08	1.80066e+08
FALSE	High	Master Protein	P30126	3-isopropylmalate dehydratase small subunit OS=Escherichia coli (strain K12) GN=leuD PE=1 SV=3	0	158.516	90	14	675	14	201	22.5	5.39	2039.69	14	metabolic process	cytosol	catalytic activity;protein binding	Pf00694	945642	SH08_04090; SH03_04095; SH06_04405; SH04_04085; SH07_04090; SF31_04405	leuD	2-Oxocarboxylic acid metabolism; Biosynthesis of amino acids; Biosynthesis of secondary metabolites; Metabolic pathways; C5-Branched dibasic acid metabolism; Valine, leucine and isoleucine biosynthesis		6	2.70786e+08	1.96356e+08	1.95303e+08	3.17116e+08	3.2623e+08	2.76446e+08	1.84482e+08	2.80397e+08	1.91428e+08	2.33852e+08	2.62054e+08	2.46915e+08	1.58778e+08	1.62066e+08	2.0776e+08	3.35156e+08	3.10988e+08	2.72703e+08	1.7444e+08	2.06455e+08	1.78351e+08	2.20927e+08	2.13402e+08	2.16169e+08
FALSE	High	Master Protein	P0A794	Pyridoxine 5'-phosphate synthase OS=Escherichia coli (strain K12) GN=pdxJ PE=1 SV=2	0	158.447	73	17	526	17	243	26.4	5.95	1342.18	17	metabolic process	cytoplasm;cytosol	catalytic activity;protein binding	Pf03740	947039	SH08_17060; SH03_16960; SH06_17265; SH04_16950; SH07_16955; SF31_17310	pdxJ	Vitamin B6 metabolism; Metabolic pathways		2	1.04695e+08	1.54647e+08	1.26433e+08	1.20119e+08	1.31499e+08	1.46761e+08	1.16691e+08	1.34118e+08	1.12245e+08	1.47198e+08	1.21605e+08	1.71715e+08	1.39318e+08	1.31791e+08	1.01469e+08	1.18846e+08	1.4315e+08	1.39338e+08	1.41593e+08	1.31021e+08	1.25481e+08	1.28737e+08	1.32003e+08	1.24363e+08
FALSE	High	Master Protein	P30177	Uncharacterized protein YbiB OS=Escherichia coli (strain K12) GN=ybiB PE=1 SV=1	0	157.872	85	23	709	23	320	35	6.86	1581.41	23	metabolic process	cytosol	catalytic activity;DNA binding;RNA binding	Pf02885	945424	SH08_07875; SH03_07875; SH06_08180; SH04_07865; SH07_07870; SF31_08180	ybiB			0	1.41852e+08	1.06058e+08	1.16975e+08	2.22357e+08	2.11794e+08	2.21709e+08	1.29764e+08	1.35776e+08	1.23764e+08	2.48007e+08	2.09741e+08	1.96033e+08	8.87544e+07	7.90354e+07	1.02257e+08	1.97428e+08	2.12206e+08	2.15344e+08	2.04933e+08	2.169e+08	2.25204e+08	2.19495e+08	2.25719e+08	2.30796e+08
FALSE	High	Master Protein	P0A6R0	3-oxoacyl-[acyl-carrier-protein] synthase 3 OS=Escherichia coli (strain K12) GN=fabH PE=1 SV=1	0	157.553	69	17	693	17	317	33.5	5.25	1947.22	17	metabolic process	cytoplasm;cytosol	catalytic activity	Pf00109, Pf00195, Pf01154, Pf08541, Pf08545	946003	SH08_09400; SH03_09400; SH06_09705; SH04_09390; SH07_09395; SF31_09705	fabH	Fatty acid metabolism; Fatty acid biosynthesis; Metabolic pathways		3	2.92529e+08	2.6894e+08	2.74941e+08	2.6182e+08	2.67157e+08	2.52311e+08	2.55229e+08	2.05951e+08	2.47413e+08	2.5963e+08	2.7144e+08	1.97779e+08	2.49309e+08	2.40035e+08	3.14928e+08	2.57169e+08	2.561e+08	2.46067e+08	1.30784e+08	1.49751e+08	1.64413e+08	2.42601e+08	2.56011e+08	2.6066e+08
FALSE	High	Master Protein	P0A9V1	Lipopolysaccharide export system ATP-binding protein LptB OS=Escherichia coli (strain K12) GN=lptB PE=1 SV=2	0	156.99	87	24	572	24	241	26.8	5.99	1379.62	24	transport	cytoplasm;membrane	catalytic activity;nucleotide binding;protein binding;transporter activity	Pf00005, Pf12399, Pf13304, Pf13558	947725	SH08_20300; SH03_20195; SH06_20500; SH04_20185; SH07_20190; SF31_20530	lptB	ABC transporters		1	1.20223e+08	1.15079e+08	9.48132e+07	1.36006e+08	1.31102e+08	1.34564e+08	1.46348e+08	1.17586e+08	1.1586e+08	1.47902e+08	1.38519e+08	1.21199e+08	1.12005e+08	9.18748e+07	1.4558e+08	1.37385e+08	1.59032e+08	1.06235e+08	1.07955e+08	1.27666e+08	1.40169e+08	1.33619e+08	1.36447e+08	1.52559e+08
FALSE	High	Master Protein	P76113	NADPH-dependent curcumin reductase OS=Escherichia coli (strain K12) GN=curA PE=1 SV=3	0	156.746	70	17	604	17	345	37.6	5.82	1698.79	17	metabolic process		catalytic activity	Pf00107	946012	SH08_11320; SH03_11220; SH06_11525; SH04_11210; SH07_11215; SF31_11525	curA			0	4.425e+07	4.07738e+07	3.62245e+07	1.25541e+08	1.2782e+08	1.20631e+08	2.49752e+07	2.33238e+07	2.38514e+07	1.21121e+08	1.23876e+08	2.57136e+08	2.25451e+07	2.57811e+07	3.12043e+07	1.22138e+08	2.77204e+08	1.30014e+08	1.29449e+08	1.1608e+08	1.25783e+08	1.32298e+08	1.07813e+08	1.15976e+08
FALSE	High	Master Protein	P76055	tRNA 2-thiocytidine biosynthesis protein TtcA OS=Escherichia coli (strain K12) GN=ttcA PE=1 SV=1	0	156.291	87	27	587	27	311	35.5	6.33	1253.7	27	metabolic process	cytoplasm;cytosol	catalytic activity;nucleotide binding	Pf01171	948967	SH08_10770; SH03_10670; SH06_10975; SH04_10660; SH07_10665; SF31_10975	ttcA			0	2.2618e+08	1.98978e+08	1.63532e+08	9.14834e+07	8.57215e+07	7.64779e+07	1.39301e+08	9.16638e+07	1.21433e+08	8.07189e+07	1.04715e+08	6.34231e+07	1.94669e+08	2.11744e+08	2.2646e+08	1.0007e+08	1.00476e+08	9.00302e+07	8.47011e+07	1.07664e+08	1.09179e+08	1.12276e+08	9.99105e+07	1.06433e+08
FALSE	High	Master Protein	P0A7N4	50S ribosomal protein L32 OS=Escherichia coli (strain K12) GN=rpmF PE=1 SV=2	0	156.076	63	8	677	8	57	6.4	11.03	2029.16	8	cell organization and biogenesis;metabolic process;response to stimulus	cytosol;ribosome	protein binding;structural molecule activity	Pf01783	945657; 31659212	SH08_09390; SH03_09390; SH06_09695; SH04_09380; SH07_09385; SF31_09695	rpmF; AL524_RS17055	Ribosome		1	3.83634e+08	4.97607e+08	3.23195e+08	3.34916e+08	3.53345e+08	3.61044e+08	4.85655e+08	4.47915e+08	4.25929e+08	3.65758e+08	3.66334e+08	4.48937e+08	6.36143e+08	6.29805e+08	6.00933e+08	3.45445e+08	3.77738e+08	4.18521e+08	4.41077e+08	4.26607e+08	4.47172e+08	6.24256e+08	4.32206e+08	3.57074e+08
FALSE	High	Master Protein	P76576	UPF0070 protein YfgM OS=Escherichia coli (strain K12) GN=yfgM PE=3 SV=1	0	155.966	81	18	529	18	206	22.2	5.16	1460.86	18		membrane	protein binding	Pf09976	946981	SH08_16790; SH03_16690; SH06_16995; SH04_16680; SH07_16685; SF31_17040	yfgM			0	1.19295e+08	1.20927e+08	1.17615e+08	1.42682e+08	1.3151e+08	1.34713e+08	2.006e+08	1.7238e+08	1.77932e+08	1.49581e+08	1.45678e+08	1.2453e+08	1.36852e+08	1.18188e+08	1.61099e+08	1.45861e+08	1.48598e+08	1.42474e+08	1.33856e+08	1.47617e+08	1.43232e+08	1.50344e+08	1.42767e+08	1.48508e+08
FALSE	High	Master Protein	P0ABA0	ATP synthase subunit b OS=Escherichia coli (strain K12) GN=atpF PE=1 SV=1	0	155.641	72	22	846	22	156	17.3	6.24	2042.79	22	metabolic process;transport	membrane	catalytic activity;transporter activity	Pf00430, Pf03179	948247	SH08_00180; SH03_00175; SH06_00175; SH04_00175; SH07_00180; SF31_00175	atpF	Oxidative phosphorylation; Metabolic pathways		2	1.48758e+08	9.25595e+07	1.65622e+08	1.80628e+08	1.59472e+08	1.57435e+08	3.21027e+08	2.85753e+08	3.09679e+08	2.16183e+08	1.61854e+08	1.28228e+08	9.42023e+07	1.18294e+08	1.32463e+08	1.10922e+08	2.82979e+08	1.77146e+08	1.38165e+08	1.66961e+08	1.92578e+08	1.89828e+08	1.61819e+08	1.78777e+08
FALSE	High	Master Protein	P0ABJ1	Cytochrome bo(3) ubiquinol oxidase subunit 2 OS=Escherichia coli (strain K12) GN=cyoA PE=1 SV=1	0	155.598	48	11	364	11	315	34.9	7.3	1077.57	11	metabolic process;transport	membrane	catalytic activity;metal ion binding;transporter activity	Pf00116, Pf06481	945080	SH08_05965; SH03_05955; SH06_06260; SH04_05945; SH07_05950; SF31_06260	cyoA	Oxidative phosphorylation; Metabolic pathways		2	6.10652e+07	2.28299e+07	1.81018e+08	5.82278e+07	5.41633e+07	5.67651e+07	7.0353e+07	5.27604e+07	6.06307e+07	7.64029e+07	7.44984e+07	5.51385e+07	2.79669e+07	4.56106e+07	2.7516e+07	4.7595e+07	4.13784e+08	9.71325e+07	6.41947e+07	8.0042e+07	7.93051e+07	8.23576e+07	4.60801e+07	5.85872e+07
FALSE	High	Master Protein	P0AG78	Sulfate-binding protein OS=Escherichia coli (strain K12) GN=sbp PE=1 SV=1	0	155.328	70	25	553	25	329	36.6	7.15	1070.09	25	metabolic process;transport		catalytic activity;transporter activity	Pf01547, Pf12727, Pf13343, Pf13416, Pf13531	948411	SH08_01095; SH03_01090; SH06_01090; SH04_01090; SH07_01095; SF31_01090	sbp	Sulfur metabolism; ABC transporters		2	9.49139e+07	1.00061e+08	8.75962e+07	8.2632e+07	8.57409e+07	7.48262e+07	3.08293e+08	2.52925e+08	2.20508e+08	9.75162e+07	9.05837e+07	9.26772e+07	9.83635e+07	9.34097e+07	1.04383e+08	8.06957e+07	8.2209e+07	9.79294e+07	1.09833e+08	1.11524e+08	1.18814e+08	9.63521e+07	1.01679e+08	9.28335e+07
FALSE	High	Master Protein	P0A8F8	UvrABC system protein B OS=Escherichia coli (strain K12) GN=uvrB PE=1 SV=2	0	155.131	55	30	563	30	673	76.2	5.24	908.62	30	cell communication;metabolic process;response to stimulus	cytoplasm	catalytic activity;DNA binding;nucleotide binding;protein binding	Pf00270, Pf00271, Pf02151, Pf04851, Pf12344	945385	SH08_07765; SH03_07765; SH06_08070; SH04_07755; SH07_07760; SF31_08070	uvrB	Nucleotide excision repair		1	5.36675e+07	3.28813e+07	4.97168e+07	7.35672e+07	6.82036e+07	6.9527e+07	5.47515e+07	4.80076e+07	5.63015e+07	7.51768e+07	7.00128e+07	4.72273e+07	2.39475e+07	2.67396e+07	3.44662e+07	6.94324e+07	6.89608e+07	5.91146e+07	5.57251e+07	7.08199e+07	8.66784e+07	6.92776e+07	6.97736e+07	7.73981e+07
FALSE	High	Master Protein	P77348	Periplasmic murein peptide-binding protein OS=Escherichia coli (strain K12) GN=mppA PE=1 SV=2	0	154.92	63	27	646	27	537	59.9	8.41	1101.52	27	transport		transporter activity	Pf00496	945951	SH08_10680; SH03_10580; SH06_10885; SH04_10570; SH07_10575; SF31_10885	mppA	Quorum sensing; ABC transporters; beta-Lactam resistance		3	5.15393e+07	3.64951e+07	2.78499e+07	1.03736e+08	1.09961e+08	1.09332e+08	3.93517e+07	4.37889e+07	3.62347e+07	1.12665e+08	1.11466e+08	8.52605e+07	2.63145e+07	1.98702e+07	4.4363e+07	1.11451e+08	9.9439e+07	1.07397e+08	1.06661e+08	1.17171e+08	1.12467e+08	1.05893e+08	1.07381e+08	1.14473e+08
FALSE	High	Master Protein	P06616	GTPase Era OS=Escherichia coli (strain K12) GN=era PE=1 SV=2	0	154.735	62	23	634	23	301	33.8	7.25	1408.42	23	metabolic process;regulation of biological process;response to stimulus	cytoplasm;cytosol;membrane	catalytic activity;nucleotide binding;protein binding;RNA binding	Pf00009, Pf01926, Pf02421, Pf03193, Pf04548, Pf07650, Pf08477, Pf10662	947036	SH08_17070; SH03_16970; SH06_17275; SH04_16960; SH07_16965; SF31_17320	era			0	1.32643e+08	1.68766e+08	1.44416e+08	9.86421e+07	9.98913e+07	9.67766e+07	1.08003e+08	1.11422e+08	1.28692e+08	9.37233e+07	1.01805e+08	9.53166e+07	1.60038e+08	1.5529e+08	1.44026e+08	1.04319e+08	9.91198e+07	1.01226e+08	9.44189e+07	1.00968e+08	9.63607e+07	9.92255e+07	9.57759e+07	8.98715e+07
FALSE	High	Master Protein	P0AF08	Iron-sulfur cluster carrier protein OS=Escherichia coli (strain K12) GN=mrp PE=3 SV=1	0	154.725	62	22	549	22	369	39.9	6.3	1178.09	22		cytosol	catalytic activity;metal ion binding;nucleotide binding	Pf01656, Pf10609, Pf13614	946627	SH08_14735; SH03_14635; SH06_14940; SH04_14625; SH07_14630; SF31_14945	mrp			0	3.24462e+08	2.40957e+08	2.35779e+08	2.09288e+08	2.36141e+08	2.29041e+08	1.89652e+08	2.03085e+08	1.85667e+08	2.09091e+08	2.23043e+08	2.15174e+08	2.3283e+08	2.87166e+08	2.71823e+08	2.41214e+08	2.25205e+08	2.41858e+08	2.43469e+08	2.37799e+08	2.23554e+08	2.50955e+08	2.24672e+08	1.98161e+08
FALSE	High	Master Protein	P14081	Selenocysteine-specific elongation factor OS=Escherichia coli (strain K12) GN=selB PE=1 SV=3	0	154.678	57	28	689	28	614	68.8	6.58	1694.61	28	metabolic process;regulation of biological process	cytoplasm	catalytic activity;nucleotide binding;protein binding;RNA binding	Pf00009, Pf01926, Pf03144, Pf09106, Pf09107, Pf10662	948103	SH08_22310; SH03_22205; SH06_22510; SH04_22195; SH07_22200; SF31_22580	selB			0	6.65941e+07	5.57779e+07	7.38423e+07	6.18188e+07	6.07854e+07	5.36921e+07	1.08217e+08	9.05209e+07	1.37102e+08	6.62671e+07	5.85537e+07	5.14354e+07	6.3617e+07	5.28453e+07	7.44958e+07	5.5728e+07	6.12588e+07	5.55732e+07	5.05802e+07	5.76779e+07	5.07499e+07	5.7105e+07	5.908e+07	5.64669e+07
FALSE	High	Master Protein	P11557	Cell division protein DamX OS=Escherichia coli (strain K12) GN=damX PE=1 SV=2	0	154.527	61	23	757	23	428	46.1	5.81	1299.59	23	cell division	membrane	protein binding	Pf05036	947930	SH08_21210; SH03_21105; SH06_21410; SH04_21095; SH07_21100; SF31_21495	damX			0	5.76694e+07	2.97478e+07	5.76876e+07	3.52377e+07	3.93241e+07	2.92264e+07	8.02404e+07	5.99036e+07	6.77639e+07	6.09294e+07	4.53214e+07	4.36025e+07	6.01003e+07	5.11124e+07	4.59129e+07	5.58584e+07	1.25938e+08	7.78607e+07	4.07193e+07	6.85363e+07	6.26079e+07	4.25881e+07	7.77964e+07	4.61854e+07
FALSE	High	Master Protein	P37313	Dipeptide transport ATP-binding protein DppF OS=Escherichia coli (strain K12) GN=dppF PE=3 SV=1	0	154.45	68	24	683	24	334	37.5	8.85	1401.89	24	response to stimulus;transport	membrane	catalytic activity;nucleotide binding;RNA binding;transporter activity	Pf00005, Pf00910, Pf08352	948056	SH08_22020; SH03_21915; SH06_22220; SH04_21905; SH07_21910; SF31_22300	dppF	ABC transporters		1	7.49061e+07	6.29264e+07	5.26607e+07	1.09734e+08	1.13056e+08	1.16587e+08	7.06386e+07	1.04441e+08	8.80767e+07	1.13015e+08	1.15284e+08	1.04792e+08	5.82687e+07	5.3662e+07	7.41247e+07	1.11641e+08	1.20382e+08	9.69418e+07	8.14337e+07	8.74582e+07	8.31805e+07	9.65831e+07	8.98522e+07	8.84792e+07
FALSE	High	Master Protein	P69874	Spermidine/putrescine import ATP-binding protein PotA OS=Escherichia coli (strain K12) GN=potA PE=1 SV=1	0	154.38	62	23	679	23	378	43	5.3	1590.19	23	transport	membrane	catalytic activity;nucleotide binding;transporter activity	Pf00005, Pf08402	946323	SH08_09575; SH03_09575; SH06_09880; SH04_09565; SH07_09570; SF31_09880	potA	ABC transporters		1	1.76118e+08	1.65443e+08	1.46582e+08	1.40102e+08	1.38787e+08	1.27181e+08	1.17598e+08	1.23191e+08	1.07119e+08	1.44631e+08	1.4988e+08	9.55007e+07	1.48434e+08	1.30576e+08	1.70106e+08	1.42536e+08	1.33742e+08	1.25013e+08	1.31899e+08	1.39871e+08	1.49494e+08	1.35506e+08	1.43898e+08	1.47951e+08
FALSE	High	Master Protein	P0A8P3	Probable Fe(2+)-trafficking protein OS=Escherichia coli (strain K12) GN=yggX PE=1 SV=2	0	154.141	97	19	900	19	91	10.9	6.3	1541.43	19	response to stimulus	cytosol	metal ion binding	Pf04362	947461	SH08_19080; SH03_18980; SH06_19285; SH04_18970; SH07_18975; SF31_19325	yggX			0	3.86686e+08	2.7015e+08	2.79058e+08	2.95343e+08	3.33219e+08	3.29246e+08	3.49922e+08	3.53604e+08	4.28928e+08	3.07234e+08	3.01987e+08	3.06924e+08	2.27247e+08	2.72084e+08	3.02306e+08	3.09705e+08	3.25793e+08	3.08941e+08	2.79088e+08	3.0112e+08	3.06743e+08	3.72212e+08	2.96455e+08	2.94969e+08
FALSE	High	Master Protein	P27248	Aminomethyltransferase OS=Escherichia coli (strain K12) GN=gcvT PE=1 SV=3	0	153.873	65	20	669	20	364	40.1	5.57	1599.33	20	metabolic process	cytosol	catalytic activity	Pf01571, Pf08669	947390	SH08_18800; SH03_18700; SH06_19005; SH04_18690; SH07_18695; SF31_19045	gcvT	Carbon metabolism; Glycine, serine and threonine metabolism; Biosynthesis of secondary metabolites; Biosynthesis of antibiotics; Glyoxylate and dicarboxylate metabolism; One carbon pool by folate; Metabolic pathways		7	1.35024e+08	1.24102e+08	1.15512e+08	1.23063e+08	1.24243e+08	1.321e+08	2.50099e+08	1.95601e+08	2.19669e+08	1.33492e+08	1.33989e+08	1.26666e+08	1.63664e+08	1.83284e+08	1.68131e+08	1.19876e+08	1.25179e+08	1.27175e+08	1.58811e+08	1.57659e+08	1.58929e+08	1.24124e+08	1.32157e+08	1.33396e+08
FALSE	High	Master Protein	P02924	L-arabinose-binding periplasmic protein OS=Escherichia coli (strain K12) GN=araF PE=1 SV=2	0	153.834	81	26	515	26	329	35.5	6.6	1146.43	26	transport		catalytic activity;transporter activity	Pf00532, Pf13407	946409	SH08_13655; SH03_13555; SH06_13860; SH04_13545; SH07_13550; SF31_13865	araF	ABC transporters		1	8.26283e+06	9.29876e+06	1.02929e+07	1.47569e+08	1.32726e+08	1.70246e+08	4.51132e+06	3.72575e+06	1.17946e+07	1.63915e+08	1.7696e+08	1.60808e+08	1.01915e+07	1.00446e+07	8.74975e+06	1.72799e+08	1.73617e+08	1.64523e+08	1.94022e+08	1.6706e+08	1.65263e+08	1.78431e+08	1.6257e+08	1.52141e+08
FALSE	High	Master Protein	P0ACA3	Stringent starvation protein A OS=Escherichia coli (strain K12) GN=sspA PE=1 SV=2	0	153.326	69	17	579	17	212	24.3	5.34	1714.3	17	regulation of biological process;response to stimulus	cytosol	protein binding	Pf00043, Pf02798, Pf13409, Pf13410, Pf13417	944744	SH08_20395; SH03_20290; SH06_20595; SH04_20280; SH07_20285; SF31_20680	sspA			0	2.08131e+08	1.79187e+08	2.14397e+08	1.55707e+08	1.67888e+08	1.64654e+08	1.73282e+08	1.58701e+08	1.81875e+08	1.74798e+08	1.91911e+08	1.49638e+08	1.56349e+08	1.61786e+08	2.12252e+08	1.72498e+08	1.72093e+08	1.54094e+08	1.48534e+08	1.68396e+08	1.86691e+08	1.74453e+08	1.87181e+08	1.92738e+08
FALSE	High	Master Protein	P0A6T3	Galactokinase OS=Escherichia coli (strain K12) GN=galK PE=1 SV=2	0	152.889	60	19	420	19	382	41.4	5.45	1034.88	19	metabolic process	cytoplasm;cytosol	catalytic activity;metal ion binding;nucleotide binding	Pf00288, Pf10509	945358	SH08_07650; SH03_07650; SH06_07955; SH04_07640; SH07_07645; SF31_07955	galK	Galactose metabolism; Metabolic pathways; Amino sugar and nucleotide sugar metabolism		3	3.53105e+07	3.01546e+07	1.86186e+07	6.01745e+07	6.49831e+07	6.77851e+07	4.14608e+08	2.76825e+08	2.60002e+08	7.96264e+07	7.3361e+07	6.05284e+07	3.3311e+07	3.52176e+07	5.03713e+07	6.43391e+07	5.26526e+07	7.17979e+07	7.15458e+07	7.37101e+07	7.24681e+07	7.64031e+07	7.38928e+07	7.57719e+07
FALSE	High	Master Protein	P0A6E6	ATP synthase epsilon chain OS=Escherichia coli (strain K12) GN=atpC PE=1 SV=2	0	152.853	69	7	517	7	139	15.1	5.72	1462.1	7	metabolic process;transport	membrane	catalytic activity;protein binding;transporter activity	Pf00401, Pf02823	948245	SH08_00155; SH03_00150; SH06_00150; SH04_00150; SH07_00155; SF31_00150	atpC	Oxidative phosphorylation; Metabolic pathways		2	1.76971e+08	1.9869e+08	1.54239e+08	1.52737e+08	2.02878e+08	1.73518e+08	4.92834e+08	3.6744e+08	4.35041e+08	1.82066e+08	1.97222e+08	1.68445e+08	1.80109e+08	1.71597e+08	2.35388e+08	1.64048e+08	1.75716e+08	1.88409e+08	1.61794e+08	2.016e+08	2.21919e+08	1.8472e+08	1.91098e+08	1.63065e+08
FALSE	High	Master Protein	P23845	Sulfate adenylyltransferase subunit 1 OS=Escherichia coli (strain K12) GN=cysN PE=1 SV=1	0	152.812	61	24	461	24	475	52.5	5.14	1198.56	24	metabolic process		catalytic activity;nucleotide binding;protein binding	Pf00009, Pf01926, Pf03144	947219	SH08_18010; SH03_17910; SH06_18215; SH04_17900; SH07_17905; SF31_18240	cysN	Sulfur metabolism; Microbial metabolism in diverse environments; Biosynthesis of antibiotics; Purine metabolism; Monobactam biosynthesis; Metabolic pathways; Selenocompound metabolism		7	1.39969e+08	1.20732e+08	1.22847e+08	3.73736e+07	5.13365e+07	4.9e+07	1.96598e+08	1.9952e+08	1.96947e+08	4.0538e+07	3.61428e+07	3.7385e+07	1.25471e+08	1.26599e+08	1.45303e+08	3.66846e+07	4.25364e+07	5.25567e+07	2.59767e+07	2.27252e+07	2.47272e+07	4.03362e+07	3.34685e+07	3.585e+07
FALSE	High	Master Protein	P0ACJ0	Leucine-responsive regulatory protein OS=Escherichia coli (strain K12) GN=lrp PE=1 SV=2	0	152.042	71	22	875	22	164	18.9	8.78	1701.21	22	metabolic process;regulation of biological process;response to stimulus	cytosol	DNA binding;protein binding	Pf01037, Pf13404, Pf13412	949051; 32442276	SH08_08335; SH03_08335; SH06_08640; SH04_08325; SH07_08330; SF31_08640	lrp; ENT638_RS07390			0	5.79626e+08	5.15495e+08	4.88199e+08	6.83818e+08	6.56099e+08	7.18031e+08	4.74468e+08	6.19783e+08	4.50357e+08	7.63282e+08	7.32274e+08	6.04418e+08	4.92019e+08	5.19463e+08	6.04726e+08	6.65794e+08	6.67537e+08	6.87687e+08	6.39705e+08	6.88614e+08	7.84177e+08	6.66328e+08	7.47597e+08	7.41082e+08
FALSE	High	Master Protein	P0C0L2	Peroxiredoxin OsmC OS=Escherichia coli (strain K12) GN=osmC PE=1 SV=2	0	151.882	66	17	912	17	143	15.1	5.86	2320.59	17	metabolic process;response to stimulus	cytoplasm;cytosol	antioxidant activity;catalytic activity	Pf02566	946043	SH08_11480; SH03_11380; SH06_11685; SH04_11370; SH07_11375; SF31_11685	osmC			0	2.8121e+08	2.35156e+08	2.26645e+08	1.17102e+09	1.17285e+09	1.20844e+09	2.49927e+08	2.35361e+08	2.45801e+08	1.17514e+09	1.09913e+09	1.05014e+09	1.64773e+08	1.73872e+08	2.23803e+08	1.21948e+09	1.1715e+09	1.14282e+09	1.08822e+09	1.20974e+09	1.29282e+09	1.17379e+09	1.2386e+09	1.14367e+09
FALSE	High	Master Protein	P02413	50S ribosomal protein L15 OS=Escherichia coli (strain K12) GN=rplO PE=1 SV=1	0	151.812	74	19	1314	19	144	15	11.18	2489.33	19	metabolic process	ribosome	protein binding;RNA binding;structural molecule activity	Pf00828	947798	SH08_20770; SH03_20665; SH06_20970; SH04_20655; SH07_20660; SF31_21055	rplO	Ribosome		1	3.39699e+09	3.76834e+09	3.76315e+09	2.72162e+09	2.77268e+09	2.88161e+09	3.33045e+09	3.54148e+09	3.61902e+09	2.8115e+09	2.68706e+09	3.35373e+09	4.11929e+09	4.3662e+09	3.70772e+09	2.64194e+09	2.63213e+09	3.1645e+09	3.14396e+09	2.97968e+09	3.02542e+09	2.86465e+09	3.01905e+09	2.7562e+09
FALSE	High	Master Protein	P0AG84	Uncharacterized oxidoreductase YghA OS=Escherichia coli (strain K12) GN=yghA PE=1 SV=1	0	151.658	73	24	537	24	294	31.5	6.8	1207.52	24	metabolic process		catalytic activity	Pf00106, Pf13561	947478	SH08_19290; SH03_19190; SH06_19495; SH04_19180; SH07_19185; SF31_19535	yghA			0	3.78998e+07	3.28007e+07	2.92379e+07	1.30039e+08	1.08288e+08	1.23774e+08	2.64407e+07	2.42013e+07	2.6801e+07	1.30093e+08	1.19787e+08	1.20544e+08	1.78126e+07	2.32771e+07	1.73676e+07	1.14156e+08	1.11872e+08	1.20948e+08	1.34777e+08	1.26845e+08	1.67161e+08	1.34611e+08	1.29828e+08	1.23263e+08
FALSE	High	Master Protein	P0AEI1	tRNA-2-methylthio-N(6)-dimethylallyladenosine synthase OS=Escherichia coli (strain K12) GN=miaB PE=1 SV=1	0	150.539	65	32	628	32	474	53.6	5.34	1144.01	32	metabolic process	cytoplasm;cytosol	catalytic activity;metal ion binding;protein binding	Pf00919, Pf01938, Pf04055	945260	SH08_07145; SH03_07150; SH06_07455; SH04_07140; SH07_07145; SF31_07455	miaB			0	2.00378e+08	1.49932e+08	1.61111e+08	6.94505e+07	7.28106e+07	5.57725e+07	1.56833e+08	1.66325e+08	1.55743e+08	5.24048e+07	5.61529e+07	3.69847e+07	9.4814e+07	1.00034e+08	1.29697e+08	6.27766e+07	6.45277e+07	5.35383e+07	3.42394e+07	4.19786e+07	4.74614e+07	4.31519e+07	5.40123e+07	5.68506e+07
FALSE	High	Master Protein	P77541	2-methylisocitrate lyase OS=Escherichia coli (strain K12) GN=prpB PE=1 SV=3	0	149.989	50	16	484	16	296	32.1	5.68	1336.44	16	metabolic process		catalytic activity;metal ion binding	Pf00463, Pf13714	944990	SH08_05455; SH03_05445; SH06_05755; SH04_05435; SH07_05440; SF31_05755	prpB	Propanoate metabolism		1	2.61799e+06	470129	1.98423e+06	2.42716e+08	2.64716e+08	2.35211e+08	811436	482770	758216	2.24337e+08	2.0168e+08	2.26603e+08	1.3818e+06	774177	1.85242e+06	2.21169e+08	2.17525e+08	2.01601e+08	1.67997e+08	1.15352e+08	1.38998e+08	1.89506e+08	2.15211e+08	2.0995e+08
FALSE	High	Master Protein	P0AE12	AMP nucleosidase OS=Escherichia coli (strain K12) GN=amn PE=1 SV=1	0	149.94	72	27	704	27	484	54	6.34	1238.47	27	metabolic process	cytosol	catalytic activity	Pf01048, Pf10423	946508	SH08_14060; SH03_13960; SH06_14265; SH04_13950; SH07_13955; SF31_14270	amn	Purine metabolism		1	1.08764e+08	9.22555e+07	1.05447e+08	1.02005e+08	1.04231e+08	1.06939e+08	1.06774e+08	8.57832e+07	1.02809e+08	9.14581e+07	1.05742e+08	1.10006e+08	7.33584e+07	7.67678e+07	1.21575e+08	1.13657e+08	1.09702e+08	1.13031e+08	1.01996e+08	1.1217e+08	9.90564e+07	1.08824e+08	1.00621e+08	1.05918e+08
FALSE	High	Master Protein	P00909	Tryptophan biosynthesis protein TrpCF OS=Escherichia coli (strain K12) GN=trpC PE=1 SV=4	0	149.927	65	27	742	27	453	49.5	5.82	1383.27	27	metabolic process		catalytic activity	Pf00218, Pf00697	945519		trpC	Biosynthesis of amino acids; Biosynthesis of secondary metabolites; Biosynthesis of antibiotics; Phenylalanine, tyrosine and tryptophan biosynthesis; Metabolic pathways		5	8.28476e+07	7.62009e+07	7.61365e+07	1.03459e+08	9.20846e+07	1.00628e+08	6.42143e+07	9.42986e+07	6.7384e+07	1.10633e+08	9.92813e+07	8.76134e+07	8.7563e+07	8.76033e+07	9.36572e+07	8.62528e+07	9.30464e+07	9.87074e+07	9.72804e+07	1.05016e+08	1.06e+08	9.92435e+07	9.43065e+07	9.57784e+07
FALSE	High	Master Protein	P40874	N-methyl-L-tryptophan oxidase OS=Escherichia coli (strain K12) GN=solA PE=1 SV=1	0	149.706	63	21	855	21	372	40.9	5.36	1663.63	21	metabolic process;response to stimulus	cytosol	catalytic activity;nucleotide binding	Pf01266, Pf01593, Pf03486	944983	SH08_09240; SH03_09240; SH06_09545; SH04_09230; SH07_09235; SF31_09545	solA			0	1.03647e+08	8.79767e+07	8.8511e+07	1.08081e+08	1.06286e+08	1.03306e+08	6.45118e+07	7.91756e+07	5.85923e+07	1.17543e+08	1.16319e+08	9.46639e+07	7.55675e+07	7.14894e+07	1.02754e+08	9.78261e+07	9.66883e+07	1.09281e+08	8.29034e+07	1.02905e+08	1.06027e+08	1.16308e+08	1.04389e+08	1.0882e+08
FALSE	High	Master Protein	P0AA43	Ribosomal small subunit pseudouridine synthase A OS=Escherichia coli (strain K12) GN=rsuA PE=1 SV=1	0	149.189	86	17	725	17	231	25.8	6.18	2037.69	17	metabolic process	cytosol	catalytic activity;protein binding;RNA binding	Pf00849, Pf01479	945378	SH08_15110; SH03_15010; SH06_15315; SH04_15000; SH07_15005; SF31_15315	rsuA			0	2.2237e+08	1.84857e+08	1.52565e+08	1.79534e+08	1.70041e+08	1.50932e+08	1.35025e+08	1.64606e+08	1.4299e+08	1.57709e+08	1.68188e+08	1.31721e+08	2.01449e+08	1.84302e+08	2.39973e+08	1.7747e+08	1.61984e+08	1.28744e+08	1.21561e+08	1.56509e+08	1.42667e+08	1.46764e+08	1.57153e+08	1.64446e+08
FALSE	High	Master Protein	P37765	Ribosomal large subunit pseudouridine synthase B OS=Escherichia coli (strain K12) GN=rluB PE=1 SV=2	0	149.176	73	26	883	26	291	32.7	10.02	1609.76	26	metabolic process	cytosol	catalytic activity;protein binding;RNA binding	Pf00849, Pf01479	945840	SH08_10320; SH03_10220; SH06_10525; SH04_10210; SH07_10215; SF31_10525	rluB			0	2.26717e+08	3.19375e+08	3.02289e+08	4.21141e+08	4.61628e+08	3.90855e+08	1.65016e+08	1.75562e+08	1.85343e+08	3.77406e+08	3.9944e+08	2.54171e+08	2.85022e+08	2.73356e+08	2.83229e+08	4.20488e+08	3.78246e+08	3.43479e+08	2.90529e+08	4.3377e+08	5.01562e+08	3.48649e+08	3.96768e+08	4.58251e+08
FALSE	High	Master Protein	P17952	UDP-N-acetylmuramate--L-alanine ligase OS=Escherichia coli (strain K12) GN=murC PE=1 SV=2	0	149.04	60	23	800	23	491	53.6	5.85	1755.09	23	cell division;cell organization and biogenesis;metabolic process;regulation of biological process	cytoplasm	catalytic activity;metal ion binding;nucleotide binding;protein binding	Pf01225, Pf02875, Pf08245	946153	SH08_04190; SH03_04195; SH06_04505; SH04_04185; SH07_04190; SF31_04505	murC	D-Glutamine and D-glutamate metabolism; Metabolic pathways; Peptidoglycan biosynthesis		3	1.03229e+08	9.37251e+07	8.90077e+07	1.00485e+08	1.08584e+08	1.08272e+08	1.00061e+08	1.00927e+08	1.01352e+08	1.11057e+08	1.09747e+08	9.10858e+07	1.0987e+08	1.03431e+08	1.21127e+08	9.9107e+07	9.41442e+07	9.16511e+07	8.92786e+07	1.03379e+08	1.01381e+08	1.04076e+08	1.00653e+08	1.06318e+08
FALSE	High	Master Protein	P0ADY3	50S ribosomal protein L14 OS=Escherichia coli (strain K12) GN=rplN PE=1 SV=1	0	148.536	85	18	1129	18	123	13.5	10.42	2649.8	18	cell organization and biogenesis;metabolic process;transport	cytosol;ribosome	nucleotide binding;protein binding;RNA binding;structural molecule activity	Pf00238	947809	SH08_20815; SH03_20710; SH06_21015; SH04_20700; SH07_20705; SF31_21100	rplN	Ribosome		1	2.30052e+09	2.54406e+09	2.5503e+09	1.75153e+09	1.62626e+09	1.71564e+09	2.22307e+09	2.15166e+09	2.36621e+09	1.64138e+09	1.55518e+09	1.98032e+09	2.98793e+09	2.89565e+09	2.45889e+09	1.62112e+09	1.58305e+09	1.78594e+09	1.87615e+09	1.68079e+09	1.75379e+09	1.73441e+09	1.68888e+09	1.70792e+09
FALSE	High	Master Protein	P0A912	Peptidoglycan-associated lipoprotein OS=Escherichia coli (strain K12) GN=pal PE=1 SV=1	0	148.182	56	11	481	11	173	18.8	6.8	1140.21	11	cell division	membrane	protein binding	Pf00691	945004	SH08_07565; SH03_07565; SH06_07870; SH04_07555; SH07_07560; SF31_07870	pal			0	1.97461e+08	1.9589e+08	2.75069e+08	2.37235e+08	2.36237e+08	2.6322e+08	2.12967e+08	2.18219e+08	1.4341e+08	2.48256e+08	2.93182e+08	2.69451e+08	1.73201e+08	1.23436e+08	1.82872e+08	2.09161e+08	2.67021e+08	2.30486e+08	2.87017e+08	2.91435e+08	2.56189e+08	3.18072e+08	2.65165e+08	2.74406e+08
FALSE	High	Master Protein	P04968	L-threonine dehydratase biosynthetic IlvA OS=Escherichia coli (strain K12) GN=ilvA PE=1 SV=1	0	148.148	57	25	596	25	514	56.2	5.88	1249.95	25	metabolic process		catalytic activity	Pf00291, Pf00585	948287	SH08_00350; SH03_00345; SH06_00345; SH04_00345; SH07_00350; SF31_00345	ilvA	Carbon metabolism; Biosynthesis of amino acids; Glycine, serine and threonine metabolism; Biosynthesis of secondary metabolites; Biosynthesis of antibiotics; Metabolic pathways; Valine, leucine and isoleucine biosynthesis		7	9.78623e+07	6.86423e+07	8.06282e+07	7.6304e+07	7.29685e+07	7.15099e+07	6.98665e+07	7.85705e+07	6.50905e+07	8.39319e+07	7.96603e+07	4.42753e+07	6.65445e+07	4.19914e+07	7.01764e+07	7.67111e+07	7.90352e+07	6.46208e+07	4.88599e+07	6.30989e+07	6.42532e+07	6.58394e+07	6.71937e+07	6.6387e+07
FALSE	High	Master Protein	P06999	ATP-dependent 6-phosphofructokinase isozyme 2 OS=Escherichia coli (strain K12) GN=pfkB PE=1 SV=2	0	147.834	84	19	603	19	309	32.4	5.36	1493.95	19	metabolic process;response to stimulus	cytosol	catalytic activity;metal ion binding;nucleotide binding;protein binding	Pf00294, Pf08543	946230	SH08_12725; SH03_12625; SH06_12930; SH04_12615; SH07_12620; SF31_12930	pfkB	Carbon metabolism; Biosynthesis of amino acids; Fructose and mannose metabolism; Microbial metabolism in diverse environments; Biosynthesis of secondary metabolites; Galactose metabolism; Biosynthesis of antibiotics; Methane metabolism; Metabolic pathways; Glycolysis / Gluconeogenesis; Pentose phosphate pathway		11	1.02598e+08	9.59528e+07	7.01698e+07	1.13751e+08	1.33209e+08	1.14914e+08	7.91976e+07	8.41541e+07	7.46869e+07	1.13753e+08	1.12024e+08	1.18075e+08	9.36223e+07	8.72719e+07	1.04251e+08	1.18914e+08	1.03908e+08	1.17365e+08	1.22108e+08	1.23596e+08	1.23949e+08	1.16811e+08	1.03621e+08	1.09063e+08
FALSE	High	Master Protein	P0AF18	N-acetylglucosamine-6-phosphate deacetylase OS=Escherichia coli (strain K12) GN=nagA PE=1 SV=1	0	147.641	63	18	505	18	382	40.9	5.97	1299.23	18	cell organization and biogenesis;metabolic process		catalytic activity;metal ion binding	Pf01979, Pf07969, Pf13147, Pf13594	945289	SH08_07205; SH03_07210; SH06_07515; SH04_07200; SH07_07205; SF31_07515	nagA	Biosynthesis of antibiotics; Amino sugar and nucleotide sugar metabolism		2	3.30345e+07	1.25307e+08	1.14191e+08	9.25603e+07	8.55447e+07	9.28688e+07	3.77223e+07	4.70086e+07	3.66439e+07	9.56222e+07	9.28781e+07	1.68403e+08	1.47759e+08	1.56329e+08	3.85956e+07	9.16397e+07	8.99305e+07	1.13448e+08	1.54406e+08	1.08897e+08	1.00592e+08	1.07213e+08	8.78429e+07	9.52789e+07
FALSE	High	Master Protein	P60340	tRNA pseudouridine synthase B OS=Escherichia coli (strain K12) GN=truB PE=1 SV=1	0	147.431	72	23	626	23	314	35.1	5.97	1262.25	23	metabolic process	cytosol;mitochondrion	catalytic activity;RNA binding	Pf01509, Pf09157	947687	SH08_20125; SH03_20020; SH06_20325; SH04_20010; SH07_20015; SF31_20355	truB			0	1.53602e+08	1.52887e+08	1.5864e+08	8.40616e+07	9.23912e+07	8.69145e+07	6.60585e+07	6.7546e+07	7.97816e+07	8.08998e+07	8.34796e+07	1.00749e+08	1.84274e+08	1.99562e+08	1.91546e+08	9.50419e+07	9.36054e+07	1.07185e+08	9.4483e+07	8.48389e+07	8.64776e+07	8.1472e+07	9.20828e+07	9.79028e+07
FALSE	High	Master Protein	P0ABU5	Glyoxalase ElbB OS=Escherichia coli (strain K12) GN=elbB PE=1 SV=1	0	147.302	81	12	399	12	217	23	4.77	1277.45	12	metabolic process;regulation of biological process	cytosol	catalytic activity	Pf01965	947903	SF31_20570	elbB			0	1.27756e+08	1.30487e+08	1.27419e+08	1.57555e+08	1.58227e+08	1.66436e+08	1.14784e+08	1.43556e+08	1.11217e+08	1.72329e+08	1.6065e+08	1.50178e+08	1.03743e+08	9.06519e+07	1.08901e+08	1.52602e+08	1.60171e+08	1.42322e+08	1.39842e+08	1.58433e+08	1.43733e+08	1.49181e+08	1.43667e+08	1.47053e+08
[truncated: 1,879 more rows]
[truncated: 74 more columns]

## Sheet: Average deep well plate
Accession	Gene Symbol	pyrF-TIR1, induced	pyrF-TIR1, uninduced	pyrG-TIR1, induced	pyrG-TIR1, uninduced	cmk-TIR1, induced	cmk-TIR1, uninduced	control-TIR1, induced	control-TIR1, uninduced	pyrF-TIR2, induced	pyrF-TIR2, uninduced	pyrG-TIR2, induced	pyrG-TIR2, uninduced	cmk-TIR2, induced	cmk-TIR2, uninduced	control-TIR2, induced	control-TIR2, uninduced
[truncated: 2,421 more rows]

[truncated: 2 more sheets: Shake flask proteomics data, Average shake flask]
