# Supplementary material for: CRISPR interference of nucleotide biosynthesis improves production of a single‐domain antibody in Escherichia coli
Source: Biotechnol Bioeng. 2020 Aug 29;117(12):3835–48. doi: 10.1002/bit.27536 (PMC7818426; doi:10.1002/bit.27536)
Supplement: Supplementary file 2 — Supporting information [file BIT-117-3835-s002.xlsx]

## Sheet: Analysis
The work book contains the results from the differential expression analysis and GO analysis performed on the deep well plate experiments
GO process terms for the analysis were taken from: http://current.geneontology.org/annotations/ecocyc.gaf.gz
Differential expression analysis was performed using EdgeR
GO analysis was performed using Piano
Sheet	Description
Data	Raw data where only proteins with measurements in all samples occur
Average_data	Average data for each of the conditions
Proteins_GO_ID	Proteins related to their GO ID and average data for each condition (Each protein can be related to several GO ID's)
Remaining sheets	Results from the differential expression analysis and GO analysis for both GO process terms and GO compartment terms. It is illustrated in each sheet which data that have been used for the analysis. Significantly changing GO terms are marked with red

## Sheet: Data
Accession	Abundances (Normalized): F1: Sample	Abundances (Normalized): F2: Sample	Abundances (Normalized): F3: Sample	Abundances (Normalized): F4: Sample	Abundances (Normalized): F5: Sample	Abundances (Normalized): F6: Sample	Abundances (Normalized): F7: Sample	Abundances (Normalized): F8: Sample	Abundances (Normalized): F9: Sample	Abundances (Normalized): F10: Sample	Abundances (Normalized): F11: Sample	Abundances (Normalized): F12: Sample	Abundances (Normalized): F13: Sample	Abundances (Normalized): F14: Sample	Abundances (Normalized): F15: Sample	Abundances (Normalized): F16: Sample	Abundances (Normalized): F17: Sample	Abundances (Normalized): F18: Sample	Abundances (Normalized): F19: Sample	Abundances (Normalized): F20: Sample	Abundances (Normalized): F21: Sample	Abundances (Normalized): F22: Sample	Abundances (Normalized): F23: Sample	Abundances (Normalized): F24: Sample	Abundances (Normalized): F25: Sample	Abundances (Normalized): F26: Sample	Abundances (Normalized): F27: Sample	Abundances (Normalized): F28: Sample	Abundances (Normalized): F29: Sample	Abundances (Normalized): F30: Sample	Abundances (Normalized): F31: Sample	Abundances (Normalized): F32: Sample	Abundances (Normalized): F33: Sample	Abundances (Normalized): F34: Sample	Abundances (Normalized): F35: Sample	Abundances (Normalized): F36: Sample	Abundances (Normalized): F37: Sample	Abundances (Normalized): F38: Sample	Abundances (Normalized): F39: Sample	Abundances (Normalized): F40: Sample	Abundances (Normalized): F41: Sample	Abundances (Normalized): F42: Sample	Abundances (Normalized): F43: Sample	Abundances (Normalized): F44: Sample	Abundances (Normalized): F45: Sample	Abundances (Normalized): F46: Sample	Abundances (Normalized): F47: Sample	Abundances (Normalized): F48: Sample
P0A8T7	2.48945e+09	3.23291e+09	3.6251e+09	3.07183e+09	3.02916e+09	3.10627e+09	2.90418e+09	3.09887e+09	3.24738e+09	3.1854e+09	3.12508e+09	3.22336e+09	3.03094e+09	3.32705e+09	3.09695e+09	3.15187e+09	3.24201e+09	3.32104e+09	3.27615e+09	3.48795e+09	3.56453e+09	3.12465e+09	3.3422e+09	3.17689e+09	2.49684e+09	3.32276e+09	2.77905e+09	3.15687e+09	3.29257e+09	2.82281e+09	3.24047e+09	2.82827e+09	2.86524e+09	3.66902e+09	3.40507e+09	3.22892e+09	3.70333e+09	1.97777e+09	3.68298e+09	3.19647e+09	3.78138e+09	3.53767e+09	3.77268e+09	4.05667e+09	4.19126e+09	3.55092e+09	2.99363e+09	3.80685e+09
P0A8V2	2.61236e+09	2.93551e+09	3.22448e+09	2.89096e+09	2.78414e+09	2.84241e+09	2.80656e+09	2.91616e+09	3.07249e+09	2.91764e+09	2.82486e+09	2.81179e+09	2.75339e+09	3.05326e+09	2.92603e+09	2.74223e+09	2.91193e+09	2.90532e+09	2.94619e+09	3.03327e+09	3.10778e+09	2.87253e+09	3.00196e+09	2.92706e+09	2.42359e+09	3.09369e+09	2.65347e+09	2.78111e+09	2.87788e+09	2.72121e+09	3.0192e+09	2.90445e+09	2.63541e+09	3.11791e+09	3.05651e+09	2.88144e+09	3.44779e+09	4.76535e+09	3.42395e+09	2.86953e+09	3.19961e+09	3.01268e+09	3.25733e+09	3.47972e+09	3.42396e+09	2.97395e+09	2.79514e+09	3.1072e+09
P0A6Y8	1.07638e+10	1.19932e+10	1.13595e+10	9.94203e+09	1.07983e+10	1.03758e+10	1.16835e+10	1.07102e+10	1.24665e+10	9.74547e+09	9.27936e+09	1.04173e+10	1.52016e+10	1.53067e+10	1.49804e+10	1.00357e+10	9.82938e+09	1.01584e+10	9.9371e+09	1.0575e+10	1.0504e+10	1.03115e+10	1.03804e+10	1.06359e+10	1.40936e+10	1.36084e+10	1.44058e+10	1.13633e+10	1.19291e+10	1.30715e+10	2.00598e+10	1.81571e+10	1.95562e+10	9.65497e+09	1.30712e+10	1.07757e+10	1.51327e+10	1.54813e+10	1.72245e+10	1.0196e+10	1.1291e+10	1.15438e+10	1.22253e+10	1.19893e+10	1.04264e+10	1.10283e+10	1.2542e+10	1.19719e+10
P0A6F5	1.13398e+10	1.37398e+10	1.17698e+10	1.2159e+10	1.23836e+10	1.19417e+10	1.75011e+10	1.51397e+10	1.59297e+10	1.10417e+10	1.1268e+10	1.3386e+10	1.53098e+10	1.38417e+10	1.31312e+10	1.22412e+10	1.11456e+10	1.2603e+10	1.46439e+10	1.33774e+10	1.33994e+10	1.20608e+10	1.18579e+10	1.2474e+10	1.33606e+10	1.25896e+10	1.23031e+10	1.28125e+10	1.27796e+10	1.09999e+10	1.51997e+10	1.58283e+10	1.6198e+10	1.01386e+10	1.19871e+10	1.17665e+10	1.29556e+10	2.22211e+10	1.33967e+10	9.64002e+09	1.08189e+10	1.30568e+10	1.28483e+10	1.44941e+10	1.17911e+10	1.18332e+10	1.0835e+10	1.07285e+10
P0A705	1.9999e+09	2.14845e+09	1.94391e+09	1.5412e+09	1.61777e+09	1.60286e+09	1.89263e+09	1.8288e+09	1.89726e+09	1.47953e+09	1.56997e+09	1.46973e+09	2.51954e+09	2.51449e+09	2.5643e+09	1.66028e+09	1.66424e+09	1.60392e+09	1.53348e+09	1.83647e+09	1.68911e+09	1.72514e+09	1.68869e+09	1.51965e+09	1.59444e+09	1.61477e+09	1.62717e+09	1.42437e+09	1.38196e+09	1.44193e+09	2.02133e+09	1.95272e+09	2.14327e+09	1.27285e+09	1.51231e+09	1.45643e+09	1.76978e+09	3.4556e+09	2.17146e+09	1.43196e+09	1.60797e+09	1.51909e+09	1.60138e+09	1.50483e+09	1.5944e+09	1.496e+09	1.54892e+09	1.49936e+09
PdCas9	1.3907e+09	1.39623e+09	1.388e+09	4.26934e+07	5.08484e+07	4.78322e+07	5.17114e+08	1.15443e+09	5.94775e+08	3.91222e+07	4.99118e+07	5.75638e+07	9.3789e+08	9.98995e+08	9.84146e+08	4.39108e+07	4.21155e+07	4.93178e+07	1.0716e+09	1.13161e+09	1.08851e+09	4.43999e+07	4.97712e+07	4.17754e+07	1.89113e+09	2.2961e+09	2.31518e+09	5.10187e+07	5.19422e+07	5.72928e+07	8.77121e+08	8.44738e+08	9.03199e+08	5.65538e+07	4.10978e+07	5.0973e+07	1.27377e+09	5.91094e+08	1.56168e+09	4.5426e+07	5.42441e+07	5.28472e+07	1.76204e+09	2.02537e+09	2.10806e+09	5.9716e+07	5.50938e+07	5.36815e+07
P0A6M8	9.20622e+09	9.99619e+09	1.04489e+10	8.6408e+09	8.60105e+09	8.46484e+09	1.14127e+10	1.04116e+10	1.20412e+10	8.61312e+09	8.83879e+09	7.97773e+09	1.00635e+10	1.11068e+10	1.1154e+10	8.84205e+09	8.7685e+09	8.53972e+09	8.46406e+09	9.18029e+09	9.27813e+09	8.49474e+09	8.75907e+09	8.79419e+09	7.02762e+09	8.50999e+09	7.35612e+09	7.43496e+09	7.45102e+09	6.9917e+09	1.08048e+10	1.00894e+10	9.58831e+09	7.46402e+09	7.96848e+09	8.21736e+09	9.06948e+09	1.34962e+10	9.70969e+09	7.73571e+09	7.74696e+09	7.54855e+09	8.5314e+09	8.24885e+09	8.57849e+09	7.50432e+09	7.52925e+09	8.09343e+09
P00968	5.24642e+09	4.94131e+09	5.84362e+09	3.03995e+09	2.76949e+09	2.90508e+09	3.22813e+09	3.16268e+09	3.59248e+09	2.93082e+09	3.08272e+09	2.94087e+09	2.15597e+09	2.46712e+09	2.26524e+09	3.15367e+09	3.12739e+09	2.97391e+09	2.83088e+09	3.24277e+09	3.10707e+09	2.92976e+09	3.04108e+09	3.06657e+09	5.32866e+09	6.35177e+09	5.62015e+09	3.07392e+09	3.15073e+09	2.67264e+09	5.17869e+09	3.79512e+09	4.08364e+09	3.21119e+09	3.011e+09	3.19627e+09	2.09327e+09	2.11013e+09	2.371e+09	3.13937e+09	3.29198e+09	3.24371e+09	3.45565e+09	3.49736e+09	3.50297e+09	3.13839e+09	2.95295e+09	3.33456e+09
P0AG67	5.40882e+09	6.04876e+09	5.22555e+09	4.9045e+09	5.13848e+09	4.97374e+09	6.27811e+09	5.88153e+09	6.09616e+09	5.0064e+09	5.40445e+09	5.60749e+09	6.83701e+09	7.57807e+09	6.53207e+09	5.27194e+09	5.26573e+09	5.00791e+09	6.00584e+09	5.8354e+09	5.3276e+09	5.877e+09	5.17636e+09	5.07126e+09	5.20799e+09	4.94025e+09	5.1897e+09	5.26543e+09	5.02955e+09	5.39952e+09	5.6663e+09	5.96956e+09	6.37596e+09	4.21006e+09	5.42291e+09	5.17022e+09	5.09414e+09	9.80939e+09	6.2213e+09	5.46673e+09	5.07011e+09	5.34183e+09	5.19462e+09	5.86466e+09	4.96089e+09	5.36998e+09	5.42922e+09	5.01223e+09
P63284	1.01661e+08	6.01335e+07	5.22331e+07	1.27844e+08	1.50566e+08	1.20771e+08	7.30777e+07	7.84046e+07	9.47687e+07	1.12749e+08	9.47652e+07	6.70942e+07	5.81648e+07	5.91206e+07	1.29364e+08	1.21185e+08	1.38342e+08	8.99938e+07	7.18874e+07	1.05709e+08	1.38519e+08	8.08899e+07	1.17751e+08	1.28536e+08	1.19405e+08	1.51622e+08	1.49605e+08	1.0111e+08	1.29357e+08	1.7099e+08	9.56753e+07	9.63778e+07	8.25119e+07	1.76629e+08	1.70242e+08	1.38511e+08	5.21387e+07	4.90848e+08	1.29674e+08	1.21234e+08	1.1671e+08	8.24707e+07	1.03292e+08	1.03243e+08	1.66595e+08	8.73164e+07	1.6329e+08	9.36662e+07
P36683	4.98574e+09	3.61942e+09	4.14077e+09	4.84298e+09	4.87919e+09	4.87088e+09	3.96565e+09	4.13853e+09	3.63594e+09	4.65162e+09	4.67141e+09	3.82173e+09	2.17314e+09	2.11078e+09	2.87725e+09	4.82473e+09	4.88871e+09	4.0775e+09	3.40819e+09	4.06552e+09	4.11289e+09	4.06344e+09	4.44658e+09	4.19438e+09	4.36198e+09	5.70603e+09	4.99543e+09	3.98473e+09	4.53039e+09	3.95713e+09	1.74971e+09	2.10873e+09	1.64133e+09	4.38887e+09	4.70463e+09	4.80407e+09	3.20236e+09	4.396e+09	2.60159e+09	4.89941e+09	4.50858e+09	4.44889e+09	4.34589e+09	4.04576e+09	4.55843e+09	4.22657e+09	4.25085e+09	4.077e+09
P09373	1.64216e+09	1.58054e+09	1.78102e+09	2.04278e+09	1.9973e+09	2.01414e+09	1.32151e+09	2.107e+09	1.28936e+09	2.01557e+09	1.92013e+09	1.96724e+09	1.74722e+09	1.6576e+09	2.09929e+09	1.91125e+09	1.91014e+09	1.87334e+09	1.89423e+09	1.90059e+09	1.93428e+09	1.99485e+09	1.84757e+09	1.89902e+09	1.87265e+09	2.32343e+09	2.19271e+09	1.81007e+09	1.98633e+09	2.08327e+09	1.19066e+09	1.26221e+09	1.19633e+09	2.40461e+09	1.90685e+09	2.15864e+09	3.39925e+09	2.48211e+09	3.067e+09	2.14582e+09	2.21357e+09	1.90793e+09	1.79243e+09	1.79339e+09	1.81539e+09	2.14082e+09	2.10796e+09	2.11893e+09
P0CE48	2.68421e+10	2.99623e+10	3.06672e+10	2.15282e+10	2.38064e+10	2.41566e+10	3.38293e+10	3.10625e+10	3.53046e+10	2.3696e+10	2.5176e+10	2.71888e+10	3.31262e+10	3.5077e+10	3.1354e+10	2.30168e+10	2.40428e+10	2.50245e+10	2.76901e+10	2.53232e+10	2.4882e+10	2.48736e+10	2.43725e+10	2.14151e+10	2.12035e+10	2.04628e+10	2.2389e+10	2.35247e+10	2.3534e+10	2.01477e+10	3.27453e+10	3.23011e+10	3.03758e+10	2.1609e+10	2.23333e+10	2.06707e+10	2.86137e+10	4.9902e+10	2.79034e+10	2.25382e+10	2.06111e+10	2.45125e+10	2.3046e+10	2.23989e+10	2.18345e+10	2.23872e+10	2.08825e+10	2.32628e+10
P0A9Q7	1.55344e+09	1.72459e+09	1.79799e+09	3.31932e+09	3.19396e+09	2.97873e+09	1.23496e+09	2.29947e+09	1.22114e+09	3.31465e+09	3.12075e+09	2.9241e+09	1.38685e+09	1.52765e+09	1.84982e+09	3.10147e+09	3.35659e+09	3.11295e+09	2.83554e+09	3.1271e+09	3.37447e+09	3.21828e+09	3.34667e+09	3.44436e+09	1.80211e+09	2.30019e+09	2.10992e+09	2.89314e+09	3.1821e+09	2.82861e+09	1.75632e+09	1.51444e+09	1.48036e+09	3.43775e+09	3.10067e+09	3.30681e+09	2.61592e+09	2.94524e+09	2.56739e+09	2.96004e+09	3.72108e+09	3.22253e+09	2.94509e+09	2.84595e+09	3.02917e+09	3.28864e+09	2.98906e+09	3.25349e+09
P25665	3.79571e+09	4.13885e+09	4.53217e+09	5.23891e+09	5.21771e+09	5.46424e+09	5.34468e+09	5.69886e+09	6.22653e+09	5.55092e+09	5.77085e+09	5.64754e+09	6.60914e+09	8.11918e+09	6.69909e+09	4.8328e+09	5.42301e+09	5.8161e+09	4.82728e+09	4.35254e+09	4.8064e+09	5.87275e+09	5.20364e+09	5.26674e+09	4.82556e+09	5.94112e+09	5.59108e+09	6.73699e+09	6.40623e+09	6.11569e+09	6.48916e+09	5.57388e+09	5.83643e+09	7.59914e+09	6.65247e+09	6.77863e+09	1.06426e+10	1.3636e+10	8.80211e+09	6.41582e+09	6.9396e+09	7.37677e+09	5.83758e+09	6.17971e+09	7.03181e+09	6.71894e+09	6.10623e+09	7.0573e+09
P0AFG8	2.33812e+09	1.97322e+09	2.35282e+09	2.30714e+09	2.09087e+09	2.3475e+09	1.74086e+09	1.73994e+09	2.17489e+09	2.24206e+09	2.32016e+09	2.48067e+09	2.6618e+09	2.35813e+09	2.38854e+09	2.19711e+09	2.3086e+09	2.20293e+09	1.74416e+09	1.81116e+09	2.01723e+09	2.30681e+09	2.22352e+09	2.37391e+09	2.52912e+09	3.22658e+09	2.90688e+09	2.70958e+09	2.62162e+09	2.5438e+09	2.40165e+09	2.51225e+09	2.61351e+09	3.19613e+09	2.62183e+09	2.76638e+09	2.14951e+09	2.479e+09	2.60746e+09	2.65929e+09	3.12283e+09	2.54311e+09	2.36052e+09	2.48716e+09	2.72807e+09	2.64129e+09	2.75943e+09	2.56372e+09
P05055	4.94897e+09	5.70207e+09	5.55974e+09	3.73564e+09	3.66179e+09	3.55929e+09	3.94711e+09	3.52403e+09	4.44422e+09	3.30008e+09	3.47666e+09	3.60796e+09	6.00039e+09	6.3633e+09	6.44606e+09	3.89401e+09	3.5055e+09	3.83686e+09	3.62863e+09	3.95796e+09	3.91584e+09	3.56287e+09	3.90579e+09	3.81948e+09	3.79455e+09	3.90138e+09	3.98313e+09	3.1325e+09	3.07366e+09	3.26909e+09	4.67119e+09	4.30549e+09	4.44823e+09	2.83781e+09	3.1876e+09	2.82605e+09	3.74585e+09	4.96789e+09	4.58044e+09	2.78978e+09	2.8674e+09	2.99842e+09	3.30876e+09	3.25161e+09	2.96496e+09	2.95562e+09	3.03547e+09	3.32952e+09
P21513	1.34293e+09	1.73602e+09	1.69988e+09	1.11893e+09	1.1039e+09	1.16571e+09	1.12314e+09	1.06258e+09	1.21721e+09	1.1482e+09	1.10841e+09	1.21632e+09	1.52699e+09	1.53085e+09	1.41224e+09	1.15857e+09	1.1494e+09	1.2314e+09	1.20408e+09	1.26137e+09	1.2888e+09	1.2788e+09	1.20546e+09	1.23125e+09	1.01605e+09	1.08854e+09	1.09171e+09	9.46401e+08	8.91293e+08	9.12192e+08	1.28813e+09	1.10773e+09	1.17843e+09	8.57641e+08	9.48623e+08	9.2129e+08	9.49061e+08	1.15161e+09	9.95802e+08	8.73203e+08	1.05466e+09	9.61722e+08	1.06341e+09	1.17403e+09	1.01313e+09	9.54743e+08	9.68596e+08	1.00967e+09
P09831	6.37475e+08	6.20783e+08	8.26101e+08	1.00092e+09	8.51533e+08	1.06598e+09	4.42089e+08	6.67104e+08	4.9709e+08	1.18524e+09	1.17665e+09	8.77209e+08	4.71642e+08	4.26193e+08	4.74543e+08	9.35058e+08	1.16734e+09	9.94343e+08	7.81967e+08	9.14975e+08	9.77966e+08	1.12775e+09	1.04652e+09	1.03922e+09	6.32241e+08	1.08073e+09	9.85289e+08	1.14179e+09	1.05218e+09	1.17944e+09	2.67091e+08	3.15795e+08	2.70659e+08	1.8409e+09	1.35922e+09	1.19621e+09	8.54884e+08	3.92456e+08	7.02861e+08	1.39639e+09	1.63415e+09	1.14181e+09	1.38114e+09	1.51808e+09	2.07076e+09	1.33873e+09	1.24873e+09	1.47136e+09
P23843	7.97295e+09	6.35502e+09	8.23907e+09	3.46568e+09	3.38723e+09	3.34949e+09	2.30517e+09	3.97759e+09	2.4913e+09	3.4174e+09	3.10464e+09	3.81163e+09	3.31662e+09	3.18243e+09	3.52849e+09	3.34029e+09	3.41459e+09	3.5288e+09	3.46996e+09	3.4315e+09	3.18234e+09	3.29027e+09	3.38243e+09	3.07339e+09	9.52998e+09	8.50136e+09	9.1401e+09	3.45001e+09	3.35244e+09	3.4876e+09	1.66998e+09	2.12184e+09	2.40851e+09	2.64013e+09	3.28976e+09	3.62405e+09	4.82079e+09	2.01574e+09	3.89757e+09	3.70201e+09	3.31499e+09	3.42511e+09	3.44935e+09	3.3571e+09	2.80332e+09	3.77753e+09	3.64605e+09	3.01058e+09
P05793	3.72978e+09	3.52216e+09	3.62903e+09	4.84056e+09	4.53359e+09	5.29392e+09	4.98538e+09	5.5826e+09	4.84293e+09	5.39991e+09	5.31932e+09	5.06796e+09	6.46216e+09	6.64059e+09	7.11951e+09	4.94621e+09	5.06747e+09	5.29412e+09	4.86929e+09	4.61008e+09	4.86934e+09	5.32896e+09	5.27862e+09	5.06223e+09	4.78192e+09	4.73115e+09	5.14157e+09	6.37945e+09	5.76495e+09	6.39734e+09	6.17935e+09	7.30843e+09	7.39838e+09	6.04265e+09	6.13322e+09	6.0068e+09	7.44058e+09	7.8489e+09	7.03547e+09	6.27271e+09	5.46005e+09	5.66153e+09	5.41159e+09	5.62687e+09	6.02902e+09	6.61628e+09	6.32388e+09	5.45143e+09
P15254	6.04261e+08	6.31687e+08	8.10264e+08	5.69423e+08	5.28924e+08	5.834e+08	1.57298e+08	2.82825e+08	1.78701e+08	5.86658e+08	5.87684e+08	6.06989e+08	5.03787e+08	5.68629e+08	5.13744e+08	5.31756e+08	6.25091e+08	6.16322e+08	5.76801e+08	5.7057e+08	5.92805e+08	6.1497e+08	5.7292e+08	5.70228e+08	6.2983e+08	9.02292e+08	7.86412e+08	6.60932e+08	6.17845e+08	5.20629e+08	2.91829e+08	2.43067e+08	2.82153e+08	7.63852e+08	6.70814e+08	6.91605e+08	6.47874e+08	6.70933e+08	6.87772e+08	6.59994e+08	7.67703e+08	7.21201e+08	7.29591e+08	8.02636e+08	8.27485e+08	7.33287e+08	5.80678e+08	6.56589e+08
P0A850	6.77296e+09	6.92881e+09	6.3639e+09	5.1561e+09	5.34743e+09	5.34047e+09	1.05536e+10	9.40792e+09	9.80771e+09	5.72999e+09	5.62995e+09	5.35216e+09	6.64146e+09	6.74646e+09	7.16378e+09	5.50299e+09	5.28231e+09	5.39676e+09	5.63548e+09	5.85285e+09	5.60647e+09	5.59624e+09	5.71974e+09	5.73214e+09	5.59071e+09	5.43886e+09	5.70009e+09	5.09035e+09	4.87686e+09	5.26039e+09	8.20597e+09	8.09391e+09	7.46774e+09	5.12187e+09	5.487e+09	5.00691e+09	5.9647e+09	6.1484e+09	5.70343e+09	5.1285e+09	4.7349e+09	4.78937e+09	5.10775e+09	5.31469e+09	5.32847e+09	4.96087e+09	5.106e+09	5.58987e+09
P08200	7.45957e+09	6.5989e+09	6.9633e+09	8.0779e+09	7.90618e+09	8.05762e+09	7.99876e+09	7.97436e+09	6.85489e+09	8.85133e+09	9.29984e+09	8.03855e+09	4.61777e+09	4.85249e+09	5.75689e+09	8.34425e+09	7.894e+09	8.25555e+09	7.22982e+09	7.135e+09	7.28312e+09	8.70518e+09	8.61544e+09	8.56414e+09	8.62596e+09	8.75563e+09	8.20523e+09	9.27659e+09	8.92667e+09	7.58762e+09	7.81315e+09	7.05054e+09	7.00331e+09	9.98575e+09	7.86588e+09	9.28864e+09	5.43726e+09	3.96528e+09	5.9419e+09	8.64931e+09	8.52777e+09	8.85693e+09	7.53484e+09	7.1347e+09	8.70028e+09	8.30419e+09	8.16443e+09	9.29734e+09
P0A825	5.27626e+09	5.41778e+09	5.08445e+09	4.26304e+09	4.38456e+09	4.54118e+09	4.64672e+09	4.73015e+09	5.18051e+09	4.24825e+09	4.23187e+09	4.93769e+09	4.39404e+09	4.40109e+09	3.98686e+09	4.30327e+09	4.3317e+09	4.63066e+09	4.46783e+09	4.37226e+09	3.86862e+09	4.70926e+09	4.08531e+09	3.94497e+09	5.59173e+09	5.27015e+09	5.20649e+09	5.46054e+09	4.88773e+09	4.10722e+09	4.2127e+09	4.7437e+09	5.02833e+09	3.76957e+09	4.09941e+09	4.85035e+09	4.91305e+09	3.04672e+09	4.30352e+09	4.48088e+09	4.4798e+09	5.48249e+09	4.23605e+09	4.63361e+09	3.94064e+09	5.15242e+09	4.26411e+09	3.87247e+09
P00957	7.83853e+08	7.3537e+08	6.99534e+08	9.21208e+08	8.73928e+08	9.73944e+08	7.79181e+08	8.28879e+08	9.12856e+08	9.39603e+08	9.09044e+08	7.89339e+08	8.47735e+08	9.01548e+08	9.78453e+08	9.20997e+08	9.48261e+08	8.26623e+08	8.08035e+08	8.61966e+08	9.64594e+08	9.44012e+08	9.37758e+08	8.72812e+08	7.91011e+08	9.24876e+08	8.71808e+08	9.53928e+08	9.79409e+08	9.81885e+08	8.76728e+08	8.4187e+08	8.30581e+08	9.63991e+08	1.1071e+09	1.01856e+09	1.1406e+09	5.62782e+08	1.11047e+09	1.08241e+09	1.15333e+09	9.53545e+08	1.05466e+09	1.05771e+09	1.07265e+09	1.02044e+09	9.8912e+08	8.87378e+08
P0A9M0	1.30596e+09	1.42906e+09	1.33347e+09	1.15416e+09	1.13076e+09	1.11424e+09	1.62128e+09	1.40506e+09	1.50281e+09	1.0929e+09	1.11743e+09	1.03566e+09	1.55679e+09	1.45068e+09	1.55267e+09	1.12981e+09	1.06767e+09	1.07908e+09	1.21018e+09	1.34309e+09	1.30297e+09	1.06268e+09	1.16613e+09	1.17706e+09	1.60259e+09	2.04363e+09	1.7685e+09	1.24371e+09	1.30725e+09	1.21193e+09	2.2319e+09	1.77224e+09	1.7772e+09	1.40412e+09	1.41194e+09	1.26711e+09	1.4664e+09	1.63182e+09	1.94644e+09	1.19015e+09	1.3815e+09	1.22351e+09	1.53774e+09	1.51663e+09	1.62957e+09	1.23101e+09	1.28361e+09	1.42661e+09
P27550	1.81597e+08	1.778e+08	1.82231e+08	4.77743e+09	4.65559e+09	4.96349e+09	5.62151e+08	3.82148e+08	4.0525e+08	4.95693e+09	4.95266e+09	4.75691e+09	1.84119e+08	1.90615e+08	2.28403e+08	5.10057e+09	5.21374e+09	4.627e+09	4.64248e+09	4.91167e+09	4.7618e+09	4.76312e+09	4.7077e+09	4.7715e+09	1.7596e+08	2.1735e+08	1.97439e+08	4.94763e+09	4.97196e+09	4.00657e+09	4.93148e+08	4.27104e+08	4.09363e+08	4.87464e+09	4.02062e+09	5.08205e+09	2.80079e+08	2.01625e+08	2.52575e+08	4.56458e+09	5.53975e+09	4.86965e+09	4.63202e+09	4.76145e+09	3.88308e+09	5.16709e+09	4.66916e+09	5.03811e+09
P23847	1.66042e+09	1.91886e+09	1.89959e+09	2.40984e+09	2.63643e+09	2.51968e+09	1.53408e+09	1.86625e+09	1.52744e+09	2.41777e+09	2.37721e+09	2.95611e+09	1.38623e+09	1.3965e+09	1.41938e+09	2.47959e+09	2.57765e+09	2.56775e+09	2.61329e+09	2.38944e+09	2.15396e+09	2.59809e+09	2.26523e+09	2.21573e+09	1.88458e+09	1.82264e+09	1.95462e+09	2.86938e+09	2.63926e+09	2.74168e+09	8.65543e+08	1.43119e+09	1.32206e+09	1.89842e+09	2.61206e+09	2.74146e+09	2.70348e+09	2.81204e+09	2.25987e+09	2.8979e+09	2.71055e+09	2.87679e+09	2.96875e+09	2.99758e+09	2.12496e+09	3.27011e+09	2.80683e+09	2.25572e+09
P0ABK5	8.39625e+09	7.6704e+09	6.53813e+09	7.12309e+09	7.40122e+09	7.0881e+09	8.07114e+09	8.01674e+09	8.27212e+09	7.18991e+09	7.26055e+09	5.9687e+09	7.65117e+09	6.99589e+09	8.62231e+09	7.52027e+09	7.33709e+09	6.33803e+09	5.84098e+09	6.63687e+09	6.48607e+09	6.55886e+09	6.91502e+09	6.95281e+09	8.08097e+09	7.05242e+09	7.31765e+09	6.85118e+09	7.31869e+09	7.62118e+09	6.42106e+09	7.06245e+09	5.94836e+09	6.111e+09	7.41811e+09	7.37965e+09	8.01967e+09	1.08439e+10	8.50711e+09	7.79745e+09	6.02732e+09	6.17946e+09	6.22848e+09	5.75133e+09	6.14607e+09	6.55833e+09	7.89821e+09	6.26803e+09
P0A6P1	4.22477e+09	3.87896e+09	3.15204e+09	4.15425e+09	4.16602e+09	4.07007e+09	6.63686e+09	6.10114e+09	6.46175e+09	4.26814e+09	4.10917e+09	3.62339e+09	4.76072e+09	4.08294e+09	5.14777e+09	4.09975e+09	4.02563e+09	3.78238e+09	3.90187e+09	4.12433e+09	4.28459e+09	3.47966e+09	4.13988e+09	4.30594e+09	3.81567e+09	3.7546e+09	3.80937e+09	3.39381e+09	3.78005e+09	3.98721e+09	4.49905e+09	4.87938e+09	4.2691e+09	3.81297e+09	3.73772e+09	3.97642e+09	4.20257e+09	3.70867e+09	4.53366e+09	4.01823e+09	3.56119e+09	3.23275e+09	3.86408e+09	3.71606e+09	4.31017e+09	3.55925e+09	3.96471e+09	3.38022e+09
P08839	1.27602e+09	1.35883e+09	1.3014e+09	1.70069e+09	1.6515e+09	1.75926e+09	9.05864e+08	1.19297e+09	9.98629e+08	1.77694e+09	1.78656e+09	1.90247e+09	1.29816e+09	1.28957e+09	1.20619e+09	1.72094e+09	1.77584e+09	1.8253e+09	1.90395e+09	1.83166e+09	1.7736e+09	1.74981e+09	1.70964e+09	1.67678e+09	1.40159e+09	1.49682e+09	1.35769e+09	1.71174e+09	1.74397e+09	1.40366e+09	1.0904e+09	1.11297e+09	1.22909e+09	1.52588e+09	1.48662e+09	1.72382e+09	1.24504e+09	1.12579e+09	1.21544e+09	1.53271e+09	1.61197e+09	1.71393e+09	1.64561e+09	1.72424e+09	1.59662e+09	1.64544e+09	1.45286e+09	1.50952e+09
P0A9B2	8.63711e+09	7.33299e+09	6.99016e+09	9.16821e+09	8.78339e+09	9.27721e+09	8.25821e+09	8.88262e+09	8.01765e+09	9.12944e+09	9.17919e+09	8.95731e+09	7.63423e+09	7.67705e+09	8.03778e+09	8.88705e+09	9.08379e+09	9.32651e+09	8.17164e+09	8.56852e+09	8.96516e+09	9.34836e+09	9.30928e+09	8.59267e+09	1.02081e+10	9.20845e+09	1.01948e+10	1.03129e+10	1.03024e+10	1.12521e+10	7.85171e+09	8.92742e+09	8.40714e+09	8.34613e+09	9.77962e+09	9.87702e+09	1.05297e+10	1.68554e+10	9.21106e+09	9.95853e+09	9.5232e+09	9.80609e+09	9.01242e+09	8.55652e+09	8.33377e+09	9.84809e+09	9.94394e+09	7.83395e+09
P00864	9.02728e+08	8.55786e+08	9.5781e+08	1.18162e+09	1.10766e+09	1.36805e+09	7.69949e+08	9.04835e+08	8.66448e+08	1.39667e+09	1.42037e+09	1.18124e+09	8.93489e+08	9.02156e+08	1.02813e+09	1.17992e+09	1.34638e+09	1.26812e+09	1.00067e+09	1.06545e+09	1.10522e+09	1.34516e+09	1.22532e+09	1.20445e+09	1.11659e+09	1.37253e+09	1.28513e+09	1.63122e+09	1.56519e+09	1.29608e+09	1.30192e+09	1.11298e+09	1.07705e+09	2.13487e+09	1.48716e+09	1.66732e+09	1.52066e+09	8.5166e+08	1.45592e+09	1.60265e+09	1.52393e+09	1.59965e+09	1.41984e+09	1.50375e+09	1.98345e+09	1.47951e+09	1.50841e+09	1.482e+09
P0A6Z3	2.16513e+09	2.3884e+09	2.12982e+09	1.85929e+09	1.93362e+09	1.77095e+09	2.83629e+09	2.46616e+09	2.61159e+09	1.75217e+09	1.76856e+09	1.67009e+09	2.985e+09	2.80062e+09	3.05554e+09	1.85833e+09	1.76862e+09	1.79085e+09	2.08876e+09	2.09943e+09	2.09141e+09	1.79714e+09	1.85377e+09	1.89091e+09	2.69268e+09	2.85502e+09	3.15562e+09	2.1099e+09	2.26273e+09	2.55597e+09	3.84939e+09	3.26582e+09	3.42707e+09	2.39055e+09	2.64043e+09	1.97276e+09	2.70001e+09	2.14246e+09	3.16586e+09	1.85114e+09	2.14615e+09	1.97327e+09	2.4074e+09	2.45436e+09	2.70127e+09	2.06393e+09	2.30866e+09	2.30081e+09
P04949	6.26311e+09	3.83797e+09	5.08994e+09	8.53404e+09	7.26308e+09	9.53719e+09	2.17666e+09	2.95968e+09	2.76093e+09	7.90106e+09	7.70056e+09	9.04867e+09	3.46808e+09	2.88557e+09	3.68767e+09	9.13254e+09	8.67774e+09	8.31332e+09	5.69594e+09	6.57623e+09	7.39924e+09	7.49554e+09	7.53108e+09	8.23509e+09	5.72124e+09	7.16175e+09	7.77774e+09	6.37213e+09	6.86068e+09	7.66925e+09	3.82112e+09	3.59063e+09	4.42446e+09	7.14893e+09	7.42496e+09	7.54224e+09	3.74541e+09	2.26463e+09	3.98882e+09	9.43557e+09	9.04301e+09	7.40878e+09	7.69604e+09	8.0871e+09	6.62715e+09	7.86826e+09	8.40585e+09	8.1941e+09
P0A6P9	5.21273e+09	4.5464e+09	4.52427e+09	7.42477e+09	7.22485e+09	7.57599e+09	1.93288e+09	3.24233e+09	2.00646e+09	7.27086e+09	7.3224e+09	7.27045e+09	4.71242e+09	4.75895e+09	5.22494e+09	7.67486e+09	7.79566e+09	6.83156e+09	6.05485e+09	6.5763e+09	6.51053e+09	7.5653e+09	7.5109e+09	7.65069e+09	5.99127e+09	5.16109e+09	5.23183e+09	7.5176e+09	7.78266e+09	7.16487e+09	2.29692e+09	2.2808e+09	2.4292e+09	5.95685e+09	6.64988e+09	7.51566e+09	6.04377e+09	9.09245e+09	5.47194e+09	7.38256e+09	6.68172e+09	7.3606e+09	5.56724e+09	5.85786e+09	5.34143e+09	6.87693e+09	7.163e+09	6.39483e+09
P0ABB4	2.05644e+09	2.34296e+09	2.44616e+09	2.60554e+09	2.52276e+09	2.48749e+09	6.3624e+09	5.10687e+09	6.41549e+09	2.63504e+09	2.76773e+09	2.58353e+09	2.75358e+09	2.81095e+09	2.85144e+09	2.38929e+09	2.46635e+09	2.64028e+09	2.9464e+09	2.87156e+09	2.7645e+09	2.71142e+09	2.53857e+09	2.63154e+09	2.08749e+09	2.39542e+09	2.24089e+09	2.53701e+09	2.41824e+09	2.43002e+09	4.48847e+09	4.80741e+09	4.35365e+09	2.90521e+09	2.47135e+09	2.40774e+09	3.56161e+09	4.07599e+09	3.4056e+09	2.62503e+09	2.51702e+09	2.46029e+09	3.02105e+09	3.0709e+09	3.30506e+09	2.54686e+09	2.3927e+09	2.89707e+09
P0AD96	1.79381e+09	1.99351e+09	1.71325e+09	3.1064e+09	3.16656e+09	3.13084e+09	1.41089e+09	2.01998e+09	1.04892e+09	3.24321e+09	3.40741e+09	4.32989e+09	1.41255e+09	1.17033e+09	1.30003e+09	3.25717e+09	3.53259e+09	3.29189e+09	3.6867e+09	3.09816e+09	2.6577e+09	3.29044e+09	3.1919e+09	2.96702e+09	2.17105e+09	1.87306e+09	2.18416e+09	3.3369e+09	3.03718e+09	3.48411e+09	9.10818e+08	1.49492e+09	1.30738e+09	2.52692e+09	3.2319e+09	3.22274e+09	2.4721e+09	1.51766e+09	1.91248e+09	3.57761e+09	2.86391e+09	3.33947e+09	2.84694e+09	3.21577e+09	2.61992e+09	3.59719e+09	3.58025e+09	3.01531e+09
P00961	6.25101e+08	5.88646e+08	5.52679e+08	7.96342e+08	8.63852e+08	8.31146e+08	1.04745e+09	9.59451e+08	9.6393e+08	9.52549e+08	8.3956e+08	7.55258e+08	7.50884e+08	7.24773e+08	8.64306e+08	8.42431e+08	9.23528e+08	7.7468e+08	7.52333e+08	8.25094e+08	8.11243e+08	8.6447e+08	8.21311e+08	8.5194e+08	6.04391e+08	6.81194e+08	6.95042e+08	7.76323e+08	8.29573e+08	8.53918e+08	9.38694e+08	8.9036e+08	7.63573e+08	7.9332e+08	8.86596e+08	9.08143e+08	9.8629e+08	7.93612e+08	9.14234e+08	7.96112e+08	8.38263e+08	7.31305e+08	7.59326e+08	7.74961e+08	8.32215e+08	7.69536e+08	8.99542e+08	7.43083e+08
P0A799	2.98899e+09	3.09533e+09	2.8973e+09	4.08292e+09	3.94561e+09	3.82532e+09	3.92945e+09	3.5994e+09	3.84662e+09	3.72908e+09	3.85163e+09	3.80585e+09	3.71628e+09	3.30263e+09	3.21201e+09	3.85862e+09	3.77804e+09	3.76045e+09	3.70791e+09	3.64851e+09	3.66013e+09	3.3889e+09	3.52578e+09	3.49303e+09	3.07604e+09	2.81541e+09	2.99547e+09	3.62165e+09	3.94794e+09	3.53473e+09	3.36611e+09	3.71766e+09	3.69382e+09	3.09014e+09	4.11786e+09	4.10495e+09	4.70607e+09	5.12153e+09	3.86642e+09	3.89824e+09	3.40143e+09	3.60558e+09	3.69172e+09	3.0184e+09	2.91034e+09	3.77942e+09	3.76805e+09	3.16054e+09
P06959	1.72659e+09	1.95e+09	1.78372e+09	1.99627e+09	1.89493e+09	1.91049e+09	1.56772e+09	1.54902e+09	1.83757e+09	1.84337e+09	1.8171e+09	1.9754e+09	2.4852e+09	2.18917e+09	1.91143e+09	1.83242e+09	1.96509e+09	1.94219e+09	1.67927e+09	1.65349e+09	1.69402e+09	1.83382e+09	1.77039e+09	1.81594e+09	1.88526e+09	1.80012e+09	1.8282e+09	1.98602e+09	2.00784e+09	1.96732e+09	1.63925e+09	1.68151e+09	1.74812e+09	1.79035e+09	1.91904e+09	2.08219e+09	1.78766e+09	1.13349e+09	1.87311e+09	2.04191e+09	1.97681e+09	1.95747e+09	1.6997e+09	1.81098e+09	1.76427e+09	2.00617e+09	1.96168e+09	1.64731e+09
P0A910	2.96221e+10	3.11967e+10	3.42533e+10	3.24145e+10	3.19959e+10	3.01476e+10	3.09266e+10	3.24791e+10	2.56188e+10	3.05049e+10	3.06994e+10	3.08879e+10	2.40021e+10	1.87243e+10	2.47143e+10	3.27561e+10	2.96922e+10	2.84996e+10	3.35718e+10	3.34348e+10	3.16513e+10	2.91246e+10	3.16871e+10	3.12638e+10	2.62836e+10	2.81339e+10	2.18129e+10	2.28891e+10	2.30159e+10	2.22408e+10	2.74697e+10	2.49403e+10	2.46429e+10	3.0809e+10	2.11549e+10	2.12987e+10	1.85204e+10	1.32536e+10	1.96721e+10	2.18657e+10	2.65075e+10	2.3464e+10	2.52386e+10	2.76128e+10	2.83783e+10	2.16435e+10	2.2769e+10	3.34753e+10
P10408	6.104e+08	6.09235e+08	5.0582e+08	5.67864e+08	5.92202e+08	5.28939e+08	6.60261e+08	6.17279e+08	6.82316e+08	5.70214e+08	6.00899e+08	4.64195e+08	5.99286e+08	5.57509e+08	7.3466e+08	5.72899e+08	5.98631e+08	5.43898e+08	5.08385e+08	6.13161e+08	5.58672e+08	5.90003e+08	5.73696e+08	5.68759e+08	5.53494e+08	7.32167e+08	6.95889e+08	5.87897e+08	5.5404e+08	5.96116e+08	6.86518e+08	7.09171e+08	6.72781e+08	6.94041e+08	6.96034e+08	5.87057e+08	5.07259e+08	6.46408e+08	7.31228e+08	5.8196e+08	6.18098e+08	5.83938e+08	5.77263e+08	6.17395e+08	7.70558e+08	6.15387e+08	5.80186e+08	5.76873e+08
P0ABB0	2.67938e+09	2.57804e+09	2.72521e+09	3.12758e+09	3.01886e+09	2.92877e+09	7.34251e+09	5.83175e+09	7.4135e+09	3.23818e+09	3.17325e+09	2.67395e+09	2.88289e+09	3.06205e+09	3.45783e+09	3.06351e+09	3.04411e+09	2.90731e+09	3.07822e+09	3.24005e+09	3.30022e+09	2.88723e+09	3.0297e+09	3.27779e+09	2.60672e+09	3.09794e+09	2.82804e+09	2.80788e+09	3.03139e+09	2.91654e+09	5.29444e+09	5.41434e+09	4.49692e+09	3.50592e+09	3.29746e+09	3.04283e+09	4.10045e+09	3.01392e+09	3.8498e+09	3.20884e+09	2.94881e+09	2.62598e+09	3.58878e+09	3.28108e+09	3.84043e+09	2.8858e+09	3.08948e+09	3.16027e+09
P0ADG7	2.77723e+09	2.20853e+09	2.12867e+09	2.13697e+09	2.05409e+09	2.38826e+09	3.88727e+09	3.22811e+09	4.17058e+09	2.06821e+09	2.13445e+09	2.19696e+09	3.42783e+09	3.16772e+09	3.18501e+09	2.6102e+09	2.22706e+09	2.03777e+09	1.84773e+09	1.97107e+09	1.89142e+09	1.94994e+09	2.07005e+09	1.93546e+09	2.23454e+09	1.95151e+09	2.02494e+09	2.34112e+09	2.44859e+09	1.99869e+09	3.39914e+09	3.44411e+09	3.25941e+09	1.71272e+09	2.17564e+09	2.53266e+09	4.63183e+09	5.0142e+09	3.64541e+09	2.4088e+09	2.28534e+09	2.49788e+09	2.12036e+09	2.02849e+09	1.80919e+09	2.20313e+09	2.04853e+09	2.07813e+09
P0AFG3	6.56123e+08	4.86936e+08	6.61113e+08	9.19487e+08	9.60983e+08	9.78036e+08	1.41678e+09	1.28607e+09	1.24458e+09	1.09613e+09	1.1374e+09	7.20509e+08	7.39736e+08	7.42867e+08	9.60759e+08	8.96356e+08	1.03637e+09	8.96238e+08	8.08461e+08	9.61325e+08	1.01107e+09	1.11445e+09	1.01404e+09	1.01039e+09	7.25068e+08	1.01723e+09	8.67005e+08	1.03669e+09	1.01195e+09	1.03408e+09	1.23013e+09	1.09024e+09	9.07877e+08	1.39464e+09	1.2262e+09	1.10884e+09	1.04379e+09	5.98655e+08	1.08904e+09	1.22926e+09	1.38251e+09	1.05472e+09	1.28264e+09	1.19982e+09	1.63169e+09	1.12137e+09	1.1689e+09	1.30841e+09
P0A7D4	1.21035e+09	9.893e+08	1.158e+09	1.83554e+09	1.90146e+09	1.73749e+09	5.65985e+09	4.20763e+09	5.8239e+09	1.73442e+09	1.84947e+09	1.44224e+09	2.23934e+09	2.19618e+09	2.89415e+09	1.80294e+09	1.77334e+09	1.5842e+09	1.33836e+09	1.3547e+09	1.50817e+09	1.63809e+09	1.61288e+09	1.72628e+09	1.33034e+09	1.43653e+09	1.26822e+09	1.65495e+09	1.84745e+09	1.82748e+09	4.13479e+09	4.55567e+09	3.3747e+09	2.08095e+09	1.76188e+09	1.85018e+09	3.86296e+09	4.82591e+09	3.4529e+09	1.77453e+09	1.81629e+09	1.65731e+09	1.45492e+09	1.27417e+09	1.61616e+09	1.57056e+09	1.87496e+09	1.70971e+09
P00956	8.38372e+08	6.8859e+08	7.99698e+08	9.66169e+08	9.11455e+08	9.18561e+08	8.37781e+08	8.81236e+08	8.61529e+08	9.55009e+08	9.79115e+08	7.38837e+08	6.49984e+08	6.64218e+08	7.98307e+08	9.01015e+08	9.72876e+08	8.65038e+08	7.89193e+08	8.56888e+08	9.33629e+08	9.15095e+08	8.77799e+08	9.54806e+08	8.11159e+08	1.03652e+09	8.59591e+08	8.90458e+08	9.93865e+08	8.30666e+08	1.25311e+09	1.03462e+09	1.01791e+09	1.11061e+09	1.12561e+09	1.00436e+09	9.67995e+08	6.7057e+08	9.26431e+08	1.01635e+09	9.62226e+08	9.43989e+08	1.02924e+09	9.61384e+08	1.15101e+09	9.72331e+08	9.16309e+08	1.00769e+09
P25516	2.6725e+08	2.39447e+08	3.11606e+08	1.11556e+09	1.0808e+09	1.14523e+09	2.06385e+08	2.16233e+08	2.19357e+08	1.3234e+09	1.25518e+09	1.01752e+09	1.77852e+08	2.10917e+08	2.12174e+08	1.06468e+09	1.12232e+09	1.13581e+09	1.29316e+09	1.27566e+09	1.39614e+09	1.3309e+09	1.23218e+09	1.33405e+09	2.91416e+08	3.73026e+08	3.382e+08	9.54265e+08	9.78122e+08	1.13931e+09	3.77069e+08	3.26068e+08	3.43219e+08	1.27059e+09	1.06536e+09	1.01476e+09	2.55787e+08	1.23892e+08	2.39459e+08	9.92384e+08	1.19735e+09	9.75628e+08	1.06803e+09	1.14357e+09	1.19277e+09	1.11618e+09	1.17029e+09	1.17533e+09
P0A6E4	1.34366e+09	1.11839e+09	1.39323e+09	1.70947e+09	1.52556e+09	1.67416e+09	1.68224e+09	1.85204e+09	1.733e+09	1.86183e+09	1.80375e+09	1.66525e+09	1.58752e+09	1.56006e+09	1.72011e+09	1.52525e+09	1.56742e+09	1.63935e+09	1.47146e+09	1.7751e+09	1.65948e+09	1.71042e+09	1.67591e+09	1.80903e+09	1.57958e+09	2.01495e+09	1.99299e+09	1.94973e+09	1.88657e+09	1.8512e+09	2.20787e+09	2.12603e+09	2.14547e+09	2.24012e+09	1.82662e+09	1.90644e+09	1.64922e+09	1.40864e+09	1.91746e+09	1.96796e+09	2.17742e+09	1.83715e+09	1.90636e+09	1.99635e+09	2.3593e+09	1.80436e+09	1.87077e+09	1.92696e+09
P0AES6	4.37299e+08	5.21228e+08	5.16683e+08	4.00597e+08	3.96895e+08	4.59624e+08	6.66869e+08	6.1892e+08	7.43096e+08	4.14504e+08	4.60166e+08	4.62023e+08	4.97958e+08	5.08294e+08	5.00712e+08	4.47692e+08	4.6002e+08	4.43663e+08	4.80336e+08	4.98171e+08	4.5747e+08	4.68343e+08	4.2628e+08	4.10446e+08	5.08353e+08	5.50856e+08	5.28065e+08	4.31665e+08	4.49285e+08	3.87943e+08	6.75209e+08	6.71448e+08	6.61918e+08	3.81881e+08	4.68346e+08	4.22381e+08	5.80296e+08	5.50016e+08	5.22125e+08	4.39765e+08	4.46635e+08	4.54927e+08	4.78286e+08	4.94693e+08	4.8693e+08	5.62543e+08	4.07297e+08	4.88128e+08
P16659	9.03184e+08	8.90016e+08	8.48704e+08	8.93951e+08	9.27362e+08	8.45286e+08	7.56028e+08	7.72807e+08	7.34403e+08	9.16957e+08	9.3839e+08	6.84643e+08	7.57491e+08	6.77948e+08	8.95967e+08	8.92952e+08	9.15282e+08	8.37633e+08	7.5308e+08	8.73484e+08	8.90084e+08	8.88257e+08	8.82511e+08	9.11504e+08	8.74718e+08	1.05808e+09	9.47609e+08	8.79857e+08	9.17747e+08	9.31759e+08	7.91507e+08	7.74922e+08	6.32638e+08	1.00508e+09	9.08947e+08	9.09533e+08	8.29507e+08	5.79469e+08	9.34199e+08	1.01134e+09	9.2961e+08	8.12931e+08	9.90267e+08	8.98359e+08	1.1381e+09	8.20853e+08	9.91886e+08	8.66457e+08
P0A9G6	2.54167e+09	2.60815e+09	3.27596e+09	1.07272e+10	1.17211e+10	1.01296e+10	3.40597e+09	3.12741e+09	3.0234e+09	9.27257e+09	8.76141e+09	1.0299e+10	1.69015e+09	1.97915e+09	1.86328e+09	1.03586e+10	1.00259e+10	9.44245e+09	6.67703e+09	6.00728e+09	6.35514e+09	8.83119e+09	8.1996e+09	8.47404e+09	2.63259e+09	2.98633e+09	3.02392e+09	1.19471e+10	1.18347e+10	1.16755e+10	3.9487e+09	3.3318e+09	3.44962e+09	1.08741e+10	1.14458e+10	1.19827e+10	2.63815e+09	3.92619e+09	2.44507e+09	1.0998e+10	1.10398e+10	1.28248e+10	8.2063e+09	7.32775e+09	5.92805e+09	1.22793e+10	1.19015e+10	1.10577e+10
P61889	3.86518e+09	3.66847e+09	3.28951e+09	4.17241e+09	4.38784e+09	4.21921e+09	5.18107e+09	4.60278e+09	4.04299e+09	4.16821e+09	4.29981e+09	3.91859e+09	2.93603e+09	2.92363e+09	3.28885e+09	3.9412e+09	4.19089e+09	4.26892e+09	4.38595e+09	4.2463e+09	4.35136e+09	4.29237e+09	4.11075e+09	3.95802e+09	4.38042e+09	3.97849e+09	4.40445e+09	4.17105e+09	4.28877e+09	4.08732e+09	3.9391e+09	3.56813e+09	3.52048e+09	3.77773e+09	4.3404e+09	4.23238e+09	3.23995e+09	7.23162e+09	2.79774e+09	3.97233e+09	3.6924e+09	3.74059e+09	3.92495e+09	3.99357e+09	4.44639e+09	4.04958e+09	4.16946e+09	3.60602e+09
P0A9P0	3.27638e+09	2.98604e+09	3.42205e+09	2.67931e+09	2.61856e+09	2.616e+09	3.11431e+09	2.90401e+09	3.26064e+09	2.61804e+09	2.69101e+09	2.83607e+09	2.81504e+09	3.02102e+09	2.60864e+09	2.77005e+09	2.68889e+09	2.87326e+09	2.95587e+09	2.7416e+09	2.76777e+09	2.86129e+09	2.6679e+09	2.55629e+09	3.45699e+09	3.47895e+09	3.49029e+09	2.80626e+09	2.69276e+09	2.45307e+09	3.08782e+09	3.28408e+09	3.38335e+09	2.30837e+09	2.52538e+09	2.68756e+09	2.5127e+09	2.23558e+09	2.53278e+09	2.77181e+09	2.55283e+09	2.88076e+09	2.95442e+09	3.04598e+09	2.5874e+09	2.98921e+09	2.54609e+09	2.63733e+09
P07813	5.81773e+08	6.26819e+08	6.80145e+08	7.03898e+08	6.58799e+08	7.23613e+08	8.34205e+08	8.16824e+08	8.43155e+08	8.15589e+08	7.17686e+08	6.67901e+08	6.83537e+08	7.65527e+08	7.64615e+08	6.58485e+08	7.17674e+08	8.04209e+08	7.24422e+08	7.36114e+08	7.43992e+08	8.15768e+08	7.51554e+08	7.41767e+08	8.69162e+08	8.98691e+08	8.36724e+08	9.31134e+08	8.75479e+08	7.36276e+08	9.84925e+08	8.12942e+08	8.3563e+08	1.02462e+09	8.65661e+08	8.51041e+08	9.14719e+08	4.61634e+08	9.53273e+08	7.75523e+08	9.0823e+08	9.43834e+08	8.93165e+08	9.2489e+08	1.07293e+09	9.11268e+08	7.50312e+08	9.14198e+08
P0AD61	1.96747e+09	1.56439e+09	1.46012e+09	2.71744e+09	2.6044e+09	2.6148e+09	1.35967e+09	1.60142e+09	1.44454e+09	2.61231e+09	2.44523e+09	2.31597e+09	1.12397e+09	1.24229e+09	1.40911e+09	2.5756e+09	2.59957e+09	2.47659e+09	2.27154e+09	2.40006e+09	2.78387e+09	2.3724e+09	2.65994e+09	2.85072e+09	2.12566e+09	1.77706e+09	1.80475e+09	2.49525e+09	2.6217e+09	2.4505e+09	1.56834e+09	1.63452e+09	1.52825e+09	2.10401e+09	2.51897e+09	2.76408e+09	1.5604e+09	7.35464e+08	1.53289e+09	2.59475e+09	2.43625e+09	2.5351e+09	2.45602e+09	2.07514e+09	1.9177e+09	2.43602e+09	2.60789e+09	2.05094e+09
P15639	1.50949e+09	1.47107e+09	1.44853e+09	1.10797e+09	1.06733e+09	1.06319e+09	2.03701e+09	1.73826e+09	2.02199e+09	1.16094e+09	1.1841e+09	9.85907e+08	1.04298e+09	1.05137e+09	1.14411e+09	1.08302e+09	1.10749e+09	9.6051e+08	9.52832e+08	1.014e+09	1.03856e+09	1.02005e+09	1.07919e+09	1.13822e+09	1.20936e+09	1.39018e+09	1.1613e+09	9.92406e+08	1.09223e+09	8.59271e+08	1.96146e+09	1.66114e+09	1.57084e+09	9.93149e+08	1.0005e+09	1.13156e+09	1.21157e+09	8.55206e+08	1.11017e+09	1.07646e+09	9.72004e+08	1.01995e+09	1.01038e+09	8.34668e+08	9.32556e+08	9.40331e+08	9.25938e+08	1.06055e+09
P00350	2.27066e+09	2.05696e+09	1.96022e+09	2.13294e+09	2.08065e+09	2.04638e+09	2.78322e+09	2.54165e+09	2.97696e+09	2.06319e+09	2.13832e+09	1.83387e+09	1.81653e+09	1.82438e+09	1.94363e+09	2.108e+09	1.9813e+09	1.9024e+09	1.7096e+09	1.89527e+09	1.86958e+09	1.90285e+09	1.94586e+09	1.93282e+09	2.88794e+09	2.87937e+09	2.94591e+09	2.41443e+09	2.57182e+09	2.56233e+09	2.63578e+09	3.1077e+09	2.73536e+09	2.44881e+09	2.57514e+09	2.62032e+09	2.50239e+09	1.69529e+09	2.56166e+09	2.77694e+09	2.25495e+09	2.23728e+09	2.52256e+09	2.28927e+09	2.44726e+09	2.45807e+09	2.6482e+09	2.26916e+09
P0AFF6	1.49382e+09	1.40838e+09	1.37577e+09	1.20797e+09	1.159e+09	1.20887e+09	1.35209e+09	1.41564e+09	1.49616e+09	1.15934e+09	1.14843e+09	1.05386e+09	1.59424e+09	1.62003e+09	1.77864e+09	1.20944e+09	1.14559e+09	1.13765e+09	1.09206e+09	1.31898e+09	1.29219e+09	1.19156e+09	1.20966e+09	1.24046e+09	1.21143e+09	1.15099e+09	1.14296e+09	1.06228e+09	1.0804e+09	1.09615e+09	1.60254e+09	1.39264e+09	1.46932e+09	9.47089e+08	1.11507e+09	1.10241e+09	1.37997e+09	1.6296e+09	1.4212e+09	1.07253e+09	1.05305e+09	1.05023e+09	1.18412e+09	1.12868e+09	1.07849e+09	1.04538e+09	1.05331e+09	1.01042e+09
P0A9W3	1.05143e+09	1.0083e+09	1.02314e+09	9.09586e+08	8.92781e+08	8.65721e+08	1.11588e+09	1.00313e+09	1.08542e+09	8.528e+08	8.97798e+08	8.79081e+08	8.6591e+08	8.65423e+08	8.79045e+08	9.00082e+08	8.60407e+08	8.71922e+08	9.10843e+08	9.25317e+08	8.94727e+08	8.46394e+08	8.42619e+08	8.5733e+08	1.01875e+09	1.11766e+09	1.04105e+09	8.01433e+08	8.06119e+08	8.22216e+08	9.48642e+08	9.85874e+08	1.00439e+09	7.94493e+08	7.74864e+08	8.31435e+08	1.01201e+09	8.46592e+08	9.0964e+08	8.3139e+08	8.56854e+08	8.23272e+08	8.47877e+08	9.08653e+08	8.59495e+08	8.33047e+08	8.01705e+08	8.57224e+08
P0A9C5	2.05887e+09	2.067e+09	2.22518e+09	1.76903e+09	1.56511e+09	1.79144e+09	2.93635e+09	2.79081e+09	3.13886e+09	2.18364e+09	2.0507e+09	1.85668e+09	1.3717e+09	1.47198e+09	1.49396e+09	1.77243e+09	1.74688e+09	1.8377e+09	2.58521e+09	2.99911e+09	2.22542e+09	1.83031e+09	1.75533e+09	1.78256e+09	2.13986e+09	2.69952e+09	2.81853e+09	1.83436e+09	1.72124e+09	1.63367e+09	3.82891e+09	3.33452e+09	3.4355e+09	1.69271e+09	1.86754e+09	1.85842e+09	1.94246e+09	5.00135e+09	1.73405e+09	2.30942e+09	1.7707e+09	1.6942e+09	2.35564e+09	2.22513e+09	2.82087e+09	1.90414e+09	1.68792e+09	1.7765e+09
P07395	5.32479e+08	5.84694e+08	6.34896e+08	6.45092e+08	5.98612e+08	6.09648e+08	5.47973e+08	5.7295e+08	6.10431e+08	6.17625e+08	6.68521e+08	5.75198e+08	5.28773e+08	5.9202e+08	6.08363e+08	6.38388e+08	6.23062e+08	6.04368e+08	6.44009e+08	6.58912e+08	6.53942e+08	6.23076e+08	6.57653e+08	6.48708e+08	4.8755e+08	6.18697e+08	5.34531e+08	6.2574e+08	6.40456e+08	4.56909e+08	6.279e+08	5.47838e+08	5.27631e+08	6.15699e+08	5.98418e+08	6.6748e+08	6.18062e+08	7.69764e+08	6.14079e+08	5.86381e+08	6.03499e+08	6.5796e+08	6.27263e+08	6.06231e+08	6.64451e+08	6.04492e+08	4.78658e+08	6.573e+08
P06996	4.5301e+09	4.3973e+09	5.10505e+09	6.59836e+09	6.93623e+09	6.39758e+09	5.99528e+09	6.29098e+09	5.89224e+09	5.83049e+09	5.73378e+09	4.7715e+09	5.77981e+09	3.6887e+09	6.2489e+09	5.98169e+09	5.72973e+09	5.4951e+09	4.14317e+09	4.47003e+09	4.70008e+09	5.05065e+09	5.23629e+09	5.6368e+09	4.7704e+09	6.83879e+09	4.88919e+09	5.76788e+09	5.47963e+09	6.12036e+09	3.6738e+09	5.41046e+09	4.12151e+09	8.03005e+09	5.50346e+09	5.11314e+09	2.23158e+09	1.14399e+10	8.03723e+09	5.20658e+09	7.14853e+09	5.27366e+09	5.00475e+09	5.49853e+09	6.59367e+09	4.82146e+09	5.50935e+09	6.47226e+09
P00561	5.9784e+08	4.71105e+08	6.70352e+08	9.15222e+08	7.80025e+08	9.14854e+08	5.75734e+08	6.63393e+08	5.55995e+08	9.80301e+08	8.65383e+08	7.55442e+08	5.41893e+08	5.25617e+08	5.57671e+08	7.39796e+08	8.69348e+08	7.90969e+08	5.94354e+08	5.4807e+08	6.84857e+08	8.23974e+08	8.09645e+08	8.65973e+08	5.64268e+08	8.47279e+08	7.15113e+08	8.01519e+08	8.92873e+08	7.13733e+08	7.80409e+08	6.42076e+08	6.12122e+08	1.38944e+09	8.41505e+08	9.27463e+08	1.29119e+09	6.37358e+08	9.17439e+08	9.04607e+08	9.39509e+08	8.33607e+08	7.87656e+08	8.00726e+08	1.13779e+09	8.60889e+08	8.17565e+08	7.89521e+08
P0AC41	9.61378e+08	9.89231e+08	9.54161e+08	1.32646e+09	1.37904e+09	1.41741e+09	2.0241e+09	1.97764e+09	1.713e+09	1.45701e+09	1.59654e+09	1.40938e+09	9.50375e+08	1.07183e+09	1.22195e+09	1.40774e+09	1.37184e+09	1.37622e+09	1.53245e+09	1.5669e+09	1.55203e+09	1.47829e+09	1.43035e+09	1.45253e+09	9.47373e+08	1.06774e+09	9.68711e+08	1.34861e+09	1.35957e+09	1.12881e+09	1.89247e+09	1.48043e+09	1.48167e+09	1.28382e+09	1.3789e+09	1.42851e+09	1.32713e+09	6.56567e+08	1.16573e+09	1.37129e+09	1.31913e+09	1.51879e+09	1.47165e+09	1.41167e+09	1.55078e+09	1.34734e+09	1.17594e+09	1.2747e+09
P02931	3.84954e+09	3.80835e+09	4.21018e+09	4.76341e+09	4.29764e+09	4.9355e+09	2.72582e+09	3.6344e+09	2.08777e+09	5.48675e+09	5.24064e+09	5.02688e+09	3.25812e+09	3.50636e+09	3.51942e+09	4.48153e+09	4.37201e+09	5.91948e+09	5.48775e+09	4.91871e+09	5.36714e+09	5.86557e+09	5.82502e+09	5.5361e+09	4.15936e+09	4.45894e+09	4.26539e+09	5.12816e+09	4.59062e+09	5.24371e+09	3.39194e+09	3.11501e+09	3.61287e+09	6.13932e+09	4.32869e+09	4.26744e+09	6.97317e+08	5.53701e+09	2.68955e+09	4.39638e+09	5.971e+09	4.74658e+09	4.55489e+09	5.32473e+09	6.24596e+09	4.93626e+09	4.66366e+09	6.02029e+09
P06612	4.55797e+08	4.98774e+08	4.80992e+08	4.12905e+08	4.48169e+08	4.48367e+08	4.04023e+08	3.9467e+08	4.29476e+08	4.30514e+08	4.38961e+08	4.11464e+08	4.6403e+08	5.72525e+08	4.80707e+08	4.18122e+08	4.22546e+08	4.45927e+08	4.25358e+08	4.92668e+08	4.84823e+08	4.77605e+08	4.63878e+08	5.00859e+08	4.86342e+08	5.15903e+08	5.22317e+08	4.3807e+08	4.71668e+08	4.96401e+08	6.74852e+08	5.31906e+08	7.23575e+08	4.61836e+08	5.67694e+08	4.5518e+08	4.61656e+08	3.34201e+08	4.85706e+08	4.47047e+08	4.82849e+08	5.20584e+08	5.17356e+08	4.74379e+08	4.60723e+08	4.84734e+08	4.77609e+08	5.00326e+08
P17846	9.07551e+08	8.49244e+08	7.92009e+08	7.7682e+08	7.45975e+08	7.47398e+08	1.08694e+09	1.03683e+09	1.10298e+09	8.17523e+08	8.17195e+08	7.52565e+08	7.98116e+08	8.55555e+08	8.63261e+08	7.47607e+08	7.79706e+08	7.3045e+08	7.25341e+08	7.64023e+08	7.95384e+08	7.56875e+08	7.4421e+08	7.62597e+08	6.53216e+08	6.50266e+08	6.10994e+08	6.10433e+08	6.20608e+08	6.88441e+08	6.34952e+08	7.24882e+08	6.44886e+08	5.98266e+08	7.20276e+08	6.89507e+08	6.60976e+08	2.44278e+08	6.64428e+08	6.71479e+08	6.6462e+08	6.59965e+08	6.12612e+08	5.87138e+08	6.19254e+08	6.3025e+08	6.82687e+08	6.28118e+08
P07118	2.26433e+08	1.14184e+08	3.35078e+08	2.558e+08	2.43117e+08	2.61672e+08	1.72514e+08	2.12794e+08	1.96944e+08	3.48465e+08	2.75299e+08	1.97073e+08	1.00167e+08	1.53984e+08	1.1557e+08	1.51708e+08	6.08684e+08	2.56064e+08	2.31874e+08	1.64501e+08	2.29475e+08	3.22178e+08	1.78963e+08	2.21649e+08	2.15197e+08	7.14779e+08	4.64314e+08	4.46768e+08	4.71221e+08	4.26839e+08	9.92806e+08	3.59489e+08	3.49085e+08	9.58929e+08	7.25839e+08	5.74239e+08	1.17486e+09	5.16813e+08	9.78255e+08	6.27235e+08	9.21992e+08	6.83653e+08	9.3315e+08	8.79868e+08	1.10237e+09	7.73002e+08	6.15874e+08	8.83875e+08
P0A940	5.46378e+08	4.6794e+08	4.14638e+08	5.47362e+08	5.49809e+08	5.20669e+08	6.87307e+08	6.85273e+08	6.6035e+08	5.60622e+08	5.68788e+08	3.88737e+08	4.83128e+08	4.45818e+08	6.63292e+08	5.39139e+08	5.23911e+08	5.03743e+08	4.4282e+08	4.98366e+08	5.23843e+08	5.27036e+08	5.23549e+08	5.68301e+08	4.05269e+08	5.2995e+08	5.1638e+08	4.63166e+08	4.33992e+08	5.12868e+08	5.61803e+08	6.28842e+08	5.15209e+08	6.32839e+08	5.02451e+08	4.68864e+08	5.116e+08	4.10327e+08	5.8911e+08	4.97387e+08	5.62118e+08	4.15706e+08	5.17694e+08	5.18626e+08	6.89303e+08	4.20379e+08	5.4633e+08	5.64213e+08
P04805	7.29702e+08	6.31973e+08	6.77273e+08	6.29304e+08	6.33748e+08	6.86756e+08	5.86462e+08	6.24036e+08	6.80269e+08	6.68741e+08	6.3579e+08	6.15323e+08	7.04638e+08	6.81713e+08	7.49625e+08	6.72057e+08	6.71596e+08	6.50274e+08	5.91826e+08	6.18436e+08	6.96902e+08	6.96734e+08	6.58957e+08	6.70312e+08	7.69847e+08	7.9311e+08	8.88889e+08	7.15414e+08	7.16708e+08	8.37326e+08	6.34572e+08	6.73413e+08	6.60114e+08	6.40803e+08	7.65747e+08	7.25758e+08	9.09858e+08	8.05359e+08	8.49097e+08	8.21148e+08	7.19553e+08	6.58144e+08	7.38024e+08	7.32993e+08	7.53749e+08	7.66163e+08	7.90667e+08	6.42675e+08
P0AB91	1.52695e+09	1.08101e+09	1.09888e+09	1.31568e+09	1.27433e+09	1.28633e+09	1.08413e+09	1.67035e+09	9.85703e+08	1.35451e+09	1.38163e+09	1.01307e+09	9.56884e+08	1.01447e+09	1.4136e+09	1.33346e+09	1.30136e+09	1.17015e+09	1.53541e+09	1.76579e+09	1.82503e+09	1.20953e+09	1.27299e+09	1.41244e+09	1.37363e+09	1.25246e+09	1.11774e+09	1.18719e+09	1.43551e+09	9.9559e+08	1.26049e+09	1.08108e+09	9.60948e+08	9.53005e+08	1.32393e+09	1.60882e+09	1.64171e+09	1.33716e+09	1.38696e+09	1.43235e+09	9.92621e+08	1.20832e+09	1.90172e+09	1.21551e+09	1.51743e+09	1.06081e+09	1.01377e+09	9.5165e+08
P0AFG6	7.47816e+08	9.47843e+08	8.25404e+08	9.99874e+08	1.00256e+09	1.01439e+09	1.55919e+09	1.4258e+09	1.26767e+09	1.06901e+09	1.06583e+09	1.02796e+09	1.10796e+09	9.18053e+08	9.65732e+08	1.06597e+09	1.04624e+09	1.02247e+09	1.1674e+09	1.12067e+09	1.0486e+09	1.11966e+09	1.00863e+09	9.97684e+08	8.57438e+08	1.03061e+09	1.03896e+09	1.12412e+09	1.04135e+09	1.15839e+09	9.60219e+08	9.58676e+08	9.62485e+08	1.32706e+09	1.12534e+09	1.08309e+09	8.98074e+08	4.83188e+08	9.78081e+08	1.15339e+09	1.27493e+09	1.02272e+09	1.07403e+09	1.34241e+09	1.48453e+09	1.17371e+09	1.23186e+09	1.10181e+09
P0A7Z4	4.02952e+09	4.3254e+09	4.01102e+09	2.96174e+09	3.31672e+09	3.41648e+09	3.86805e+09	3.92143e+09	3.90583e+09	3.14302e+09	2.89973e+09	3.3946e+09	4.49296e+09	4.33493e+09	4.25342e+09	2.83246e+09	3.16749e+09	3.41956e+09	3.35027e+09	3.55085e+09	3.39076e+09	3.2412e+09	3.35827e+09	2.87718e+09	2.99885e+09	2.78839e+09	2.70022e+09	2.76083e+09	2.88397e+09	2.35937e+09	3.35271e+09	3.22798e+09	3.24867e+09	2.74754e+09	2.39434e+09	2.93627e+09	3.3451e+09	3.87277e+09	3.20234e+09	2.33044e+09	2.77865e+09	2.87838e+09	2.51967e+09	2.80756e+09	2.93437e+09	2.74278e+09	2.11742e+09	2.78523e+09
P17169	3.42988e+08	3.17336e+08	3.79696e+08	4.15371e+08	3.95208e+08	4.27765e+08	5.88474e+08	5.08251e+08	6.29837e+08	4.53526e+08	4.42491e+08	3.92696e+08	3.99579e+08	3.9106e+08	4.54362e+08	3.77786e+08	4.4499e+08	3.91631e+08	4.20595e+08	4.04017e+08	4.09412e+08	5.11105e+08	4.11233e+08	3.99834e+08	3.97525e+08	4.9081e+08	5.16111e+08	4.33573e+08	4.34472e+08	4.32326e+08	6.32713e+08	6.10231e+08	6.05172e+08	5.68911e+08	4.74686e+08	4.54404e+08	4.54575e+08	4.44592e+08	5.33781e+08	4.40836e+08	5.62056e+08	4.11213e+08	4.55569e+08	4.79149e+08	6.03896e+08	5.14808e+08	5.2534e+08	5.04561e+08
P0A786	1.28232e+10	9.96114e+09	1.03301e+10	4.10253e+09	3.88454e+09	4.12371e+09	1.23029e+09	2.2536e+09	1.32748e+09	3.9782e+09	3.90766e+09	3.44723e+09	1.67157e+09	1.90477e+09	2.09897e+09	4.09944e+09	4.1768e+09	3.83523e+09	3.36377e+09	3.50761e+09	3.84817e+09	3.72816e+09	4.02845e+09	3.8319e+09	1.28295e+10	1.33758e+10	1.3192e+10	4.47021e+09	4.93196e+09	5.06476e+09	2.53435e+09	2.22187e+09	2.242e+09	4.53541e+09	4.40184e+09	4.84008e+09	1.21942e+09	3.40093e+09	1.84037e+09	4.72466e+09	4.32807e+09	3.93484e+09	3.97061e+09	3.8272e+09	4.28998e+09	4.39261e+09	4.77317e+09	3.73137e+09
P0AG30	1.84403e+09	1.75392e+09	1.68653e+09	1.59994e+09	1.51962e+09	1.62225e+09	1.79741e+09	1.78493e+09	1.75052e+09	1.65075e+09	1.48971e+09	1.47475e+09	1.87733e+09	1.88209e+09	2.03659e+09	1.53403e+09	1.53232e+09	1.5635e+09	1.49416e+09	1.60646e+09	1.62427e+09	1.57201e+09	1.62314e+09	1.5805e+09	1.68753e+09	1.67544e+09	1.77063e+09	1.45824e+09	1.47387e+09	1.52235e+09	1.54369e+09	1.66419e+09	1.49632e+09	1.3899e+09	1.52826e+09	1.45862e+09	1.89042e+09	2.82233e+09	1.78946e+09	1.46854e+09	1.66807e+09	1.41549e+09	1.57042e+09	1.71755e+09	1.66529e+09	1.46435e+09	1.38781e+09	1.51236e+09
P0AEX9	7.29545e+07	5.48909e+07	5.93074e+07	1.13797e+09	1.11833e+09	1.28832e+09	1.94293e+08	2.28902e+08	1.36243e+08	1.07564e+09	1.07049e+09	9.89958e+08	1.74566e+08	2.16715e+08	2.75648e+08	1.12039e+09	1.12185e+09	1.10074e+09	6.21191e+08	5.79725e+08	8.27803e+08	1.13485e+09	1.13177e+09	1.02426e+09	6.75199e+07	7.56356e+07	8.83894e+07	1.27107e+09	1.27711e+09	1.4539e+09	1.49728e+08	3.10638e+08	2.73969e+08	9.06233e+08	8.99172e+08	1.22275e+09	5.41524e+08	8.51758e+08	4.26573e+08	1.13619e+09	1.15417e+09	1.05462e+09	8.50439e+08	8.38231e+08	6.8687e+08	1.30706e+09	1.37387e+09	9.61825e+08
P0ACY3	1.10967e+08	8.17167e+07	9.18799e+07	5.2173e+08	4.6907e+08	5.88742e+08	4.28531e+07	5.02809e+07	6.59711e+07	6.37285e+08	6.12815e+08	5.17502e+08	4.93635e+07	5.00113e+07	6.47465e+07	4.74749e+08	5.55166e+08	5.11893e+08	8.86003e+08	5.64165e+08	6.98352e+08	7.17615e+08	5.83403e+08	5.76665e+08	1.09498e+08	1.36087e+08	1.40332e+08	5.43875e+08	5.41451e+08	5.26808e+08	1.05087e+08	9.68037e+07	9.58674e+07	7.41203e+08	4.57691e+08	6.12574e+08	8.69472e+07	2.83673e+07	7.48424e+07	5.98377e+08	7.30806e+08	5.63334e+08	7.36423e+08	7.9093e+08	9.72259e+08	6.14601e+08	5.75303e+08	5.76083e+08
P0A6H5	1.00316e+09	1.09102e+09	8.57608e+08	9.00675e+08	8.38443e+08	8.37228e+08	1.53413e+09	1.3079e+09	1.48237e+09	8.15496e+08	7.96086e+08	7.87265e+08	1.32889e+09	1.16212e+09	1.2842e+09	8.18082e+08	8.02251e+08	8.29624e+08	9.50172e+08	1.03252e+09	1.00064e+09	8.10638e+08	8.43818e+08	8.6048e+08	1.20169e+09	1.27456e+09	1.23242e+09	8.39582e+08	9.49674e+08	9.81799e+08	1.7633e+09	1.68107e+09	1.60262e+09	8.79096e+08	1.04969e+09	9.00236e+08	1.27229e+09	1.12266e+09	1.41445e+09	8.4958e+08	9.00428e+08	8.85614e+08	1.08406e+09	1.0867e+09	1.06775e+09	8.75496e+08	9.23424e+08	8.76997e+08
P04079	4.11368e+08	2.99311e+08	3.01914e+08	3.79459e+08	3.3731e+08	4.04785e+08	7.77064e+08	5.42482e+08	8.74676e+08	3.85706e+08	4.29917e+08	2.7178e+08	4.3975e+08	4.00695e+08	5.49828e+08	3.66465e+08	4.44927e+08	2.89908e+08	2.73617e+08	2.76727e+08	3.59349e+08	3.71924e+08	3.40976e+08	3.67814e+08	3.71511e+08	5.11928e+08	4.69721e+08	3.72773e+08	4.16438e+08	4.32512e+08	8.196e+08	7.60292e+08	5.92802e+08	7.06188e+08	5.13779e+08	4.45764e+08	5.85488e+08	1.06765e+09	5.90438e+08	4.83921e+08	4.15421e+08	2.75388e+08	3.7721e+08	3.95592e+08	6.46357e+08	3.19701e+08	5.12987e+08	3.21794e+08
P0A9P6	1.77307e+09	1.99974e+09	1.85213e+09	7.49528e+08	7.04312e+08	6.74645e+08	1.12314e+09	1.06176e+09	1.21255e+09	5.56235e+08	6.24229e+08	8.70525e+08	2.49326e+09	2.24365e+09	2.23124e+09	7.40943e+08	6.66522e+08	7.29602e+08	6.25105e+08	6.85316e+08	7.11879e+08	5.95173e+08	8.12091e+08	1.0386e+09	7.86028e+08	8.91107e+08	8.20586e+08	4.39567e+08	4.60562e+08	5.03139e+08	1.23624e+09	1.11392e+09	1.14794e+09	4.47858e+08	4.96201e+08	3.98108e+08	1.02563e+09	1.18637e+09	1.21853e+09	3.84396e+08	4.4684e+08	4.72805e+08	3.98053e+08	3.78739e+08	3.32825e+08	3.92737e+08	4.68468e+08	5.42514e+08
P0AEM9	1.50801e+09	1.39855e+09	1.3724e+09	2.04046e+09	2.0046e+09	2.06269e+09	9.55395e+08	1.27954e+09	8.6629e+08	2035646139	1.94629e+09	2.25328e+09	1.28564e+09	1.2313e+09	1.16464e+09	1.9943e+09	2.04385e+09	2.09799e+09	2.07508e+09	2.0713e+09	1.98339e+09	2.0433e+09	2.08073e+09	1.94704e+09	1.94951e+09	1.62957e+09	1.89725e+09	2.26682e+09	2.02694e+09	2.39098e+09	6.1655e+08	9.1582e+08	1.00464e+09	1.78962e+09	2.00441e+09	2.17274e+09	1.54828e+09	1.25184e+09	1.58751e+09	2.23161e+09	2.10529e+09	2.23479e+09	2.02041e+09	2.15284e+09	1.69058e+09	2.28508e+09	2.2297e+09	1.78303e+09
P00722	1.43361e+08	1.83452e+08	2.0645e+08	6.80194e+08	7.08087e+08	8.37446e+08	1.1236e+09	8.57681e+08	8.89201e+08	6.8176e+08	7.2986e+08	6.26329e+08	2.32014e+08	2.67275e+08	3.15275e+08	5.9503e+08	6.06014e+08	6.91678e+08	4.83994e+08	4.8671e+08	5.80455e+08	7.02414e+08	6.9053e+08	7.55946e+08	1.72486e+08	2.11501e+08	2.10398e+08	6.60113e+08	6.28245e+08	6.71433e+08	2.25993e+08	2.9426e+08	2.51774e+08	1.2514e+09	6.95333e+08	6.32712e+08	6.09928e+08	1.87951e+08	4.76854e+08	6.06904e+08	8.36562e+08	7.53585e+08	6.33856e+08	6.66271e+08	9.02085e+08	7.38341e+08	6.63606e+08	8.36288e+08
P0A9M8	6.16752e+08	6.11036e+08	6.366e+08	7.57348e+08	7.28882e+08	7.45329e+08	5.42014e+08	5.86791e+08	6.97202e+08	6.4566e+08	6.32813e+08	7.03084e+08	5.33044e+08	5.3043e+08	5.2679e+08	7.26109e+08	7.42237e+08	6.61009e+08	5.77055e+08	5.88416e+08	6.17298e+08	6.1993e+08	6.38699e+08	6.42605e+08	6.56006e+08	6.97452e+08	6.56796e+08	7.70064e+08	7.79911e+08	7.16373e+08	5.33429e+08	6.22389e+08	6.59477e+08	6.23623e+08	6.17436e+08	7.67872e+08	6.04378e+08	7.90527e+08	5.70126e+08	7.30904e+08	8.34885e+08	7.9551e+08	6.61529e+08	7.18345e+08	5.64911e+08	7.83533e+08	7.41903e+08	6.0679e+08
P32132	1.0253e+09	1.00048e+09	1.14102e+09	7.40492e+08	7.14082e+08	7.6163e+08	1.02626e+09	1.02292e+09	1.03601e+09	7.39817e+08	7.47101e+08	7.14073e+08	1.03198e+09	1.08621e+09	1.08289e+09	6.86373e+08	7.34397e+08	7.21012e+08	7.72271e+08	7.68626e+08	7.94265e+08	7.6394e+08	7.78065e+08	7.47655e+08	9.63609e+08	1.06986e+09	1.03333e+09	6.84977e+08	6.92734e+08	7.45542e+08	1.02406e+09	9.68207e+08	9.8179e+08	7.72513e+08	6.69437e+08	7.33976e+08	1.02302e+09	6.53603e+08	1.11047e+09	7.41416e+08	8.91521e+08	7.16941e+08	7.63179e+08	8.31899e+08	9.09148e+08	7.30994e+08	6.76278e+08	7.57738e+08
P0A870	2.68508e+09	2.39089e+09	2.48812e+09	2.34356e+09	2.13148e+09	2.32368e+09	2.88177e+09	2.70922e+09	2.66537e+09	2.49677e+09	2.37104e+09	2.57834e+09	2.15052e+09	2.18961e+09	2.30459e+09	2.2781e+09	2.16872e+09	2.56945e+09	2.40336e+09	2.339e+09	2.34302e+09	2.38334e+09	2.43569e+09	2.28394e+09	3.55756e+09	3.42833e+09	3.73027e+09	3.08315e+09	2.88088e+09	3.15953e+09	2.67978e+09	2.99089e+09	2.95782e+09	2.85384e+09	2.8526e+09	2.75654e+09	2.73878e+09	1.50702e+09	2.82655e+09	2.82379e+09	2.71455e+09	2.61603e+09	2.81051e+09	2.94751e+09	2.99851e+09	2.95958e+09	2.88993e+09	2.62499e+09
P69910	1.8519e+07	2.65352e+07	1.80488e+07	1.89821e+08	2.02004e+08	1.82377e+08	4.31945e+06	7.01439e+06	7.51892e+06	1.7427e+08	1.45492e+08	2.36488e+08	6.04973e+07	4.42461e+07	3.31184e+07	1.36693e+08	1.622e+08	2.06172e+08	3.12616e+08	2.04638e+08	3.01901e+08	1.85e+08	2.34317e+08	1.94364e+08	2.38265e+07	1.718e+07	1.80821e+07	1.36045e+08	1.34169e+08	1.37093e+08	9.23174e+06	9.63991e+06	1.08762e+07	1.07899e+08	9.23917e+07	1.1592e+08	5.54283e+07	5.15798e+06	4.49871e+07	6.68154e+07	1.38551e+08	1.81872e+08	7.82127e+07	1.02743e+08	5.3254e+07	1.4537e+08	1.20365e+08	9.55045e+07
P00370	1.33745e+09	1.27267e+09	1.37273e+09	1.34504e+09	1.20177e+09	1.40538e+09	6.15289e+08	1.00775e+09	6.82706e+08	1.35904e+09	1.40334e+09	1.32318e+09	1.18018e+09	1.07864e+09	1.1756e+09	1.24558e+09	1.39825e+09	1.32023e+09	1.11575e+09	1.01488e+09	1.01528e+09	1.28998e+09	1.13094e+09	1.15638e+09	1.38622e+09	1.79513e+09	1.84535e+09	1.63354e+09	1.48299e+09	1.72853e+09	1.03519e+09	9.83317e+08	1.0882e+09	1.94805e+09	1.98276e+09	1.67744e+09	9.19841e+08	5.98788e+08	1.27055e+09	1.96461e+09	1.65232e+09	1.45663e+09	1.55498e+09	1.56612e+09	1.95934e+09	1.67568e+09	1.79188e+09	1.51898e+09
P60422	6.12797e+09	7.42822e+09	6.78093e+09	4.95582e+09	5.22031e+09	5.27688e+09	6.35547e+09	6.0771e+09	6.30506e+09	5.21261e+09	5.09456e+09	6.53577e+09	8.75173e+09	8.9812e+09	6.71742e+09	5.10422e+09	5.049e+09	5.77405e+09	6.2885e+09	5.62163e+09	5.06512e+09	5.52049e+09	5.3238e+09	5.34704e+09	5.66224e+09	4.83044e+09	5.1297e+09	5.53168e+09	5.1244e+09	5.59003e+09	5.97158e+09	6.33811e+09	6.8265e+09	4.49039e+09	5.23256e+09	5.29356e+09	6.35835e+09	2.07316e+09	6.50689e+09	5.32365e+09	5.46791e+09	5.7583e+09	5.58027e+09	5.84941e+09	5.19938e+09	5.69414e+09	5.10285e+09	5.24008e+09
P0A858	8.79622e+08	7.55602e+08	5.83657e+08	1.07598e+09	1.07522e+09	1.1747e+09	9.24938e+08	1.04344e+09	8.95457e+08	1.0653e+09	1.02872e+09	1.12927e+09	9.95833e+08	9.47095e+08	9.93007e+08	1.17243e+09	1.13448e+09	1.09778e+09	9.25039e+08	9.42492e+08	1.01429e+09	1.26938e+09	1.01114e+09	1.06741e+09	1.02984e+09	8.44395e+08	9.13039e+08	1.19059e+09	1.14781e+09	1.22219e+09	8.39346e+08	1.03073e+09	1.04172e+09	8.12002e+08	1.0229e+09	1.21993e+09	1.55878e+09	1.92668e+09	1.19368e+09	1.17988e+09	1.06036e+09	1.23929e+09	8.4426e+08	9.31697e+08	8.35904e+08	1.26368e+09	1.17954e+09	8.69733e+08
P69908	7.18902e+06	1.05197e+07	7.63536e+06	1.48322e+08	1.7364e+08	1.47468e+08	2.64362e+06	3.11799e+06	6.48991e+06	106009904	1.0535e+08	2.24407e+08	3.52315e+07	4.32606e+07	3.77984e+07	1.16644e+08	1.24828e+08	1.88187e+08	2.78598e+08	1.72182e+08	2.7904e+08	1.73762e+08	1.55119e+08	1.65232e+08	1.06392e+07	9.71068e+06	9.17729e+06	1.15333e+08	9.8387e+07	1.25838e+08	4.79834e+06	6.14901e+06	6.73527e+06	5.96961e+07	6.00207e+07	6.86421e+07	4.66522e+07	3.88069e+06	3.05542e+07	4.53072e+07	1.0422e+08	1.36221e+08	4.75305e+07	6.63732e+07	2.66486e+07	1.10208e+08	9.17245e+07	5.80485e+07
P38038	8.4955e+08	9.70754e+08	9.29032e+08	6.39052e+08	6.47112e+08	6.27185e+08	9.79064e+08	1.00445e+09	1.10602e+09	6.621e+08	6.76986e+08	6.56688e+08	8.5372e+08	9.10508e+08	9.15503e+08	6.81896e+08	6.4227e+08	6.88127e+08	6.88453e+08	7.03776e+08	6.47783e+08	6.0129e+08	6.76012e+08	6.7912e+08	7.49286e+08	7.33789e+08	7.86497e+08	8.11839e+08	6.57273e+08	6.83678e+08	7.88897e+08	8.08662e+08	8.37648e+08	7.62588e+08	6.82839e+08	6.40325e+08	7.93018e+08	1.43365e+09	9.57688e+08	6.09095e+08	6.64054e+08	6.18222e+08	6.37472e+08	6.88523e+08	7.1463e+08	6.46179e+08	6.21067e+08	7.37078e+08
P0A6B7	2.00371e+09	2.17102e+09	2.15689e+09	1.26441e+09	1.38202e+09	1.22955e+09	1.40077e+09	1.36381e+09	1.52937e+09	1.13793e+09	1.19906e+09	1.22544e+09	1.82491e+09	1.88559e+09	1.77947e+09	1.2892e+09	1.21224e+09	1.24524e+09	1.08682e+09	1.11248e+09	1.10845e+09	1.14055e+09	1.22773e+09	1.24634e+09	1.39163e+09	1.54413e+09	1.3805e+09	1.05549e+09	1.10344e+09	9.88491e+08	1.18419e+09	1.16243e+09	1.11572e+09	1.17351e+09	1.19002e+09	1.07171e+09	1.19386e+09	7.68568e+08	1.24683e+09	9.93985e+08	1.00307e+09	1.04632e+09	9.23448e+08	8.54255e+08	9.42357e+08	9.76345e+08	1.01586e+09	1.1198e+09
P21889	4.73164e+08	5.22447e+08	5.06738e+08	6.15926e+08	5.82506e+08	6.19171e+08	5.22982e+08	5.51587e+08	5.36293e+08	5.97722e+08	6.35489e+08	5.39865e+08	5.27749e+08	5.22501e+08	5.51911e+08	5.9338e+08	6.23607e+08	5.58988e+08	5.62868e+08	5.51797e+08	5.8823e+08	6.11036e+08	5.96225e+08	6.03136e+08	4.69224e+08	6.15174e+08	5.3345e+08	6.08642e+08	6.4246e+08	6.38165e+08	5.14485e+08	5.13882e+08	5.29717e+08	8.28709e+08	7.04291e+08	6.73415e+08	5.51191e+08	9.09697e+08	5.99434e+08	6.82569e+08	6.44547e+08	5.80185e+08	6.45044e+08	6.99639e+08	7.90936e+08	5.86706e+08	6.83872e+08	6.10886e+08
P00934	6.95129e+08	7.27375e+08	6.83967e+08	9.35287e+08	8.82844e+08	9.80606e+08	5.03613e+08	6.42776e+08	4.8996e+08	9.91554e+08	9.55666e+08	9.74784e+08	6.41196e+08	6.19455e+08	6.88922e+08	9.05236e+08	9.28616e+08	1.00496e+09	8.94043e+08	8.81318e+08	7.91261e+08	1.04082e+09	8.48853e+08	8.91482e+08	8.11395e+08	9.63953e+08	8.88004e+08	1.01081e+09	9.74585e+08	9.14661e+08	6.51498e+08	6.38904e+08	5.86897e+08	1.06287e+09	9.1592e+08	1.01747e+09	8.79807e+08	1.41798e+09	9.34317e+08	1.07824e+09	1.14914e+09	9.18386e+08	9.93831e+08	1.18961e+09	1.15058e+09	1.05708e+09	1.01669e+09	9.80221e+08
P0AB71	1.55161e+09	1.16063e+09	1.0085e+09	1.52189e+09	1.52338e+09	1.49791e+09	1.68728e+09	1.53098e+09	1.71078e+09	1.43939e+09	1.57317e+09	1.40597e+09	1.2875e+09	1.20621e+09	1.50626e+09	1.58911e+09	1.55784e+09	1.39603e+09	1.27043e+09	1.43246e+09	1.48358e+09	1.51324e+09	1.47347e+09	1.37666e+09	1.50991e+09	1.35416e+09	1.54362e+09	1.50655e+09	1.59398e+09	1.72685e+09	1.61607e+09	1.86263e+09	1.64695e+09	1.14622e+09	1.51781e+09	1.61959e+09	1.87041e+09	1.42674e+09	1.61717e+09	1.72222e+09	1.46718e+09	1.53767e+09	1.38681e+09	1.33982e+09	1.19201e+09	1.59576e+09	1.69018e+09	1.07757e+09
P00962	4.52408e+08	5.21966e+08	5.22016e+08	4.12248e+08	4.3478e+08	4.15599e+08	5.12478e+08	5.03175e+08	4.90725e+08	4.36091e+08	4.48865e+08	4.95802e+08	6.98156e+08	6.99664e+08	6.88283e+08	3.90922e+08	4.81531e+08	3.91364e+08	4.34034e+08	4.02436e+08	4.16342e+08	4.8314e+08	4.17849e+08	4.26223e+08	4.18257e+08	4.74393e+08	4.62607e+08	4.29647e+08	4.26456e+08	4.95454e+08	5.91775e+08	6.11853e+08	5.13659e+08	4.77023e+08	5.19338e+08	4.54136e+08	7.42196e+08	4.02421e+08	7.3149e+08	5.29623e+08	4.58882e+08	3.68148e+08	4.62473e+08	4.31599e+08	5.1494e+08	4.75384e+08	4.5301e+08	4.25305e+08
P0A7V0	3.93775e+09	3.98098e+09	3.37686e+09	3.75064e+09	3.75334e+09	3.76332e+09	4.74129e+09	4.85206e+09	4.64335e+09	3.8813e+09	3.83608e+09	3.62664e+09	4.3091e+09	4.49454e+09	4.6475e+09	3.59401e+09	3.5704e+09	3.66067e+09	3.66097e+09	4.1976e+09	3.77175e+09	4.10835e+09	3.78877e+09	3.78769e+09	3.75061e+09	3.2547e+09	3.45488e+09	3.52498e+09	3.52946e+09	3.11503e+09	4.12135e+09	4.16752e+09	3.91472e+09	3.26562e+09	3.52792e+09	3.54712e+09	4.33359e+09	5.62131e+09	4.16144e+09	3.51681e+09	3.67878e+09	3.69782e+09	3.59996e+09	3.45593e+09	3.51478e+09	3.38547e+09	3.29176e+09	3.46932e+09
P25526	1.00451e+08	1.23868e+08	1.05172e+08	9.21931e+08	8.49132e+08	9.07053e+08	5.25026e+07	7.33086e+07	6.24086e+07	9.86876e+08	9.18028e+08	9.09335e+08	1.03651e+08	8.52644e+07	7.59047e+07	8.23548e+08	8.32834e+08	9.24927e+08	1.15198e+09	9.80675e+08	9.97867e+08	1.03044e+09	8.80637e+08	8.80067e+08	1.00195e+08	1.05592e+08	9.90301e+07	5.76953e+08	6.30598e+08	4.93869e+08	8.39942e+07	8.19783e+07	8.55676e+07	5.27911e+08	5.75146e+08	6.3189e+08	1.02297e+08	3.07251e+08	8.817e+07	5.33113e+08	5.98502e+08	6.38481e+08	7.09137e+08	6.97372e+08	5.85482e+08	6.30046e+08	6.05582e+08	5.75516e+08
P23865	3.75272e+08	3.92299e+08	3.87252e+08	3.62673e+08	3.85852e+08	3.64269e+08	2.80952e+08	3.13012e+08	2.80289e+08	3.46355e+08	3.59277e+08	3.94166e+08	3.71342e+08	3.32369e+08	3.39531e+08	3.9347e+08	3.64033e+08	3.62961e+08	4.07137e+08	3.62928e+08	3.37526e+08	3.49857e+08	3.38796e+08	3.39426e+08	3.56262e+08	3.59577e+08	3.63528e+08	3.62386e+08	3.38398e+08	3.45482e+08	2.54344e+08	2.69068e+08	3.08102e+08	3.10801e+08	3.50816e+08	3.54486e+08	3.06362e+08	3.2385e+08	3.25851e+08	3.4861e+08	3.51417e+08	3.25745e+08	3.55387e+08	3.7074e+08	3.07117e+08	3.76689e+08	3.52193e+08	3.51412e+08
P33602	2.80833e+08	2.89919e+08	3.19969e+08	4.24915e+08	4.28903e+08	4.27641e+08	2.99079e+08	3.77766e+08	3.42873e+08	4.31591e+08	4.5422e+08	3.92919e+08	2.99987e+08	3.0016e+08	3.19428e+08	4.06143e+08	4.53637e+08	4.4796e+08	4.26119e+08	3.96379e+08	4.77261e+08	4.73271e+08	4.23302e+08	4.30397e+08	2.93659e+08	4.4923e+08	3.75115e+08	4.49948e+08	4.05436e+08	4.61511e+08	2.84056e+08	3.17708e+08	3.27003e+08	5.43597e+08	4.95318e+08	4.49116e+08	3.58139e+08	3.57708e+08	4.03645e+08	4.9512e+08	5.50941e+08	4.43681e+08	5.45892e+08	6.0925e+08	6.0452e+08	5.01524e+08	4.96934e+08	4.76746e+08
P76558	2.60653e+08	2.43117e+08	2.75885e+08	6.14983e+08	6.40916e+08	6.40715e+08	2.95628e+08	3.19583e+08	3.20997e+08	5.94038e+08	5.51073e+08	5.20468e+08	2.16239e+08	2.4795e+08	2.4927e+08	5.55653e+08	5.94782e+08	5.8876e+08	4.75937e+08	4.52346e+08	5.06422e+08	5.76198e+08	5.71818e+08	5.58486e+08	2.43791e+08	3.23711e+08	2.64441e+08	5.40587e+08	5.95763e+08	4.92747e+08	3.71125e+08	3.27492e+08	2.99698e+08	5.44031e+08	6.55414e+08	6.06317e+08	2.83516e+08	1.41088e+08	2.92284e+08	5.23362e+08	6.09147e+08	6.07e+08	5.11205e+08	4.86836e+08	5.1033e+08	5.83458e+08	5.10266e+08	4.9304e+08
P0A7L0	5.92011e+09	6.02103e+09	5.82221e+09	4.67985e+09	4.61615e+09	4.25574e+09	5.86934e+09	5.33043e+09	5.9211e+09	4.29887e+09	4.54024e+09	4.51417e+09	6.55432e+09	6.38294e+09	6.3999e+09	4.32356e+09	4.42448e+09	4.58506e+09	4.59092e+09	4.52338e+09	4.65471e+09	4.22579e+09	4.46293e+09	4.64753e+09	4.81118e+09	4.13893e+09	4.5672e+09	4.15403e+09	4.24167e+09	4.42308e+09	4.97219e+09	5.04632e+09	4.90377e+09	4.07928e+09	4.48549e+09	4.19022e+09	5.1798e+09	3.3321e+09	5.13321e+09	4.33731e+09	3.78666e+09	3.96665e+09	4.42825e+09	4.13372e+09	4.15592e+09	3.91252e+09	4.25039e+09	3.84175e+09
P0A9T0	2.22992e+09	2.12667e+09	1.98699e+09	2.57853e+09	2.54571e+09	2.71221e+09	1.67452e+09	2.07293e+09	2.01483e+09	2.59833e+09	2.57804e+09	2.30126e+09	2.01753e+09	1.77776e+09	2.16284e+09	2.56111e+09	2.67488e+09	2.47364e+09	2.30934e+09	2.33206e+09	2.35138e+09	2.57522e+09	2.46811e+09	2.39357e+09	2.94526e+09	2.77222e+09	3.16888e+09	2.96943e+09	3.10565e+09	3.12721e+09	1.83165e+09	2.11178e+09	2.15345e+09	2.79421e+09	3.15007e+09	3.24968e+09	2.58626e+09	4.07934e+09	2.67337e+09	3.27987e+09	2.98801e+09	2.81963e+09	2.90594e+09	2.87449e+09	3.05124e+09	3.20007e+09	3.17645e+09	2.29757e+09
P08997	3.85784e+08	3.46322e+08	4.28263e+08	1.36394e+09	1.29511e+09	1.36358e+09	5.06511e+08	5.152e+08	5.60643e+08	1.23567e+09	1.22323e+09	9.79401e+08	1.77433e+08	2.16198e+08	1.94776e+08	1.37104e+09	1.61563e+09	1.25151e+09	6.17134e+08	8.34528e+08	9.02425e+08	1.05672e+09	1.01618e+09	1.05241e+09	6.20637e+08	7.46357e+08	6.6238e+08	1.86346e+09	1.9897e+09	1.79744e+09	8.19764e+08	7.13786e+08	6.63854e+08	2.0974e+09	1.81864e+09	2.18836e+09	5.49637e+08	1.93411e+09	4.20286e+08	1.71159e+09	1.91481e+09	1.99405e+09	1.12506e+09	1.10635e+09	1.08309e+09	1.8351e+09	2.16377e+09	1.59493e+09
P09832	6.20553e+08	6.3967e+08	6.70966e+08	8.60113e+08	7.80012e+08	8.63168e+08	3.87777e+08	5.89549e+08	3.69604e+08	9.1664e+08	1.0011e+09	8.83786e+08	4.59203e+08	4.44626e+08	4.64338e+08	8.84182e+08	8.74263e+08	7.81068e+08	7.21682e+08	8.08938e+08	6.99774e+08	7.96624e+08	7.80539e+08	7.79031e+08	5.84053e+08	5.89633e+08	5.98313e+08	7.98175e+08	8.16115e+08	6.81693e+08	3.27981e+08	3.28945e+08	3.04857e+08	6.90277e+08	8.50527e+08	8.5638e+08	7.35776e+08	3.67306e+08	5.09587e+08	9.68999e+08	6.89979e+08	8.01568e+08	8.04998e+08	7.05463e+08	7.17997e+08	8.38846e+08	7.98596e+08	7.89459e+08
P62707	1.73174e+09	1.9839e+09	1.72478e+09	2.51378e+09	2.55727e+09	2.52741e+09	1.68359e+09	1.95792e+09	1.61798e+09	2.78624e+09	2.71771e+09	3.00436e+09	2.34976e+09	2.17816e+09	2.11043e+09	2.64569e+09	2.57732e+09	2.86231e+09	2.96033e+09	2.5693e+09	2.58635e+09	2.88272e+09	2.64073e+09	2.54578e+09	2.01363e+09	1.77406e+09	2.06393e+09	2.81336e+09	2.6273e+09	2.88806e+09	1.69641e+09	1.68235e+09	1.75351e+09	2.39744e+09	2.64153e+09	2.69856e+09	2.79574e+09	6.8024e+09	2.29265e+09	2.91096e+09	2.64425e+09	2.70956e+09	2.33048e+09	2.73584e+09	2.36954e+09	2.76708e+09	2.84793e+09	2.66473e+09
P27302	1.07259e+09	1.02684e+09	1.13563e+09	9.50733e+08	9.20402e+08	9.34635e+08	1.03963e+09	1.02434e+09	1.08682e+09	9.24165e+08	9.17668e+08	9.71204e+08	9.4874e+08	1.10013e+09	9.67049e+08	8.86201e+08	9.59697e+08	8.95427e+08	8.80329e+08	7.64339e+08	7.95649e+08	7.95209e+08	8.05986e+08	8.65727e+08	1.12877e+09	1.25834e+09	1.17989e+09	1.11752e+09	1.08527e+09	9.51088e+08	1.00071e+09	1.1416e+09	1.2782e+09	1.10064e+09	1.0909e+09	1.12714e+09	1.2836e+09	5.29771e+08	1.26661e+09	1.06438e+09	1.0144e+09	1.0095e+09	1.07651e+09	1.03117e+09	1.08764e+09	1.07996e+09	1.02099e+09	1.2817e+09
P0A8M3	6.49919e+08	5.53677e+08	5.2962e+08	5.25523e+08	5.02408e+08	5.4167e+08	5.4578e+08	5.21403e+08	5.7936e+08	5.25074e+08	5.41383e+08	4.47697e+08	4.54976e+08	5.53425e+08	5.66156e+08	5.21332e+08	5.54162e+08	5.46479e+08	4.65156e+08	5.27738e+08	5.32403e+08	6.15334e+08	5.28045e+08	5.11939e+08	5.68619e+08	6.67427e+08	6.40763e+08	5.51336e+08	5.126e+08	4.91017e+08	5.71722e+08	5.62849e+08	5.9363e+08	6.19021e+08	5.6198e+08	5.27542e+08	4.81681e+08	1.83515e+08	5.53106e+08	5.2885e+08	5.74088e+08	5.96001e+08	5.24255e+08	6.00996e+08	6.23399e+08	5.5009e+08	5.31747e+08	4.93409e+08
P22523	1.95593e+08	2.14006e+08	2.40318e+08	2.11919e+08	2.06579e+08	2.12687e+08	2.66918e+08	2.6185e+08	2.77366e+08	1.98945e+08	2.07579e+08	1.76736e+08	2.12402e+08	2.08114e+08	2.52498e+08	2.24854e+08	2.40783e+08	2.94525e+08	1.99101e+08	2.18864e+08	2.35323e+08	2.04143e+08	2.29494e+08	2.20012e+08	1.93604e+08	2.46967e+08	2.09105e+08	2.17544e+08	2.08569e+08	2.02439e+08	3.00591e+08	2.45353e+08	2.4447e+08	2.6119e+08	2.47514e+08	2.12186e+08	2.69175e+08	1.0236e+08	2.4191e+08	2.23054e+08	2.4214e+08	2.13477e+08	2.48918e+08	2.36141e+08	2.5982e+08	2.16047e+08	2.36638e+08	2.36146e+08
P25553	2.04947e+08	1.47009e+08	1.5055e+08	1.2875e+09	1.2935e+09	1.23425e+09	3.60735e+08	3.1789e+08	2.74088e+08	1.27683e+09	1.27529e+09	8.67997e+08	1.20212e+08	1.13591e+08	2.11892e+08	1.10845e+09	1.18047e+09	1.13067e+09	8.77837e+08	9.48001e+08	1.0872e+09	1.20827e+09	1.15718e+09	1.18751e+09	1.83079e+08	2.31624e+08	2.18078e+08	1.07767e+09	1.17337e+09	1.38044e+09	4.52173e+08	3.6413e+08	3.08341e+08	1.33025e+09	1.34647e+09	1.23385e+09	1.9223e+08	2.34899e+08	2.04337e+08	1.26246e+09	1.21114e+09	1.08706e+09	1.08258e+09	9.46656e+08	1.10311e+09	1.18274e+09	1.42268e+09	1.15977e+09
P0A8N3	4.53561e+08	4.72e+08	4.75432e+08	5.07794e+08	5.37732e+08	5.37195e+08	5.08583e+08	4.97944e+08	5.67919e+08	5.06555e+08	5.14155e+08	4.13878e+08	4.6917e+08	4.24271e+08	4.90688e+08	5.30527e+08	5.45226e+08	4.46889e+08	4.41912e+08	4.69685e+08	4.77794e+08	4.975e+08	4.71655e+08	4.82755e+08	4.75354e+08	5.47708e+08	5.47738e+08	5.31413e+08	5.84825e+08	6.45754e+08	5.38083e+08	5.76243e+08	5.38966e+08	6.36051e+08	6.24318e+08	6.22246e+08	5.04256e+08	4.1283e+08	5.51787e+08	5.81948e+08	5.56965e+08	4.9698e+08	5.73383e+08	5.49883e+08	5.97712e+08	5.56554e+08	6.03168e+08	5.13284e+08
P06971	3.52551e+08	3.21151e+08	3.23606e+08	3.75113e+08	4.0641e+08	3.44749e+08	4.53053e+08	4.12621e+08	4.0411e+08	3.80645e+08	4.1073e+08	3.13782e+08	4.08121e+08	3.45119e+08	4.57929e+08	3.76072e+08	3.59717e+08	3.58247e+08	3.0255e+08	3.71158e+08	3.58321e+08	4.18412e+08	3.8573e+08	3.94857e+08	3.37216e+08	3.96809e+08	3.58388e+08	3.19654e+08	2.99393e+08	3.57095e+08	4.47361e+08	4.42523e+08	4.10849e+08	3.83299e+08	3.09575e+08	3.17384e+08	3.65965e+08	2.00858e+08	4.45896e+08	3.22841e+08	3.819e+08	3.07579e+08	3.14853e+08	3.36732e+08	3.71994e+08	3.08664e+08	3.65882e+08	3.73926e+08
P03023	2.44988e+09	2.24538e+09	1.9052e+09	2.15036e+09	2.42601e+09	2.22699e+09	9.24643e+08	1.47792e+09	1.10486e+09	2.26575e+09	2.08836e+09	2.29832e+09	1.56878e+09	1.6173e+09	1.69289e+09	1.98329e+09	2.1899e+09	2.52152e+09	2.5188e+09	2.11593e+09	2.27213e+09	2.36154e+09	2.18379e+09	2.08272e+09	2.68744e+09	2.87191e+09	2.7449e+09	2.10735e+09	2.31082e+09	2.00745e+09	1.43718e+09	1.66535e+09	1.61225e+09	1.85164e+09	2.31805e+09	2.08382e+09	1.50605e+09	7.42133e+08	1.42202e+09	2.16595e+09	2.06196e+09	2.09162e+09	2.22443e+09	2.43026e+09	2.19407e+09	2.18864e+09	1.92895e+09	1.66486e+09
P0AES4	5.0007e+08	5.88583e+08	6.0167e+08	4.76963e+08	4.88991e+08	4.59007e+08	5.97262e+08	5.8332e+08	6.67549e+08	4.99063e+08	4.94232e+08	4.2998e+08	4.50744e+08	4.49017e+08	4.44157e+08	4.68346e+08	4.77202e+08	4.84444e+08	4.70286e+08	4.96294e+08	5.25489e+08	4.85843e+08	5.04748e+08	5.01304e+08	5.11225e+08	6.61332e+08	5.855e+08	5.105e+08	5.2529e+08	5.3756e+08	6.52443e+08	5.96122e+08	5.82083e+08	6.28144e+08	5.97114e+08	5.63528e+08	5.41653e+08	2.45311e+08	5.38327e+08	5.47364e+08	5.95516e+08	5.40762e+08	6.09697e+08	5.80028e+08	6.78237e+08	5.44947e+08	5.34895e+08	5.51732e+08
P04816	8.45082e+08	7.33078e+08	7.45758e+08	8.22917e+08	7.79793e+08	7.91016e+08	4.60873e+08	6.97648e+08	4.10757e+08	8.85196e+08	9.01361e+08	8.85241e+08	4.68822e+08	5.52962e+08	5.88495e+08	7.71948e+08	8.35568e+08	8.40975e+08	1.0308e+09	1.03191e+09	9.85762e+08	9.71497e+08	9.02164e+08	8.78023e+08	8.63358e+08	7.84669e+08	8.42497e+08	7.74261e+08	7.37838e+08	8.1307e+08	3.6933e+08	4.5446e+08	4.82385e+08	5.92975e+08	8.04737e+08	6.36933e+08	7.00037e+08	5.78959e+08	5.73885e+08	6.59395e+08	6.50454e+08	7.2741e+08	7.53486e+08	8.3799e+08	7.68474e+08	7.48123e+08	7.44799e+08	6.00537e+08
P0ABT2	9.15483e+08	7.73724e+08	9.03044e+08	8.12901e+09	6.79402e+09	8.36599e+09	4.0238e+08	6.12173e+08	3.96187e+08	8.99318e+09	8.60418e+09	8.47494e+09	8.19613e+08	5.47646e+08	9.89503e+08	8.97232e+09	8.79831e+09	9.3808e+09	9.51821e+09	8.80743e+09	8.34247e+09	9.34816e+09	8.97534e+09	9.4232e+09	1.11733e+09	9.70891e+08	1.00313e+09	7.99101e+09	8.32252e+09	8.20942e+09	4.36665e+08	3.91962e+08	3.89958e+08	1.00276e+10	8.07697e+09	7.87063e+09	1.07501e+09	2.30619e+09	9.75696e+08	8.17184e+09	8.7782e+09	6.78815e+09	1.00716e+10	1.13321e+10	1.13613e+10	8.82894e+09	8.42591e+09	1.00476e+10
P0A6F1	2.02908e+09	1.85767e+09	1.93666e+09	8.86896e+08	8.65789e+08	1.01773e+09	9.04028e+08	9.15219e+08	1.01368e+09	8.99601e+08	9.0414e+08	8.95485e+08	7.62743e+08	7.56638e+08	7.47092e+08	1.01117e+09	9.44645e+08	8.2791e+08	8.53532e+08	9.35e+08	8.49634e+08	8.4945e+08	8.81174e+08	8.67503e+08	2.19023e+09	2.10247e+09	2.10996e+09	9.00765e+08	9.46729e+08	8.39416e+08	1.321e+09	1.15013e+09	1.15711e+09	8.29825e+08	8.82621e+08	9.66761e+08	5.2963e+08	7.71494e+08	6.54154e+08	9.54875e+08	8.74158e+08	8.14612e+08	9.40075e+08	8.77624e+08	9.26277e+08	8.71238e+08	9.00666e+08	9.72283e+08
P35340	7.12341e+08	6.12108e+08	5.80103e+08	6.09217e+08	6.52513e+08	5.96746e+08	7.07929e+08	6.76141e+08	6.48816e+08	5.30754e+08	5.71241e+08	5.02439e+08	9.15445e+08	8.23564e+08	9.89225e+08	6.22995e+08	5.61238e+08	6.92789e+08	4.85011e+08	5.48995e+08	5.5618e+08	5.28857e+08	5.60611e+08	5.5488e+08	5.37914e+08	5.31511e+08	5.31785e+08	5.51697e+08	5.39615e+08	5.13564e+08	5.29239e+08	4.73139e+08	4.71219e+08	4.59026e+08	5.26576e+08	5.60468e+08	7.24688e+08	4.637e+08	6.45651e+08	5.22968e+08	4.8843e+08	5.4678e+08	4.35379e+08	4.52176e+08	4.68822e+08	4.99131e+08	4.84282e+08	4.45069e+08
P0A8L1	8.92279e+08	9.10057e+08	8.48673e+08	8.17369e+08	8.5242e+08	7.84096e+08	8.25126e+08	9.63455e+08	7.77719e+08	8.29388e+08	8.93979e+08	6.36653e+08	7.55664e+08	6.89521e+08	8.67563e+08	8.2673e+08	8.17475e+08	7.4957e+08	7.0148e+08	8.07056e+08	8.05369e+08	7.65614e+08	7.62874e+08	8.25155e+08	8.87979e+08	8.4986e+08	8.24796e+08	7.83234e+08	8.55064e+08	7.6309e+08	7.7858e+08	7.08775e+08	6.55675e+08	7.83734e+08	8.47754e+08	8.71367e+08	8.52766e+08	8.65143e+08	8.31729e+08	8.61761e+08	7.15205e+08	7.67848e+08	8.04248e+08	6.7269e+08	8.01811e+08	6.75737e+08	7.93353e+08	8.04926e+08
P77804	3.24003e+08	3.07012e+08	2.80666e+08	7.60026e+08	7.54933e+08	7.00375e+08	3.06328e+08	3.48262e+08	3.12127e+08	7.70678e+08	7.34557e+08	5.69808e+08	2.99089e+08	2.47473e+08	3.28875e+08	7.52873e+08	7.95749e+08	6.81308e+08	6.5714e+08	7.12197e+08	7.23092e+08	7.36256e+08	7.1985e+08	6.93231e+08	3.30337e+08	3.5628e+08	3.55944e+08	6.79018e+08	7.59129e+08	7.80504e+08	3.05856e+08	2.88055e+08	2.97237e+08	6.73831e+08	7.1356e+08	7.31656e+08	3.69881e+08	5.36204e+08	3.84167e+08	7.21022e+08	8.22023e+08	6.84691e+08	6.75989e+08	7.47498e+08	6.68976e+08	7.24755e+08	7.76219e+08	6.4425e+08
P22259	2.30725e+08	2.22186e+08	2.37315e+08	4.81817e+08	5.13094e+08	5.14428e+08	4.28156e+08	3.26343e+08	4.04952e+08	4.53019e+08	5.19431e+08	3.69343e+08	2.06814e+08	2.01639e+08	2.9929e+08	4.9442e+08	5.36309e+08	4.68911e+08	3.69691e+08	3.83001e+08	3.80729e+08	4.99025e+08	4.17e+08	4.46547e+08	2.25615e+08	2.61436e+08	2.84333e+08	4.85208e+08	4.92083e+08	5.40204e+08	3.12583e+08	3.69034e+08	3.10458e+08	5.02616e+08	6.16433e+08	5.2398e+08	4.03629e+08	5.70436e+08	3.55579e+08	5.00759e+08	4.43459e+08	4.81772e+08	3.9991e+08	3.48661e+08	3.74572e+08	4.71232e+08	5.57198e+08	4.48026e+08
P00448	1.55102e+09	1.53305e+09	1.64346e+09	1.30074e+09	1.49117e+09	1.49069e+09	2.54623e+09	2.3535e+09	2.83372e+09	1.37263e+09	1.46353e+09	1.5709e+09	2.0518e+09	2.53649e+09	2.1384e+09	1.28113e+09	1.43001e+09	1.68123e+09	1.60286e+09	1.20734e+09	1.29897e+09	1.73846e+09	1.36277e+09	1.29694e+09	2.02349e+09	1.90762e+09	2.05695e+09	1.91215e+09	1.60573e+09	1.99977e+09	2.50299e+09	3.29555e+09	3.28214e+09	1.31118e+09	1.90858e+09	1.8301e+09	3.09038e+09	5.27097e+09	3.03077e+09	1.7531e+09	1.68537e+09	1.98409e+09	1.44787e+09	1.62385e+09	1.41442e+09	1.89483e+09	1.82087e+09	1.49372e+09
P75691	3.31682e+08	3.07024e+08	3.05899e+08	1.22272e+09	1.29102e+09	1.18407e+09	1.40717e+08	2.0787e+08	1.57186e+08	1.14492e+09	1.0702e+09	1.14257e+09	3.07198e+08	2.4909e+08	2.98344e+08	1.1266e+09	1.07365e+09	1.25413e+09	1.20279e+09	1.28537e+09	1.30174e+09	1.18717e+09	1.1199e+09	1.17342e+09	3.69837e+08	3.52105e+08	3.28554e+08	9.24885e+08	9.89474e+08	8.73997e+08	2.41003e+08	1.98898e+08	1.859e+08	6.65809e+08	8.99947e+08	9.90277e+08	2.99822e+08	4.28278e+08	2.92875e+08	8.92709e+08	9.79242e+08	9.92129e+08	7.25163e+08	6.69541e+08	4.93206e+08	1.01184e+09	9.39116e+08	7.39784e+08
P37330	1.48773e+08	1.18959e+08	1.44164e+08	8.67779e+08	8.48398e+08	9.69702e+08	2.79738e+08	2.38526e+08	2.39284e+08	7.91363e+08	7.84252e+08	8.34859e+08	7.98145e+07	9.78102e+07	1.18349e+08	9.22289e+08	8.76988e+08	7.82912e+08	5.79149e+08	6.43449e+08	6.17828e+08	7.65475e+08	7.03975e+08	7.20329e+08	1.56686e+08	1.80018e+08	1.60816e+08	1.02996e+09	1.11113e+09	9.9037e+08	2.27641e+08	2.23641e+08	2.03985e+08	1.01022e+09	9.77977e+08	1.10528e+09	2.63848e+08	1.17883e+08	2.0022e+08	1.11523e+09	1.12864e+09	1.04008e+09	9.27643e+08	8.45701e+08	6.74157e+08	1.1316e+09	1.12338e+09	9.65132e+08
P0A9A6	6.09263e+08	6.49401e+08	4.99871e+08	6.26116e+08	6.60263e+08	6.13327e+08	6.90698e+08	7.23786e+08	6.62316e+08	6.10781e+08	6.66612e+08	5.78431e+08	5.59616e+08	5.10642e+08	5.80053e+08	6.37809e+08	6.79304e+08	6.22921e+08	5.8119e+08	5.50369e+08	5.95049e+08	6.13076e+08	6.17528e+08	5.80042e+08	5.81571e+08	5.83028e+08	6.03661e+08	5.98935e+08	5.92315e+08	6.68286e+08	5.02287e+08	6.04408e+08	5.50362e+08	5.91049e+08	6.45122e+08	6.2942e+08	5.82316e+08	3.91293e+08	5.62665e+08	7.05257e+08	6.79918e+08	6.01792e+08	5.38161e+08	5.81674e+08	5.89108e+08	6.02027e+08	6.7301e+08	5.62331e+08
P00959	3.37571e+08	3.39776e+08	3.25343e+08	3.68724e+08	3.53304e+08	3.74e+08	1.63382e+08	2.38922e+08	1.83118e+08	355249257	4.01273e+08	3.19342e+08	2.30895e+08	2.33932e+08	2.56012e+08	3.64058e+08	3.61774e+08	3.75899e+08	3.21767e+08	3.0234e+08	3.17555e+08	3.32646e+08	3.16963e+08	3.34151e+08	3.6818e+08	4.90029e+08	4.42327e+08	3.22541e+08	3.6743e+08	3.78918e+08	2.06412e+08	1.84855e+08	1.8416e+08	4.81242e+08	4.06212e+08	3.72483e+08	2.20802e+08	3.09395e+08	3.01809e+08	3.87102e+08	3.96349e+08	3.18795e+08	4.1778e+08	4.35128e+08	5.23322e+08	4.78452e+08	3.89117e+08	3.31085e+08
P33136	7.66377e+08	6.37281e+08	6.50401e+08	5.69612e+08	6.04758e+08	5.79262e+08	6.32301e+08	5.90665e+08	4.93511e+08	6.34662e+08	6.48218e+08	5.35265e+08	3.55142e+08	3.42631e+08	4.66658e+08	6.2301e+08	6.22148e+08	5.60533e+08	5.71765e+08	6.37733e+08	5.92393e+08	6.26312e+08	6.56024e+08	5.98769e+08	8.36445e+08	8.3094e+08	9.2631e+08	5.44874e+08	5.38587e+08	6.27582e+08	4.7316e+08	4.83356e+08	4.07627e+08	5.15024e+08	5.86623e+08	6.08732e+08	4.15041e+08	3.42705e+08	4.62506e+08	6.21542e+08	5.59099e+08	5.30579e+08	5.89942e+08	5.36365e+08	5.72178e+08	6.82554e+08	6.22142e+08	6.64209e+08
P0A7V3	4.93222e+09	5.99399e+09	5.32504e+09	4.16388e+09	4.3504e+09	4.37291e+09	5.68593e+09	5.49902e+09	5.91297e+09	4.40171e+09	4.24111e+09	5.32706e+09	6.80889e+09	6.90302e+09	5.81063e+09	4.56009e+09	4.18307e+09	4.67075e+09	5.59059e+09	5.06589e+09	4.5797e+09	4.78423e+09	4.58811e+09	4.38758e+09	4.48572e+09	4.14952e+09	4.34161e+09	4.58415e+09	4.31828e+09	4.40588e+09	5.27058e+09	5.30604e+09	5.65949e+09	3.71793e+09	4.12835e+09	4.05344e+09	5.09413e+09	2.67336e+09	5.22544e+09	4.16746e+09	4.38711e+09	4.60616e+09	4.22663e+09	5.08888e+09	4.58789e+09	4.64436e+09	4.14049e+09	4.71692e+09
P0AC33	2.46192e+08	2.04848e+08	2.23561e+08	2.35849e+08	2.47911e+08	2.28051e+08	2.58141e+08	2.3142e+08	2.49461e+08	2.0494e+08	2.06748e+08	2.13883e+08	1.0738e+08	9.59538e+07	1.27641e+08	2.5783e+08	2.20215e+08	1.99052e+08	1.68448e+08	1.66047e+08	1.46337e+08	2.1043e+08	1.69644e+08	1.73777e+08	2.55276e+08	2.47944e+08	2.07809e+08	2.39564e+08	2.18172e+08	1.88463e+08	2.00673e+08	2.22924e+08	1.76959e+08	1.97688e+08	2.59176e+08	2.60569e+08	1.613e+08	1.00372e+08	1.49151e+08	2.85927e+08	2.5169e+08	2.84498e+08	1.84365e+08	1.56643e+08	1.69984e+08	2.27928e+08	2.11214e+08	2.03218e+08
P09551	3.38501e+08	2.31582e+08	2.4914e+08	1.94723e+09	1.89169e+09	1.94558e+09	2.01088e+08	2.66267e+08	1.64005e+08	1.89219e+09	1.90707e+09	1.66129e+09	1.31246e+08	1.36412e+08	1.6656e+08	2.10397e+09	1.9686e+09	1.696e+09	1.64955e+09	2.08742e+09	1.76032e+09	1.76821e+09	1.77838e+09	1.74644e+09	4.87916e+08	4.58833e+08	5.2952e+08	1.96751e+09	1.90363e+09	2.02424e+09	1.72132e+08	2.60908e+08	2.33905e+08	1.54594e+09	1.72431e+09	1.9519e+09	2.37221e+08	2.36116e+08	2.51228e+08	1.94801e+09	1.85762e+09	1.65199e+09	1.89794e+09	1.75165e+09	1.55185e+09	1.95193e+09	2.05416e+09	1.62427e+09
P60723	4.09522e+09	4.0608e+09	3.6902e+09	3.14347e+09	3.27153e+09	3.08064e+09	4.2662e+09	3.76634e+09	4.08987e+09	3.0149e+09	3.07886e+09	3.03334e+09	4.45854e+09	4.44474e+09	4.55354e+09	3.18685e+09	2.85015e+09	2.93904e+09	3.11635e+09	3.02759e+09	3.18897e+09	3.33877e+09	3.24312e+09	3.2752e+09	3.34581e+09	2.95279e+09	3.22271e+09	2.92273e+09	2.98111e+09	3.27099e+09	3.7809e+09	3.69247e+09	3.39991e+09	2.7635e+09	3.11279e+09	2.9063e+09	3.72399e+09	1.15721e+10	3.5803e+09	2.98515e+09	2.67824e+09	2.96925e+09	3.01322e+09	2.89952e+09	2.9542e+09	2.74616e+09	3.22357e+09	2.5126e+09
P62399	6.12965e+09	7.52369e+09	7.52628e+09	5.21522e+09	5.37236e+09	5.02087e+09	6.65804e+09	6.77266e+09	6.83829e+09	5.20172e+09	5.22856e+09	5.60835e+09	7.9722e+09	8.19309e+09	7.22391e+09	4.87853e+09	5.07827e+09	5.71814e+09	6.02211e+09	5.65617e+09	5.32317e+09	5.52921e+09	5.21199e+09	5.17613e+09	5.91771e+09	5.00388e+09	5.59691e+09	5.23187e+09	4.99231e+09	4.82466e+09	6.07905e+09	6.41259e+09	6.59332e+09	4.43906e+09	4.84331e+09	4.7767e+09	6.2512e+09	3.73966e+09	6.60715e+09	5.03733e+09	4.81025e+09	5.10198e+09	5.02132e+09	5.49886e+09	5.27848e+09	4.97276e+09	4.32519e+09	4.69685e+09
P09151	4.04417e+08	3.98605e+08	4.06059e+08	5.37356e+08	5.20417e+08	4.72694e+08	3.20125e+08	4.36602e+08	4.10103e+08	4.63571e+08	5.03888e+08	4.2922e+08	3.72175e+08	3.72311e+08	4.87763e+08	5.30961e+08	5.50251e+08	4.50805e+08	3.6433e+08	4.1273e+08	4.20973e+08	4.27516e+08	4.47581e+08	5.0353e+08	3.85143e+08	4.3805e+08	3.86716e+08	4.71171e+08	4.91337e+08	4.33483e+08	3.58738e+08	3.86324e+08	3.33197e+08	5.23093e+08	5.34637e+08	5.3828e+08	5.40684e+08	4.461e+08	5.19154e+08	5.41566e+08	5.06147e+08	4.91112e+08	4.99738e+08	3.5814e+08	4.52708e+08	4.55254e+08	4.85365e+08	4.13354e+08
P28635	5.67645e+08	5.1268e+08	7.94927e+08	3.555e+08	4.71635e+08	3.27113e+08	6.64363e+08	7.07422e+08	7.20241e+08	4.58528e+08	4.87598e+08	3.40231e+08	3.73437e+08	4.11134e+08	5.47522e+08	5.23398e+08	1.56841e+09	6.24491e+08	3.62877e+08	6.04439e+08	6.49347e+08	3.92844e+08	5.65243e+08	4.70695e+08	6.86902e+08	1.51048e+09	1.03935e+09	1.08805e+09	1.10537e+09	1.05978e+09	1.60191e+09	8.14452e+08	7.51082e+08	1.69976e+09	1.21862e+09	1.1714e+09	1.32256e+09	1.19071e+09	1.25237e+09	1.41453e+09	1.84604e+09	1.15771e+09	1.48073e+09	1.54115e+09	1.63281e+09	1.26273e+09	1.57855e+09	1.85058e+09
P21599	8.90226e+08	6.92594e+08	7.14964e+08	8.34369e+08	8.61815e+08	8.61573e+08	7.19117e+08	9.01952e+08	7.07724e+08	8.37745e+08	8.46788e+08	8.21957e+08	5.10945e+08	5.91606e+08	6.54298e+08	8.61672e+08	8.19776e+08	9.40357e+08	8.49138e+08	8.35467e+08	8.83695e+08	8.62703e+08	8.666e+08	9.16734e+08	9.56924e+08	8.416e+08	8.94785e+08	8.87181e+08	8.63309e+08	9.66332e+08	6.63704e+08	6.87445e+08	7.39019e+08	7.77493e+08	8.04985e+08	9.00643e+08	8.84224e+08	5.91917e+08	7.65393e+08	9.09206e+08	7.96506e+08	9.3775e+08	8.57502e+08	9.28577e+08	8.35113e+08	8.88612e+08	8.68258e+08	7.61243e+08
P22256	8.48062e+07	9.34927e+07	9.65067e+07	1.01002e+09	8.97654e+08	9.15124e+08	5.67223e+07	6.65375e+07	6.3748e+07	1.04974e+09	1.01123e+09	9.67106e+08	5.38726e+07	8.42765e+07	7.37793e+07	8.73044e+08	9.06288e+08	9.36279e+08	1.12241e+09	1.14212e+09	1.07497e+09	1.01273e+09	9.58331e+08	9.16762e+08	1.2234e+08	9.46789e+07	1.1995e+08	6.32145e+08	7.15985e+08	6.31495e+08	9.74262e+07	9.198e+07	9.78983e+07	5.54642e+08	6.16903e+08	6.74097e+08	1.10452e+08	1.27127e+09	9.67674e+07	6.28068e+08	5.90831e+08	7.04417e+08	7.95113e+08	6.96132e+08	5.58401e+08	7.74435e+08	6.81956e+08	5.86939e+08
P37689	7.40045e+08	7.51493e+08	7.58063e+08	5.92422e+08	6.06584e+08	5.8458e+08	5.83655e+08	7.7195e+08	5.97984e+08	6.50296e+08	6.14049e+08	5.79275e+08	7.37578e+08	8.22905e+08	8.33456e+08	6.08048e+08	6.00919e+08	6.07183e+08	5.93071e+08	5.94773e+08	5.88825e+08	5.99504e+08	6.26339e+08	6.47825e+08	7.77028e+08	7.44146e+08	7.74801e+08	5.87309e+08	5.97942e+08	5.58352e+08	5.7283e+08	5.75041e+08	6.26575e+08	5.46898e+08	5.90359e+08	5.97297e+08	1.31156e+09	1.72735e+09	1.13361e+09	6.01121e+08	5.91439e+08	6.03162e+08	5.69102e+08	5.59855e+08	5.68707e+08	5.7565e+08	5.94119e+08	5.39952e+08
P23538	6.15178e+08	4.9308e+08	5.93187e+08	5.92384e+08	6.01824e+08	5.76237e+08	5.69917e+08	5.37666e+08	6.03501e+08	5.51318e+08	5.38356e+08	5.49306e+08	3.6385e+08	4.0377e+08	4.0036e+08	5.76993e+08	6.12507e+08	5.66127e+08	4.4946e+08	4.6191e+08	4.85314e+08	5.51968e+08	4.9567e+08	5.04175e+08	7.41629e+08	8.76594e+08	8.42024e+08	7.46446e+08	6.998e+08	6.86819e+08	4.58231e+08	5.33856e+08	5.16621e+08	7.35667e+08	6.71116e+08	6.95375e+08	5.13771e+08	3.94018e+08	5.16848e+08	7.46574e+08	7.65863e+08	7.7614e+08	6.81515e+08	7.76843e+08	7.2109e+08	7.26518e+08	7.26877e+08	6.81616e+08
P04825	2.11314e+08	1.66021e+08	1.93389e+08	3.27545e+08	3.24079e+08	3.34102e+08	1.8644e+08	1.90513e+08	1.73169e+08	2.93069e+08	3.59621e+08	2.18914e+08	1.8559e+08	1.73079e+08	2.80323e+08	2.93414e+08	3.27558e+08	2.60499e+08	2.40076e+08	2.47325e+08	2.91378e+08	3.12913e+08	3.11102e+08	3.30152e+08	1.86511e+08	2.88009e+08	2.60723e+08	2.93139e+08	3.46809e+08	3.02781e+08	2.1952e+08	2.10586e+08	1.7573e+08	5.44792e+08	3.79538e+08	3.41496e+08	2.56669e+08	1.85409e+08	2.78725e+08	3.50558e+08	3.28609e+08	2.50485e+08	3.04349e+08	3.27316e+08	4.89377e+08	2.96116e+08	3.29618e+08	3.11952e+08
P23721	1.21317e+09	8.86818e+08	8.79686e+08	1.31456e+09	1.2664e+09	1.27841e+09	1.17891e+09	1.31929e+09	1.02808e+09	1.4228e+09	1.37559e+09	9.12868e+08	7.92953e+08	8.04504e+08	1.18964e+09	1.12051e+09	1.23285e+09	1.19734e+09	1.0806e+09	1.22032e+09	1.3784e+09	1.36113e+09	1.39063e+09	1.42397e+09	1.25545e+09	1.36843e+09	1.40693e+09	1.33006e+09	1.42523e+09	1.54845e+09	1.33187e+09	1.1584e+09	1.01418e+09	1.43671e+09	1.43217e+09	1.29226e+09	1.14398e+09	1.83716e+09	1.20287e+09	1.53491e+09	1.12014e+09	1.07536e+09	1.36906e+09	1.1922e+09	1.67713e+09	1.27547e+09	1.46829e+09	1.26845e+09
P39180	7.65328e+07	4.99541e+07	5.02043e+07	6.44115e+07	6.38141e+07	7.13852e+07	4.01821e+07	3.2693e+07	5.40315e+07	1.42632e+08	7.32098e+07	4.46658e+07	3.36307e+07	9.00845e+08	3.63545e+07	1.02616e+08	2.60405e+09	6.05175e+07	5.75516e+07	7.02742e+07	8.37314e+07	7.60523e+07	1.04894e+08	9.91939e+07	6.89727e+07	7.63498e+07	5.53427e+07	6.21343e+07	1.24796e+08	6.96621e+07	3.60921e+07	3.63176e+07	3.18922e+07	9.24461e+07	5.86977e+07	6.62162e+07	5.20725e+07	3.12727e+07	3.99598e+07	1.90809e+08	5.615e+07	6.91965e+07	7.33033e+07	5.6914e+07	9.28036e+07	7.63542e+07	6.48828e+07	1.33931e+08
P0A953	1.34142e+09	1.44311e+09	1.49739e+09	1.14937e+09	1.10738e+09	1.12505e+09	1.38789e+09	1.23601e+09	1.39982e+09	1.16995e+09	1.21285e+09	1.20195e+09	1.51441e+09	1.42254e+09	1.30572e+09	1.09042e+09	1.04114e+09	1.07943e+09	1.03183e+09	9.68817e+08	9.27724e+08	1.05272e+09	1.17197e+09	1.16941e+09	1.21087e+09	1.29667e+09	1.41163e+09	1.03994e+09	1.07986e+09	1.08231e+09	1.36404e+09	1.23933e+09	1.24926e+09	1.07501e+09	1.20904e+09	1.11295e+09	1.32298e+09	7.8567e+08	1.25689e+09	1.08062e+09	1.05091e+09	1.11306e+09	8.76661e+08	8.00337e+08	8.59722e+08	1.12482e+09	1.1025e+09	1.04759e+09
P0A817	1.17451e+09	1.00754e+09	9.47195e+08	1.02012e+09	9.63327e+08	9.36988e+08	1.06291e+09	1.00386e+09	1.19947e+09	9.91767e+08	9.74454e+08	8.10188e+08	9.56458e+08	9.26833e+08	1.02656e+09	8.95524e+08	1.00305e+09	7.92098e+08	7.94622e+08	8.07931e+08	9.4724e+08	9.02559e+08	8.39614e+08	9.21207e+08	1.02101e+09	1.11666e+09	1.01021e+09	8.53985e+08	9.67568e+08	9.69451e+08	1.19846e+09	1.13841e+09	9.97367e+08	9.17448e+08	1.10507e+09	1.1172e+09	1.06181e+09	1.34478e+09	8.62956e+08	1.13047e+09	7.67912e+08	9.17324e+08	9.66716e+08	6.75802e+08	8.77664e+08	8.53882e+08	1.02573e+09	7.88109e+08
P21499	3.31906e+08	3.37211e+08	3.83775e+08	3.66179e+08	3.14598e+08	3.78752e+08	2.80256e+08	2.5914e+08	2.66755e+08	3.70642e+08	3.76224e+08	3.20177e+08	3.94476e+08	3.82253e+08	3.73334e+08	3.44205e+08	3.56382e+08	3.5487e+08	3.64313e+08	4.09869e+08	4.41102e+08	3.95468e+08	4.12342e+08	4.15851e+08	2.14761e+08	2.67383e+08	2.71661e+08	2.78905e+08	2.70146e+08	2.76497e+08	2.33847e+08	2.13658e+08	2.06692e+08	2.85124e+08	2.87148e+08	2.71447e+08	2.38099e+08	1.50971e+08	2.57675e+08	2.68132e+08	2.54809e+08	2.53656e+08	3.19316e+08	2.9565e+08	3.1999e+08	2.8917e+08	2.82487e+08	2.64855e+08
P09169	1.59027e+09	1.74687e+09	1.50429e+09	1.75086e+09	1.57781e+09	1.77189e+09	1.76614e+09	1.975e+09	1.39546e+09	2.10877e+09	1.8837e+09	1.78337e+09	1.76744e+09	1.43568e+09	1.78004e+09	1.63475e+09	1.75687e+09	2.09049e+09	2.00253e+09	1.98157e+09	2.05543e+09	1.92188e+09	2.11621e+09	2.12306e+09	2.10307e+09	2.45194e+09	2.07548e+09	2.08837e+09	1.96966e+09	2.04254e+09	1.50714e+09	1.28865e+09	1.24884e+09	2.61377e+09	1.7304e+09	1.90013e+09	1.09954e+09	1.34143e+09	1.90187e+09	1.93138e+09	2.83347e+09	1.92253e+09	1.92551e+09	2.3632e+09	3.07401e+09	1.89325e+09	1.92459e+09	2.53515e+09
P0ADY1	2.82067e+08	1.78904e+08	3.22459e+08	2.89795e+08	3.03928e+08	2.64657e+08	3.52034e+08	3.72293e+08	3.30272e+08	3.24309e+08	2.88983e+08	2.09065e+08	1.62278e+08	1.93204e+08	2.54963e+08	2.23993e+08	4.21434e+08	2.46449e+08	2.30383e+08	2.2163e+08	2.53481e+08	2.50983e+08	2.77079e+08	2.76001e+08	3.28532e+08	5.45266e+08	5.01831e+08	3.89542e+08	4.88767e+08	5.39295e+08	6.72447e+08	3.93252e+08	3.72686e+08	6.65868e+08	6.13763e+08	4.7068e+08	6.52658e+08	2.13456e+08	5.41405e+08	5.10978e+08	6.36613e+08	4.73535e+08	5.54512e+08	5.48313e+08	7.08237e+08	5.00099e+08	5.46684e+08	5.5503e+08
P24182	3.80098e+08	4.76891e+08	4.43352e+08	4.8896e+08	4.10496e+08	4.27867e+08	4.17843e+08	4.38398e+08	4.44195e+08	4.44902e+08	4.34439e+08	4.81019e+08	5.15415e+08	6.17659e+08	4.846e+08	3.98416e+08	4.4776e+08	4.71215e+08	6.1628e+08	4.83035e+08	5.14937e+08	4.89115e+08	4.4458e+08	4.29924e+08	5.17536e+08	4.47157e+08	3.90266e+08	5.06908e+08	4.23308e+08	3.63803e+08	4.23794e+08	4.03788e+08	4.3119e+08	4.59924e+08	4.40768e+08	4.61286e+08	5.4292e+08	1.98801e+08	5.07342e+08	4.28095e+08	5.13455e+08	4.20033e+08	4.89183e+08	4.6925e+08	4.86614e+08	5.29081e+08	3.94664e+08	4.71999e+08
P37902	5.56039e+08	3.21679e+08	3.32073e+08	6.17828e+08	5.86776e+08	6.61016e+08	1.968e+08	2.89522e+08	1.54426e+08	7.16658e+08	6.70944e+08	6.14857e+08	1.19929e+08	1.25557e+08	1.99917e+08	6.26518e+08	6.94115e+08	5.8786e+08	5.76797e+08	7.1711e+08	6.77656e+08	7.48864e+08	7.16148e+08	6.42955e+08	6.40171e+08	5.7693e+08	6.53186e+08	6.92357e+08	6.77655e+08	7.29038e+08	1.72082e+08	1.79665e+08	1.79665e+08	5.27276e+08	5.91789e+08	7.09997e+08	3.10926e+08	2.73448e+08	2.19853e+08	7.40025e+08	6.26e+08	6.7801e+08	5.81904e+08	5.79092e+08	5.58236e+08	6.64272e+08	7.01409e+08	5.72742e+08
P21179	3.46185e+08	3.3826e+08	3.33755e+08	6.0628e+08	7.12133e+08	6.24896e+08	1.60391e+08	1.96306e+08	1.98486e+08	4.97068e+08	4.66643e+08	5.80494e+08	1.9374e+08	1.64691e+08	1.88077e+08	6.14339e+08	5.78805e+08	5.66037e+08	3.76207e+08	3.79719e+08	4.33665e+08	5.5252e+08	5.15975e+08	5.43183e+08	4.08723e+08	3.98658e+08	4.21411e+08	6.99993e+08	7.08389e+08	8.1922e+08	2.8951e+08	2.63018e+08	2.87673e+08	5.30068e+08	6.82397e+08	6.78374e+08	2.91818e+08	1.33387e+08	2.66316e+08	6.92881e+08	7.24613e+08	7.87084e+08	4.72697e+08	4.65586e+08	3.06707e+08	7.54674e+08	7.82078e+08	5.48446e+08
P00582	1.31062e+08	1.12788e+08	1.11357e+08	1.77543e+08	1.77789e+08	1.83591e+08	1.71923e+08	1.71913e+08	1.87554e+08	1.79351e+08	1.8032e+08	1.77769e+08	1.81662e+08	1.9642e+08	2.1732e+08	1.7195e+08	1.81026e+08	1.67114e+08	1.5626e+08	1.73168e+08	1.75764e+08	1.72088e+08	1.80912e+08	1.64217e+08	1.3605e+08	1.61054e+08	1.60285e+08	1.94332e+08	1.89314e+08	2.14663e+08	1.68268e+08	1.7555e+08	1.7639e+08	2.21361e+08	1.97035e+08	1.94743e+08	2.93589e+08	2.05907e+08	2.86858e+08	1.87625e+08	2.34087e+08	1.79952e+08	1.84105e+08	2.26958e+08	2.43005e+08	1.99042e+08	1.97616e+08	2.01622e+08
P0A6K6	3.27864e+08	3.54282e+08	3.20351e+08	6.09636e+08	6.35859e+08	6.13235e+08	3.43183e+08	3.25123e+08	3.35037e+08	5.88459e+08	6.15303e+08	5.81001e+08	3.94605e+08	3.48448e+08	3.78905e+08	6.26702e+08	5.83336e+08	5.58641e+08	6.21117e+08	6.7567e+08	6.61603e+08	6.15381e+08	6.08288e+08	6.77838e+08	3.56898e+08	3.12132e+08	2.91817e+08	4.94592e+08	5.05141e+08	3.66025e+08	3.11661e+08	3.37782e+08	3.1034e+08	3.2775e+08	4.28957e+08	5.2593e+08	5.53898e+08	3.67132e+08	3.98547e+08	4.66116e+08	3.92733e+08	5.09868e+08	4.84015e+08	4.30684e+08	3.41467e+08	5.08524e+08	4.3665e+08	3.66248e+08
P0AA10	3.24899e+09	3.62813e+09	3.32649e+09	2.60034e+09	2.66548e+09	2.65898e+09	3.40007e+09	3.37531e+09	3.31003e+09	2.58539e+09	2.49222e+09	3.01859e+09	4.02845e+09	4.0709e+09	3.49891e+09	2.52543e+09	2.59567e+09	2.78322e+09	2.83705e+09	2.69209e+09	2.82064e+09	2.82675e+09	2.80691e+09	2.79885e+09	3.11241e+09	2.59685e+09	2.94841e+09	2.70093e+09	2.52306e+09	3.02566e+09	3.04768e+09	3.53459e+09	3.60334e+09	2.40637e+09	2.61058e+09	2.50722e+09	3.26755e+09	1.43295e+09	3.17662e+09	2.62414e+09	2.78393e+09	2.7376e+09	2.58059e+09	2.79008e+09	2.49672e+09	2.87738e+09	2.76221e+09	2.45921e+09
P0A7J3	2.41533e+09	2.85818e+09	2.91702e+09	1.92637e+09	1.88957e+09	1.8311e+09	2.31912e+09	2.22783e+09	2.36749e+09	1.93199e+09	1.96105e+09	2.79569e+09	3.29805e+09	3.67954e+09	2.45496e+09	1.97717e+09	1.80233e+09	2.20854e+09	2.73055e+09	2.01626e+09	2.07295e+09	1.90402e+09	1.90058e+09	1.98519e+09	1.67941e+09	1.53858e+09	1.46447e+09	1.72967e+09	1.72565e+09	1.49676e+09	2.03079e+09	1.82515e+09	2.01933e+09	1.6933e+09	1.71803e+09	1.67081e+09	2.18492e+09	3.76494e+08	2.0477e+09	1.57849e+09	1.54868e+09	1.79844e+09	1.9615e+09	2.0185e+09	1.62959e+09	1.89638e+09	1.52362e+09	1.84792e+09
P0A6T1	1.36673e+08	1.23277e+08	2.06055e+08	2.39682e+08	2.10699e+08	2.34114e+08	1.4403e+08	1.7914e+08	2.16485e+08	3.15467e+08	2.38015e+08	1.90802e+08	1.37246e+08	2.37939e+08	1.68976e+08	1.43855e+08	3.69964e+08	2.9426e+08	1.9377e+08	1.5866e+08	2.20302e+08	3.20685e+08	1.96477e+08	1.99632e+08	2.2455e+08	4.03285e+08	3.29981e+08	4.21245e+08	5.41504e+08	4.18951e+08	4.08977e+08	2.90938e+08	2.89641e+08	5.91507e+08	5.64667e+08	5.98616e+08	9.68833e+08	4.47107e+08	8.08327e+08	5.54999e+08	5.86564e+08	5.59188e+08	4.76418e+08	4.81207e+08	5.29835e+08	5.727e+08	4.90063e+08	4.21503e+08
P33570	2.94621e+08	1.33515e+08	1.23314e+08	5.3616e+08	3.97285e+08	4.13572e+08	7.15408e+07	9.47983e+07	7.96265e+07	3.53423e+08	5.12837e+08	4.36644e+08	1.09777e+08	9.01679e+07	1.0948e+08	5.12165e+08	5.1991e+08	3.31219e+08	3.29507e+08	3.50648e+08	5.38502e+08	5.35901e+08	3.78682e+08	5.56021e+08	2.86948e+08	1.93434e+08	1.81798e+08	4.49087e+08	4.73941e+08	5.50482e+08	1.14709e+08	1.23694e+08	2.01662e+08	4.37926e+08	3.41739e+08	4.69413e+08	1.38257e+08	8.38117e+07	1.17239e+08	4.4852e+08	3.9017e+08	4.24544e+08	2.60924e+08	2.81719e+08	3.66955e+08	4.6358e+08	5.17748e+08	2.34826e+08
P0A7F3	8.24909e+09	8.25607e+09	8.69829e+09	2.39148e+09	2.47729e+09	2.53575e+09	9.09715e+08	1.56857e+09	1.01681e+09	2.52778e+09	2.50268e+09	2.59879e+09	1.35427e+09	1.59528e+09	1.39993e+09	2.52965e+09	2.58902e+09	2.46176e+09	2.39635e+09	2.42947e+09	2.24138e+09	2.40944e+09	2.33937e+09	2.25117e+09	7.97927e+09	7.01009e+09	7.59842e+09	2.36392e+09	2.5563e+09	2.58441e+09	1.61738e+09	1.35784e+09	1.38095e+09	2.12696e+09	2.41144e+09	2.74492e+09	8.88975e+08	8.69873e+08	1.07771e+09	2.84972e+09	2.73052e+09	2.63353e+09	2.39934e+09	2.14252e+09	2.07619e+09	2.66207e+09	2.50688e+09	2.38869e+09
P0AEU0	5.33059e+08	4.13804e+08	5.13136e+08	9.64224e+08	8.48529e+08	9.87423e+08	5.03104e+08	6.70868e+08	4.57263e+08	1.04788e+09	1.10701e+09	1.02967e+09	3.18209e+08	2.97839e+08	3.36109e+08	1.01066e+09	1.03667e+09	9.09779e+08	9.23874e+08	9.55077e+08	9.07754e+08	9.22294e+08	9.47103e+08	9.25449e+08	8.52269e+08	7.54249e+08	8.62208e+08	1.09108e+09	1.05118e+09	1.03039e+09	2.68406e+08	4.94493e+08	4.53617e+08	8.82885e+08	1.03687e+09	1.09667e+09	7.06852e+08	4.88729e+08	5.33321e+08	1.26256e+09	9.84861e+08	9.68475e+08	1.04498e+09	1.03376e+09	8.9372e+08	1.07253e+09	1.05203e+09	9.48855e+08
P0AE08	4.10604e+09	4.58046e+09	3.94104e+09	3.83516e+09	4.09889e+09	4.01896e+09	4.28188e+09	4.48403e+09	3.89046e+09	3.7733e+09	3.87147e+09	4.22051e+09	4.82033e+09	4.54079e+09	4.48471e+09	3.90747e+09	3.52912e+09	4.40184e+09	4.03528e+09	3.55761e+09	3.53779e+09	4.37776e+09	4.04924e+09	3.54548e+09	3.75204e+09	2.75008e+09	3.11063e+09	4.43447e+09	4.29547e+09	3.61772e+09	3.37701e+09	3.12929e+09	3.7757e+09	3.07109e+09	3.76424e+09	4.01086e+09	4.68697e+09	1.63728e+10	3.95641e+09	3.98619e+09	3.55423e+09	4.77154e+09	3.16331e+09	3.54402e+09	3.02733e+09	4.54918e+09	3.46702e+09	3.67254e+09
P0AEE5	3.00706e+07	3.05369e+07	4.0436e+07	4.79995e+08	5.06781e+08	4.77084e+08	6.3321e+07	5.43074e+07	4.63727e+07	4.37827e+08	4.62968e+08	4.6855e+08	2.37769e+07	2.47604e+07	2.70662e+07	5.24038e+08	5.38983e+08	3.83683e+08	3.50616e+08	3.42918e+08	3.90085e+08	4.42924e+08	4.35278e+08	4.32545e+08	6.13029e+07	5.46845e+07	7.13134e+07	5.52933e+08	5.84638e+08	6.32059e+08	4.61369e+07	7.27155e+07	5.08606e+07	4.81283e+08	5.45784e+08	5.92891e+08	3.28363e+07	4.4175e+07	5.06044e+07	6.5775e+08	5.77491e+08	5.14451e+08	5.38997e+08	5.08672e+08	4.26846e+08	6.05235e+08	6.93833e+08	4.8469e+08
P0A6A6	5.50232e+08	4.49795e+08	5.06191e+08	6.08955e+08	6.38154e+08	5.64136e+08	3.54217e+08	5.58953e+08	3.78096e+08	4.18768e+08	4.66444e+08	4.30784e+08	3.99896e+08	3.79042e+08	5.22354e+08	6.37251e+08	5.95283e+08	4.33819e+08	2.75018e+08	3.20596e+08	3.19883e+08	4.06138e+08	4.79396e+08	4.28534e+08	5.50337e+08	5.20457e+08	4.60879e+08	5.49478e+08	5.60849e+08	4.43604e+08	3.64677e+08	3.87673e+08	3.6208e+08	3.80409e+08	6.46761e+08	6.27571e+08	8.52943e+08	6.81437e+08	6.07259e+08	6.18858e+08	4.5028e+08	6.55114e+08	3.70573e+08	2.77284e+08	3.01575e+08	4.49581e+08	4.88378e+08	3.8613e+08
P0A879	4.43588e+08	3.99604e+08	2.76264e+08	4.33066e+08	4.50871e+08	4.29201e+08	3.48833e+08	4.21464e+08	3.35927e+08	4.63273e+08	4.74863e+08	3.60975e+08	3.23795e+08	4.07999e+08	4.49218e+08	4.73542e+08	4.6747e+08	4.20872e+08	4.43489e+08	4.77059e+08	4.71388e+08	4.61787e+08	4.61311e+08	4.38998e+08	4.44054e+08	3.9506e+08	3.97401e+08	4.43852e+08	4.79032e+08	3.81739e+08	5.28386e+08	4.91039e+08	4.95308e+08	3.7423e+08	4.39998e+08	4.77368e+08	5.04623e+08	3.62139e+08	4.0824e+08	4.54887e+08	3.91291e+08	4.41021e+08	4.25039e+08	3.47614e+08	4.55796e+08	3.88484e+08	3.57049e+08	3.21529e+08
P13009	1.71493e+08	1.70481e+08	2.18482e+08	2.08186e+08	1.96777e+08	2.08267e+08	2.81303e+08	2.69096e+08	3.41e+08	2.27915e+08	2.24129e+08	1.75543e+08	2.37835e+08	2.50543e+08	2.45797e+08	1.92503e+08	2.18105e+08	2.10373e+08	1.63453e+08	1.74101e+08	1.98312e+08	1.92319e+08	2.16929e+08	2.33612e+08	1.61816e+08	2.80538e+08	2.22509e+08	2.15407e+08	2.24492e+08	2.1423e+08	4.20467e+08	3.56871e+08	3.42642e+08	3.68244e+08	2.62759e+08	2.40169e+08	3.60408e+08	2.49645e+08	3.54172e+08	2.42924e+08	3.03022e+08	2.52676e+08	2.62454e+08	2.53686e+08	3.30074e+08	2.5037e+08	2.2505e+08	3.12552e+08
P00509	1.40075e+09	1.08887e+09	1.34527e+09	1.20268e+09	1.19488e+09	1.21559e+09	1.15113e+09	1.22433e+09	1.05772e+09	1.29835e+09	1.39698e+09	1.05233e+09	7.75041e+08	7.99124e+08	9.64869e+08	1.18329e+09	1.17318e+09	1.24921e+09	1.0432e+09	1.13904e+09	1.23817e+09	1.35838e+09	1.2838e+09	1.31721e+09	1.68342e+09	1.7932e+09	1.80646e+09	1.38896e+09	1.36194e+09	1.53442e+09	1.28851e+09	1.2669e+09	1.24882e+09	2.01136e+09	1.41048e+09	1.37771e+09	9.48143e+08	7.46054e+08	1.08504e+09	1.50216e+09	1.32179e+09	1.2815e+09	1.38287e+09	1.20153e+09	1.79451e+09	1.41863e+09	1.48375e+09	1.42091e+09
P0A6A3	4.08074e+08	3.27725e+08	3.26183e+08	4.28564e+08	4.21371e+08	4.21111e+08	2.3373e+08	2.92324e+08	3.30761e+08	3.80827e+08	3.68294e+08	3.55428e+08	2.34748e+08	2.64955e+08	2.91274e+08	4.51394e+08	4.65242e+08	3.4519e+08	3.24945e+08	3.66232e+08	3.61298e+08	3.88027e+08	3.68001e+08	3.58023e+08	4.71846e+08	4.06898e+08	3.9986e+08	3.78703e+08	4.36463e+08	3.64125e+08	2.87304e+08	3.16988e+08	3.26547e+08	2.5583e+08	4.18912e+08	4.6817e+08	2.85867e+08	5.64563e+08	2.83845e+08	4.52558e+08	3.72475e+08	4.11391e+08	3.59847e+08	2.83099e+08	2.46877e+08	4.02848e+08	4.30987e+08	3.03125e+08
P0A8F0	3.68188e+09	3.55369e+09	3.24248e+09	1.34431e+09	1.32834e+09	1.30785e+09	1.45454e+09	1.59157e+09	1.53504e+09	1.18516e+09	1.23061e+09	1.49318e+09	1.29048e+09	1.25502e+09	1.18439e+09	1.23406e+09	1.4129e+09	1.29665e+09	1.45678e+09	1.16925e+09	1.18457e+09	1.16826e+09	1.2453e+09	1.17152e+09	3.35326e+09	3.38344e+09	3.10106e+09	1.31648e+09	1.40429e+09	1.28718e+09	1.55475e+09	1.36186e+09	1.3483e+09	1.10604e+09	1.24484e+09	1.43377e+09	8.20914e+08	1.40498e+09	8.69622e+08	1.38311e+09	1.29438e+09	1.42559e+09	1.22692e+09	1.35883e+09	1.24049e+09	1.31857e+09	1.26931e+09	1.17974e+09
P02930	9.5228e+08	9.38656e+08	8.16659e+08	1.04855e+09	1.06977e+09	9.92705e+08	1.16893e+09	1.07625e+09	9.74611e+08	9.44763e+08	1.04663e+09	1.02216e+09	8.48635e+08	8.67227e+08	9.59314e+08	1.05874e+09	1.00933e+09	1.03625e+09	9.72241e+08	1.06439e+09	9.58698e+08	1.01359e+09	9.64164e+08	9.50015e+08	8.91351e+08	8.51149e+08	8.86892e+08	1.03654e+09	9.5508e+08	9.77598e+08	1.06873e+09	1.10225e+09	1.15399e+09	8.83988e+08	8.91934e+08	9.29393e+08	1.12828e+09	6.30503e+08	9.80599e+08	9.52588e+08	9.99635e+08	1.05199e+09	8.95077e+08	1.05293e+09	9.13682e+08	1.00034e+09	1.00086e+09	1.04771e+09
P0A7K2	5.51951e+09	4.26208e+09	3.58179e+09	4.55453e+09	4.54861e+09	4.28e+09	5.29081e+09	4.53382e+09	4.8551e+09	4.42448e+09	4.6081e+09	3.45509e+09	5.1884e+09	4.79074e+09	6.53362e+09	4.88722e+09	4.77191e+09	3.57654e+09	3.63151e+09	4.22102e+09	4.58372e+09	3.72439e+09	4.3405e+09	4.82656e+09	5.19119e+09	5.1715e+09	5.05479e+09	4.00358e+09	4.66224e+09	5.56462e+09	5.03681e+09	5.26533e+09	4.17409e+09	4.52687e+09	5.4436e+09	4.8352e+09	3.90047e+09	1.80838e+10	4.83253e+09	5.36992e+09	4.20646e+09	3.68162e+09	4.37637e+09	3.59223e+09	4.47309e+09	3.46892e+09	5.38289e+09	3.56745e+09
P13029	3.08224e+08	2.76759e+08	3.09998e+08	4.74061e+08	4.46781e+08	4.61378e+08	3.56343e+08	3.37329e+08	3.57804e+08	4.76014e+08	4.71241e+08	3.92023e+08	2.69201e+08	2.44057e+08	3.17482e+08	5.08744e+08	5.13968e+08	4.50655e+08	3.65771e+08	3.99623e+08	4.04167e+08	4.73705e+08	4.89893e+08	4.8078e+08	3.32495e+08	4.61883e+08	4.44534e+08	5.69589e+08	5.74894e+08	6.36777e+08	4.25414e+08	4.17532e+08	3.81942e+08	6.93447e+08	6.04219e+08	5.79369e+08	3.80001e+08	3.56316e+08	3.954e+08	5.66261e+08	6.15111e+08	5.64747e+08	4.95214e+08	5.03148e+08	5.64458e+08	5.86959e+08	5.97133e+08	5.95838e+08
P0AG80	9.22607e+07	5.66614e+07	6.17896e+07	5.89634e+08	5.13522e+08	6.0405e+08	5.04143e+07	4.3307e+07	3.82131e+07	6.8609e+08	6.32062e+08	5.64788e+08	4.64218e+07	4.72327e+07	5.72773e+07	6.09339e+08	6.13258e+08	5.60035e+08	5.29062e+08	6.00384e+08	6.15342e+08	6.03155e+08	6.11364e+08	6.38638e+08	1.19957e+08	1.10604e+08	1.2363e+08	5.93179e+08	5.99072e+08	6.21025e+08	5.70994e+07	6.17665e+07	6.14094e+07	5.09721e+08	4.7175e+08	6.20981e+08	7.87231e+07	4.45181e+07	7.4406e+07	6.41222e+08	5.77784e+08	5.08605e+08	5.84293e+08	5.62116e+08	4.99867e+08	6.092e+08	6.767e+08	5.13613e+08
P0A7E5	6.13127e+08	6.10685e+08	5.55479e+08	4.55045e+08	4.16443e+08	4.90083e+08	1.38375e+08	2.19524e+08	1.17252e+08	4.31003e+08	4.0924e+08	4.24737e+08	4.52327e+08	4.2476e+08	4.84828e+08	4.8373e+08	4.61646e+08	4.70769e+08	4.76067e+08	4.9691e+08	4.95148e+08	4.79577e+08	4.47224e+08	4.1313e+08	5.65978e+08	5.76213e+08	5.33399e+08	4.53003e+08	4.72556e+08	3.81085e+08	1.63852e+08	1.80488e+08	1.70543e+08	4.16435e+08	3.96933e+08	4.2298e+08	6.50946e+08	4.01388e+08	4.31128e+08	4.11516e+08	4.29136e+08	4.43994e+08	4.9016e+08	4.71476e+08	4.80686e+08	4.14416e+08	3.87484e+08	4.10165e+08
P76108	1.73957e+07	2.55601e+07	2.64575e+07	7.83772e+08	7.11156e+08	7.28917e+08	1.00838e+07	1.2347e+07	9.78005e+06	8.37817e+08	8.66364e+08	7.56899e+08	2.54674e+07	1.60007e+07	1.47544e+07	8.06504e+08	7.98409e+08	7.79796e+08	9.25545e+08	9.55458e+08	9.31136e+08	8.83133e+08	7.8722e+08	8.27741e+08	1.66903e+07	1.63298e+07	1.35381e+07	5.64765e+08	5.73976e+08	5.2192e+08	1.44055e+07	1.15746e+07	1.20633e+07	5.74771e+08	5.21959e+08	6.27007e+08	1.92076e+07	4.69957e+07	1.49924e+07	6.66145e+08	5.68338e+08	5.70373e+08	7.2223e+08	6.56536e+08	6.09129e+08	6.30696e+08	6.43548e+08	5.64546e+08
P0A698	1.2884e+08	1.07972e+08	1.18394e+08	1.82795e+08	1.86825e+08	1.84529e+08	3.10919e+08	2.48855e+08	3.1676e+08	1.70181e+08	1.76711e+08	1.36882e+08	1.17948e+08	1.33583e+08	1.66756e+08	1.96542e+08	1.9593e+08	1.66763e+08	1.21015e+08	1.63315e+08	1.69997e+08	1.70417e+08	1.81098e+08	1.75633e+08	1.44466e+08	1.61452e+08	1.43984e+08	1.57763e+08	1.91261e+08	1.60914e+08	3.24018e+08	2.91555e+08	2.57888e+08	1.65698e+08	1.81364e+08	1.89839e+08	2.57958e+08	1.42988e+08	2.29174e+08	1.76356e+08	1.79475e+08	1.70436e+08	1.66677e+08	1.47759e+08	1.54226e+08	1.61502e+08	1.81816e+08	1.59119e+08
P0A9Q9	7.64743e+08	7.24237e+08	7.6751e+08	6.12239e+08	5.62311e+08	6.31069e+08	5.99897e+08	6.79521e+08	5.79197e+08	3.24634e+08	3.36316e+08	3.1725e+08	7.16425e+08	7.08218e+08	7.81187e+08	3.28465e+08	3.30757e+08	3.78667e+08	7.68122e+08	7.53995e+08	6.72531e+08	8.64746e+08	6.62399e+08	6.71293e+08	8.32735e+08	1.09903e+09	1.14114e+09	7.84041e+08	6.94992e+08	8.71986e+08	7.74966e+08	7.46108e+08	7.91361e+08	5.10148e+08	3.60228e+08	3.4401e+08	9.19349e+08	1.1306e+09	1.02769e+09	3.96759e+08	4.31861e+08	3.53348e+08	1.03806e+09	1.14053e+09	1.2995e+09	9.93327e+08	9.32778e+08	1.09125e+09
P37759	2.63038e+08	2.95631e+08	2.73358e+08	2.60929e+08	2.6442e+08	2.7346e+08	2.52855e+08	2.65365e+08	2.97568e+08	2.6924e+08	2.78478e+08	3.17002e+08	3.73814e+08	3.73845e+08	3.59403e+08	2.96229e+08	2.85612e+08	2.85451e+08	2.50181e+08	2.85635e+08	2.45375e+08	2.92671e+08	2.83811e+08	2.58869e+08	2.34272e+08	2.58844e+08	2.73069e+08	2.64066e+08	2.68882e+08	2.82238e+08	2.26956e+08	2.6401e+08	2.53101e+08	2.29298e+08	3.07978e+08	2.72172e+08	3.19701e+08	3.23991e+08	3.867e+08	3.05289e+08	2.84976e+08	2.81862e+08	2.88651e+08	2.70646e+08	2.94772e+08	2.79828e+08	2.52907e+08	2.76388e+08
P69441	2.07504e+09	1.76917e+09	1.54265e+09	1.45477e+09	1.46688e+09	1.5335e+09	1.16501e+09	1.43505e+09	1.00661e+09	1.62425e+09	1.59288e+09	1.42419e+09	9.28382e+08	1.03179e+09	1.17932e+09	1.48979e+09	1.53308e+09	1.61826e+09	1.47898e+09	1.55145e+09	1.69382e+09	1.66678e+09	1.60229e+09	1.54344e+09	1.98459e+09	1.90404e+09	2.07474e+09	1.63543e+09	1.64432e+09	1.71923e+09	9.80635e+08	9.43377e+08	9.40947e+08	1.64387e+09	1.59235e+09	1.63032e+09	1.16699e+09	6.66556e+08	1.09744e+09	1.78446e+09	1.71204e+09	1.58583e+09	1.62623e+09	1.80469e+09	1.68895e+09	1.62309e+09	1.66557e+09	1.56576e+09
P0ABH7	6.88982e+08	5.03932e+08	5.5313e+08	1.12399e+09	1.14498e+09	1.20048e+09	8.13714e+08	7.75058e+08	6.74248e+08	1.20672e+09	1.18865e+09	9.5606e+08	5.20632e+08	5.68858e+08	7.48433e+08	1.08585e+09	1.13234e+09	9.08736e+08	9.19248e+08	9.40808e+08	1.03401e+09	1.13243e+09	1.03515e+09	1.10323e+09	7.18579e+08	7.96039e+08	7.53117e+08	1.17262e+09	1.35162e+09	1.17672e+09	1.1015e+09	8.88414e+08	7.8852e+08	1.52988e+09	1.31732e+09	1.38749e+09	7.03366e+08	6.91278e+08	6.90946e+08	1.25062e+09	1.25414e+09	1.17427e+09	1.10836e+09	1.03515e+09	1.44987e+09	1.12e+09	1.21389e+09	1.06116e+09
P15640	4.38929e+08	4.47044e+08	4.2293e+08	3.67687e+08	3.93983e+08	3.54715e+08	7.38907e+08	5.96736e+08	6.38409e+08	4.32233e+08	4.02095e+08	3.57295e+08	3.94209e+08	3.66789e+08	4.02808e+08	3.62229e+08	3.5201e+08	3.7381e+08	3.57014e+08	3.91959e+08	3.58323e+08	3.76714e+08	3.67742e+08	3.68518e+08	4.10669e+08	3.76547e+08	4.08832e+08	3.57417e+08	3.62635e+08	3.66506e+08	6.29985e+08	6.09459e+08	5.80422e+08	3.20602e+08	3.648e+08	3.86962e+08	4.68221e+08	3.88707e+08	4.21452e+08	3.88064e+08	3.45598e+08	3.59524e+08	3.66497e+08	3.54507e+08	3.40307e+08	3.7298e+08	3.57182e+08	3.45663e+08
P0AAI3	1.07249e+08	8.97602e+07	2.77843e+08	1.03067e+08	8.38137e+07	8.34805e+07	1.34703e+08	1.04565e+08	1.48378e+08	1.29447e+08	1.03473e+08	9.21364e+07	7.80356e+07	1.25487e+08	9.65884e+07	8.57444e+07	4.71738e+08	1.40642e+08	1.15312e+08	1.23245e+08	1.34294e+08	1.13024e+08	8.36862e+07	1.10072e+08	2.17959e+08	5.54055e+08	4.74002e+08	3.54113e+08	3.28098e+08	4.10647e+08	5.21903e+08	2.35436e+08	2.852e+08	5.9353e+08	4.72042e+08	3.65474e+08	7.80297e+08	3.25322e+08	5.85718e+08	4.45969e+08	6.25177e+08	4.27638e+08	5.88614e+08	5.64562e+08	6.37195e+08	4.73446e+08	5.40709e+08	5.6103e+08
P16700	1.32264e+09	1.08644e+09	1.00658e+09	1.16751e+09	1.12593e+09	1.11188e+09	1.05255e+09	1.13269e+09	1.05746e+09	1.13238e+09	1.16859e+09	9.93468e+08	1.07766e+09	1.03378e+09	1.25884e+09	1.17653e+09	1.05872e+09	1.05741e+09	9.33086e+08	1.16925e+09	1.13398e+09	1.01239e+09	1.14139e+09	1.09743e+09	1.37053e+09	1.19502e+09	1.26598e+09	1.07338e+09	1.1047e+09	1.24927e+09	1.00019e+09	1.10891e+09	9.55421e+08	1.10776e+09	1.16118e+09	1.12433e+09	1.2987e+09	5.17992e+08	1.31878e+09	1.12565e+09	1.07109e+09	1.01079e+09	1.16609e+09	1.00051e+09	1.0563e+09	9.85961e+08	1.15555e+09	1.0722e+09
P0A836	1.4212e+09	1.44214e+09	1.266e+09	1.77578e+09	1.79353e+09	1.79456e+09	3.05516e+09	2.81913e+09	2.57419e+09	1.79862e+09	1.92631e+09	1.67461e+09	1.4653e+09	1.51385e+09	1.79154e+09	1.76636e+09	1.77689e+09	1.88964e+09	1.91026e+09	1.89819e+09	2.04987e+09	1.71904e+09	1.8201e+09	1.67932e+09	1.55056e+09	1.52982e+09	1.43436e+09	2.08655e+09	2.31132e+09	1.76968e+09	2.53552e+09	2.36393e+09	2.1696e+09	2.13503e+09	1.94683e+09	2.10262e+09	1.94969e+09	1.17808e+09	1.72954e+09	1.84022e+09	1.97733e+09	2.19453e+09	1.98955e+09	1.96727e+09	2.32298e+09	1.93e+09	1.86963e+09	1.9812e+09
P11447	3.42556e+08	2.79207e+08	2.85663e+08	3.79227e+08	3.61615e+08	3.9512e+08	3.14904e+08	3.82257e+08	3.21668e+08	4.22204e+08	4.21811e+08	3.43416e+08	3.33198e+08	3.71236e+08	3.51622e+08	3.383e+08	4.05081e+08	3.37141e+08	3.49807e+08	3.93509e+08	3.48252e+08	4.01323e+08	3.50049e+08	3.77969e+08	3.96302e+08	4.30711e+08	4.83514e+08	4.63111e+08	4.65319e+08	4.4852e+08	5.20526e+08	4.81515e+08	5.09956e+08	4.13288e+08	5.06019e+08	5.02561e+08	5.37467e+08	3.86658e+08	5.14716e+08	5.49359e+08	4.22027e+08	4.27145e+08	4.84502e+08	4.38121e+08	4.76653e+08	4.76351e+08	4.75693e+08	4.23385e+08
P27298	1.84022e+08	1.79299e+08	1.98101e+08	2.81592e+08	2.85046e+08	2.85994e+08	3.34522e+08	3.20415e+08	3.48424e+08	2.92708e+08	2.79498e+08	2.33508e+08	2.59397e+08	2.76827e+08	3.1096e+08	2.68157e+08	2.74325e+08	2.77531e+08	3.01016e+08	3.1285e+08	3.02401e+08	2.75874e+08	2.78202e+08	2.84173e+08	2.56041e+08	3.00883e+08	2.8879e+08	3.12315e+08	3.34184e+08	3.21456e+08	4.1273e+08	3.72011e+08	3.98992e+08	3.86906e+08	3.66826e+08	3.22924e+08	4.28324e+08	1.21665e+08	4.20538e+08	3.12937e+08	3.1759e+08	3.26625e+08	3.78675e+08	3.74718e+08	4.08311e+08	3.2672e+08	3.14346e+08	2.78247e+08
P0AGE9	8.35364e+08	8.51779e+08	8.29119e+08	1.06838e+09	1.15719e+09	1.15179e+09	1.96977e+09	1.67111e+09	1.54629e+09	1.16114e+09	1.15785e+09	1.04678e+09	8.96029e+08	8.96997e+08	1.11364e+09	1.10678e+09	1.05357e+09	1.06889e+09	1.12602e+09	1.16541e+09	1.25444e+09	1.04598e+09	1.19167e+09	1.08407e+09	9.53137e+08	8.46467e+08	8.37681e+08	1.17472e+09	1.29315e+09	9.98655e+08	1.39549e+09	1.34634e+09	1.20161e+09	1.10889e+09	1.07243e+09	1.24189e+09	1.12871e+09	3.33813e+08	8.43732e+08	1.01948e+09	1.15487e+09	1.22944e+09	1.10328e+09	1.10659e+09	1.21191e+09	1.03402e+09	1.04042e+09	1.12102e+09
P0A8M0	6.8475e+08	6.73952e+08	6.68019e+08	7.45318e+08	6.83924e+08	8.02235e+08	4.15363e+08	5.43916e+08	4.04531e+08	8.50035e+08	8.63681e+08	6.55784e+08	6.48717e+08	6.33198e+08	7.42309e+08	7.10723e+08	7.31648e+08	7.46096e+08	8.14021e+08	7.58408e+08	7.88987e+08	7.91694e+08	7.96064e+08	8.40342e+08	6.29311e+08	8.39352e+08	8.14912e+08	7.89348e+08	8.16194e+08	8.5921e+08	5.61711e+08	4.73017e+08	4.41801e+08	1.22396e+09	9.20162e+08	7.96098e+08	6.76651e+08	3.73516e+08	7.98552e+08	8.22832e+08	8.01919e+08	6.98906e+08	8.7631e+08	8.96959e+08	1.29246e+09	7.70042e+08	8.34134e+08	8.77965e+08
P0AGJ9	4.50952e+08	5.0511e+08	5.157e+08	4.07499e+08	4.87115e+08	4.55792e+08	3.69098e+08	3.93038e+08	5.06594e+08	5.07467e+08	4.66338e+08	4.01834e+08	4.50835e+08	4.49546e+08	4.86996e+08	4.01126e+08	5.12746e+08	3.60244e+08	3.46759e+08	3.91719e+08	4.38402e+08	4.75758e+08	4.20645e+08	4.03113e+08	5.47043e+08	5.40368e+08	6.26248e+08	5.65733e+08	4.61185e+08	4.69172e+08	5.63011e+08	5.70754e+08	5.4053e+08	5.39358e+08	4.92791e+08	4.64745e+08	4.59554e+08	6.00828e+08	6.24144e+08	4.82524e+08	5.26598e+08	4.59365e+08	4.54601e+08	4.2241e+08	4.70323e+08	4.22296e+08	4.73537e+08	5.05566e+08
P0AFH8	7.65111e+08	7.84795e+08	8.57034e+08	1.1289e+09	1.20559e+09	1.18328e+09	1.85012e+08	3.3507e+08	2.10774e+08	1.18038e+09	1.07208e+09	1.47914e+09	8.76217e+08	6.20255e+08	6.07072e+08	1.32478e+09	1.18856e+09	1.35071e+09	1.80515e+09	1.51955e+09	1.51538e+09	1.32795e+09	1.23656e+09	1.21611e+09	1.00468e+09	8.03466e+08	8.82802e+08	1.34439e+09	1.19075e+09	1.34313e+09	2.78701e+08	2.89176e+08	3.67488e+08	8.85455e+08	9.59209e+08	1.13151e+09	9.01115e+08	4.04103e+08	7.10685e+08	1.14896e+09	1.22556e+09	1.37387e+09	1.27185e+09	1.6392e+09	9.69614e+08	1.40001e+09	1.26383e+09	1.06987e+09
P05020	1.89297e+09	1.7176e+09	2.06009e+09	9.65863e+08	8.89354e+08	9.49098e+08	1.76126e+09	1.54381e+09	1.59151e+09	1.11813e+09	1.04109e+09	1.00969e+09	5.33031e+08	5.57972e+08	5.74658e+08	8.88776e+08	9.18366e+08	1.05133e+09	9.10861e+08	9.15175e+08	9.4663e+08	9.27698e+08	9.28287e+08	1.02963e+09	2.12775e+09	2.04855e+09	2.16558e+09	1.00554e+09	1.06881e+09	1.06934e+09	1.7961e+09	1.49982e+09	1.49704e+09	1.10971e+09	1.04547e+09	1.1707e+09	5.52474e+08	2.46058e+08	5.66945e+08	1.2332e+09	1.02216e+09	9.78808e+08	1.06899e+09	9.36882e+08	1.08262e+09	1.23448e+09	1.15042e+09	1.08316e+09
P60438	4.78901e+09	5.18559e+09	4.67147e+09	3.68485e+09	3.75285e+09	3.53998e+09	5.17592e+09	4.69834e+09	4.63045e+09	3.53432e+09	3.90572e+09	4.33845e+09	5.63876e+09	6.38237e+09	5.08334e+09	4.08848e+09	3.65475e+09	4.11504e+09	4.31132e+09	4.23355e+09	3.78836e+09	4.45499e+09	3.82659e+09	3.78467e+09	3.89059e+09	3.55771e+09	3.74972e+09	4.10494e+09	3.46941e+09	4.03782e+09	4.25212e+09	4.59415e+09	4.81434e+09	3.39202e+09	3.72919e+09	3.51915e+09	4.59794e+09	2.82804e+09	4.50163e+09	3.96247e+09	3.98681e+09	4.3039e+09	3.65619e+09	4.35959e+09	3.77048e+09	4.13783e+09	3.86604e+09	3.63675e+09
P0ABD5	6.52451e+08	6.00175e+08	5.01598e+08	5.40488e+08	5.39164e+08	5.62476e+08	5.81202e+08	5.94461e+08	5.3023e+08	5.59877e+08	5.69011e+08	5.57187e+08	7.26001e+08	6.55398e+08	7.16186e+08	5.30747e+08	5.32999e+08	5.41528e+08	6.39337e+08	5.88754e+08	6.33324e+08	5.61644e+08	5.49185e+08	6.09915e+08	6.19084e+08	5.52288e+08	5.55076e+08	4.70708e+08	4.94461e+08	5.21565e+08	4.34294e+08	4.48944e+08	4.01445e+08	4.77253e+08	4.865e+08	4.98834e+08	7.12394e+08	5.85879e+08	6.11223e+08	5.67417e+08	5.0253e+08	4.71804e+08	5.22105e+08	5.63731e+08	5.60616e+08	4.98077e+08	4.86182e+08	4.23693e+08
P0AG55	6.63408e+09	5.94233e+09	5.19151e+09	5.30135e+09	5.24157e+09	5.33486e+09	6.6659e+09	6.32455e+09	6.48665e+09	5.35453e+09	5.25529e+09	5.01883e+09	7.46874e+09	7.08214e+09	7.17807e+09	5.20331e+09	4.95656e+09	5.12743e+09	5.10534e+09	5.15568e+09	5.46316e+09	4.87559e+09	5.25464e+09	5.57069e+09	5.31219e+09	4.76197e+09	4.9968e+09	4.67619e+09	4.90801e+09	4.48273e+09	6.177e+09	6.101e+09	6.13252e+09	4.2828e+09	5.02011e+09	4.89657e+09	6.33771e+09	3.31276e+09	6.20757e+09	5.05869e+09	4.84626e+09	4.46294e+09	4.65495e+09	4.54357e+09	5.08154e+09	4.64298e+09	4.84333e+09	4.36192e+09
P0A6H1	2.95905e+08	3.1863e+08	2.69423e+08	3.66625e+08	3.33851e+08	3.26779e+08	3.55051e+08	3.5541e+08	3.17963e+08	3.34264e+08	3.60258e+08	3.05066e+08	3.08291e+08	2.9043e+08	3.18871e+08	2.92952e+08	2.98139e+08	2.72439e+08	2.93529e+08	3.4064e+08	3.29461e+08	3.27702e+08	3.19093e+08	3.07708e+08	3.66829e+08	3.77956e+08	3.40168e+08	3.52643e+08	3.89401e+08	3.68419e+08	6.02155e+08	4.7383e+08	5.15654e+08	3.22572e+08	3.87826e+08	3.59712e+08	4.15603e+08	8.71344e+08	4.17136e+08	3.19301e+08	3.60382e+08	3.20706e+08	3.32241e+08	4.07678e+08	3.12809e+08	3.33238e+08	3.42591e+08	4.09486e+08
P0A7G6	5.37943e+08	6.5518e+08	6.09159e+08	4.07747e+08	4.30201e+08	4.02945e+08	1.09306e+09	8.99265e+08	1.28027e+09	3.83721e+08	4.0507e+08	4.05152e+08	8.06482e+08	8.84784e+08	7.50766e+08	4.49857e+08	4.27815e+08	4.37597e+08	4.1829e+08	4.11316e+08	4.05197e+08	3.67873e+08	4.02676e+08	3.88425e+08	5.28769e+08	5.62651e+08	5.59544e+08	4.18413e+08	3.99362e+08	3.98864e+08	8.29699e+08	9.90681e+08	9.86852e+08	4.18448e+08	4.10887e+08	4.01858e+08	1.0532e+09	7.1811e+08	9.92595e+08	4.20413e+08	3.93773e+08	4.2905e+08	3.98034e+08	4.04192e+08	3.83908e+08	4.28682e+08	4.17917e+08	4.14849e+08
P0AB89	7.39228e+08	6.51299e+08	6.18006e+08	5.65891e+08	5.46923e+08	6.00987e+08	6.96847e+08	6.63003e+08	7.39712e+08	6.66388e+08	6.79507e+08	4.92446e+08	5.22955e+08	4.90772e+08	5.539e+08	5.53738e+08	6.10068e+08	5.4538e+08	5.92361e+08	6.12061e+08	6.0846e+08	6.15676e+08	6.05785e+08	6.37417e+08	7.04921e+08	8.74289e+08	9.71403e+08	6.01998e+08	6.04542e+08	7.45534e+08	6.86876e+08	7.5948e+08	6.88623e+08	7.49134e+08	6.72444e+08	6.10507e+08	5.51144e+08	2.50645e+08	6.75746e+08	8.06685e+08	6.05847e+08	5.52035e+08	6.51151e+08	6.84232e+08	8.27239e+08	6.12985e+08	6.45166e+08	6.67262e+08
P36938	1.86103e+08	2.0012e+08	1.83118e+08	2.31321e+08	2.4975e+08	2.59192e+08	1.77181e+08	1.88102e+08	1.76019e+08	2.47425e+08	2.4233e+08	2.45826e+08	1.92146e+08	1.77675e+08	1.83376e+08	2.47108e+08	2.2559e+08	2.51963e+08	2.42098e+08	2.77284e+08	2.38016e+08	2.53428e+08	2.30502e+08	2.25689e+08	1.93291e+08	2.17055e+08	1.70348e+08	2.378e+08	2.4182e+08	2.42411e+08	2.01272e+08	1.99156e+08	1.85054e+08	2.46888e+08	2.6914e+08	2.43895e+08	1.80184e+08	2.19628e+08	1.74979e+08	2.36108e+08	2.51197e+08	2.4062e+08	2.21855e+08	2.11228e+08	2.30008e+08	2.48574e+08	2.75935e+08	2.55711e+08
P22106	1.84249e+08	1.86072e+08	2.06565e+08	2.02635e+08	1.93667e+08	2.04238e+08	1.5759e+08	2.10521e+08	1.56167e+08	2.55293e+08	2.61519e+08	1.99418e+08	2.01589e+08	1.95824e+08	2.24082e+08	2.01182e+08	2.07244e+08	2.20907e+08	3.38775e+08	3.43918e+08	2.86187e+08	2.27281e+08	2.21191e+08	2.25639e+08	2.21326e+08	2.96128e+08	2.50803e+08	2.00221e+08	1.87123e+08	1.63747e+08	2.04535e+08	1.73493e+08	1.77292e+08	2.69855e+08	2.05791e+08	2.82457e+08	2.17649e+08	8.02531e+07	2.381e+08	2.06757e+08	1.9305e+08	2.0244e+08	2.25987e+08	2.00643e+08	3.11067e+08	2.09053e+08	1.75383e+08	2.23906e+08
P0A867	1.42066e+09	1.17478e+09	1.22195e+09	1.14364e+09	1.08724e+09	1.07035e+09	2.39866e+08	3.03706e+08	2.77692e+08	1.09005e+09	1.06323e+09	1.00242e+09	4.09751e+08	3.40218e+08	3.7477e+08	1.04751e+09	1.02498e+09	1.02183e+09	1.0229e+09	1.08096e+09	1.19109e+09	1.05621e+09	1.06646e+09	1.06235e+09	1.3444e+09	1.32609e+09	1.39523e+09	1.04335e+09	1.06945e+09	1.15802e+09	3.92706e+08	4.05034e+08	4.01278e+08	9.84502e+08	9.91516e+08	1.05078e+09	3.40894e+08	1.31561e+08	3.96568e+08	1.08685e+09	1.02391e+09	9.34039e+08	9.86808e+08	9.35148e+08	8.90675e+08	1.02622e+09	1.10229e+09	8.65005e+08
P0A9D8	1.51581e+09	1.35877e+09	1.37676e+09	1.45211e+09	1.3778e+09	1.55497e+09	1.06752e+09	1.35595e+09	1.15189e+09	1.65257e+09	1.48715e+09	1.62031e+09	1.77509e+09	1.66537e+09	1.7228e+09	1.45661e+09	1.4963e+09	1.59512e+09	1.60617e+09	1.53159e+09	1.51883e+09	1.60537e+09	1.54329e+09	1.52969e+09	1.5543e+09	1.50811e+09	1.62845e+09	1.61635e+09	1.59352e+09	1.6726e+09	1.13135e+09	1.13612e+09	1.11695e+09	1.51118e+09	1.69311e+09	1.66425e+09	1.88126e+09	6.21983e+08	1.71054e+09	1.74082e+09	1.61664e+09	1.62023e+09	1.69956e+09	1.75912e+09	1.75718e+09	1.68923e+09	1.56175e+09	1.48826e+09
P0AGD7	3.74513e+08	3.25425e+08	2.91397e+08	2.86884e+08	2.8192e+08	2.86696e+08	3.96314e+08	3.95957e+08	4.23164e+08	2.76854e+08	2.60775e+08	2.73634e+08	3.2568e+08	3.56032e+08	3.62272e+08	2.63664e+08	2.81087e+08	2.84873e+08	2.96362e+08	2.74045e+08	2.7682e+08	2.95775e+08	2.77469e+08	2.70663e+08	3.4165e+08	3.37645e+08	3.30024e+08	2.53059e+08	2.48245e+08	2.48413e+08	3.13543e+08	3.48338e+08	3.30906e+08	2.15178e+08	2.58409e+08	2.43297e+08	3.69936e+08	8.59281e+08	3.20911e+08	2.51545e+08	2.47131e+08	2.27244e+08	2.58344e+08	2.77341e+08	2.56807e+08	2.53229e+08	2.27899e+08	2.36041e+08
P0A707	2.28881e+09	2.77023e+09	2.54929e+09	3.63936e+09	1.48041e+09	1.42034e+09	1.6975e+09	1.69449e+09	1.8603e+09	1.28833e+09	1.33304e+09	1.62883e+09	2.66933e+09	2.76878e+09	2.29324e+09	3.78541e+09	1.31194e+09	1.40674e+09	1.48082e+09	1.53455e+09	1.47335e+09	1.53446e+09	1.37165e+09	3.70673e+09	4.48677e+09	4.18461e+09	1.88175e+09	1.25491e+09	1.13205e+09	1.04458e+09	1.3422e+09	1.53626e+09	4.32433e+09	9.36069e+08	1.05605e+09	3.27211e+09	1.29575e+09	1.04099e+09	1.35303e+09	1.03615e+09	1.03146e+09	1.25706e+09	1.16618e+09	1.24885e+09	1.00919e+09	1.12126e+09	1.03953e+09	1.07692e+09
P68767	2.65494e+08	2.32723e+08	2.18234e+08	3.60352e+08	3.45378e+08	3.39463e+08	2.67966e+08	2.72341e+08	2.50222e+08	3.70216e+08	3.76727e+08	2.98193e+08	1.86165e+08	1.81919e+08	2.399e+08	3.42816e+08	3.44193e+08	3.34649e+08	3.41754e+08	3.66786e+08	3.99153e+08	3.48524e+08	3.46757e+08	3.63243e+08	2.69068e+08	2.79458e+08	2.71641e+08	2.6631e+08	3.4481e+08	3.33881e+08	2.96382e+08	2.73098e+08	2.32453e+08	2.84954e+08	3.65619e+08	3.46941e+08	2.39516e+08	1.07573e+08	2.43595e+08	3.57112e+08	3.0825e+08	2.68293e+08	3.727e+08	2.6429e+08	2.94497e+08	2.90889e+08	3.35699e+08	2.30196e+08
P0AEP3	6.14852e+08	5.46615e+08	5.1814e+08	6.79317e+08	6.72927e+08	6.19087e+08	4.88097e+08	5.47192e+08	4.77064e+08	6.60846e+08	6.58038e+08	6.05222e+08	4.92869e+08	5.02317e+08	5.7035e+08	6.34761e+08	6.24869e+08	6.66957e+08	6.47132e+08	6.71249e+08	7.03839e+08	6.57425e+08	6.60997e+08	6.63371e+08	5.46471e+08	4.83519e+08	5.07965e+08	5.52902e+08	6.47589e+08	5.12412e+08	4.8439e+08	4.2106e+08	4.043e+08	5.27567e+08	6.17564e+08	6.49654e+08	5.91104e+08	5.87483e+08	5.3027e+08	5.94702e+08	5.30784e+08	6.03653e+08	5.92353e+08	5.0024e+08	5.19524e+08	5.81132e+08	5.1673e+08	5.57334e+08
P31554	1.68776e+08	1.38791e+08	1.52021e+08	1.65287e+08	1.80257e+08	1.69335e+08	1.91364e+08	2.04362e+08	1.95681e+08	1.89018e+08	1.85551e+08	1.53283e+08	1.50387e+08	1.32138e+08	1.79307e+08	1.5903e+08	1.56519e+08	1.60605e+08	1.99754e+08	1.71263e+08	2.05153e+08	1.91106e+08	1.89e+08	1.86084e+08	1.3757e+08	1.62032e+08	1.59403e+08	1.42508e+08	1.44485e+08	1.75876e+08	1.60803e+08	1.63249e+08	1.5328e+08	2.59701e+08	1.41995e+08	1.29458e+08	1.14919e+08	6.01479e+07	1.38334e+08	1.40297e+08	1.84586e+08	1.30688e+08	1.50117e+08	1.73585e+08	2.54506e+08	1.4124e+08	1.60777e+08	1.96209e+08
P30850	3.32372e+08	3.71568e+08	3.86764e+08	3.74252e+08	3.50987e+08	3.65984e+08	2.30794e+08	3.18136e+08	2.29689e+08	3.95663e+08	4.01085e+08	3.63614e+08	2.53391e+08	2.71428e+08	2.70709e+08	3.46574e+08	3.60051e+08	3.62787e+08	3.75588e+08	3.87005e+08	3.92633e+08	3.88635e+08	3.70361e+08	3.75148e+08	2.86357e+08	3.40274e+08	2.96076e+08	3.47366e+08	3.26981e+08	2.60761e+08	2.58629e+08	2.00841e+08	2.06683e+08	3.3954e+08	3.4088e+08	3.5309e+08	2.8811e+08	8.93079e+07	2.72125e+08	3.31842e+08	3.45444e+08	3.79016e+08	3.97807e+08	3.51762e+08	3.93624e+08	3.46352e+08	2.7958e+08	3.98689e+08
P46837	2.14178e+08	2.40056e+08	2.85505e+08	2.43431e+08	2.38097e+08	2.47525e+08	3.35459e+08	2.28939e+08	3.24215e+08	2.81877e+08	2.6258e+08	2.47876e+08	3.51648e+08	3.17645e+08	3.48757e+08	2.34529e+08	2.39281e+08	2.48864e+08	1.01152e+08	9.82283e+07	1.09578e+08	2.4273e+08	2.48594e+08	2.52698e+08	2.15115e+08	2.45679e+08	2.24115e+08	2.43824e+08	2.42965e+08	2.32346e+08	2.56525e+08	2.62425e+08	2.30793e+08	2.97963e+08	2.6506e+08	2.65961e+08	4.1506e+08	9.95233e+07	3.66607e+08	2.64748e+08	2.5971e+08	2.61479e+08	1.03153e+08	9.50588e+07	1.04109e+08	2.44421e+08	2.61213e+08	2.75487e+08
P0A8J8	4.54893e+08	4.47903e+08	4.20778e+08	3.73901e+08	3.58894e+08	3.51132e+08	4.52716e+08	4.24607e+08	4.47736e+08	3.3156e+08	3.56727e+08	3.2995e+08	5.40163e+08	5.43131e+08	5.7241e+08	3.56505e+08	3.64952e+08	3.52607e+08	3.48264e+08	3.71873e+08	3.63708e+08	3.2728e+08	3.73849e+08	3.51564e+08	3.58684e+08	3.79182e+08	3.82528e+08	3.29978e+08	3.46601e+08	3.38134e+08	5.17006e+08	4.91654e+08	4.8871e+08	3.1256e+08	3.40663e+08	3.60808e+08	4.36853e+08	3.06104e+08	5.05167e+08	3.42962e+08	3.41045e+08	3.27988e+08	3.5302e+08	3.43432e+08	3.48612e+08	3.40033e+08	3.46986e+08	3.01268e+08
P0A6Z1	3.02973e+08	2.64952e+08	2.35018e+08	1.83958e+08	1.79078e+08	1.93365e+08	2.2542e+08	2.07141e+08	2.51997e+08	1.78902e+08	1.81338e+08	1.89752e+08	3.07198e+08	3.35099e+08	3.35936e+08	1.91503e+08	1.82658e+08	2.05581e+08	1.72779e+08	1.94729e+08	2.13653e+08	2.00112e+08	2.0997e+08	1.92669e+08	1.98513e+08	1.94216e+08	1.96867e+08	1.42271e+08	1.45474e+08	1.51678e+08	2.01704e+08	1.68355e+08	1.81317e+08	1.35788e+08	1.39995e+08	1.36424e+08	1.88981e+08	1.77307e+08	1.9298e+08	1.50468e+08	1.63851e+08	1.52577e+08	1.46761e+08	1.59757e+08	1.48651e+08	1.4502e+08	1.54645e+08	1.39171e+08
P02358	2.08597e+09	1.91858e+09	1.65213e+09	1.72298e+09	1.7782e+09	1.94105e+09	2.60018e+09	2.50992e+09	2.62839e+09	1.82735e+09	1.70272e+09	2.19376e+09	2.3453e+09	2.72708e+09	2.32867e+09	1.82219e+09	1.78433e+09	1.98418e+09	2.33665e+09	1.98593e+09	2.03185e+09	2.07121e+09	2.06401e+09	1.91039e+09	2.25356e+09	1.71573e+09	2.25896e+09	2.23029e+09	1.92292e+09	2.24454e+09	2.43333e+09	2.75953e+09	3.00353e+09	1.6208e+09	2.03429e+09	1.86209e+09	2.3592e+09	6.22229e+09	2.37494e+09	1.91807e+09	2.03158e+09	2.31852e+09	1.96468e+09	2.30915e+09	2.05127e+09	2.32863e+09	1.86244e+09	1.83271e+09
P0A7I4	2.48717e+08	2.68947e+08	3.17174e+08	1.62074e+08	1.57003e+08	1.48691e+08	2.37119e+08	2.01245e+08	2.65392e+08	1.57251e+08	1.72072e+08	1.55518e+08	3.51967e+08	4.19092e+08	3.515e+08	1.46818e+08	1.45152e+08	1.91294e+08	1.73768e+08	1.67426e+08	1.81955e+08	1.89088e+08	1.67166e+08	1.72881e+08	1.2186e+08	1.73669e+08	1.58619e+08	1.3963e+08	1.22161e+08	1.44751e+08	2.73967e+08	2.30019e+08	2.55641e+08	1.60426e+08	1.49366e+08	1.25627e+08	2.64797e+08	1.68667e+08	3.02091e+08	1.4774e+08	1.5553e+08	1.53272e+08	1.58031e+08	1.77031e+08	1.83731e+08	1.67352e+08	1.51769e+08	1.63245e+08
P39325	7.65387e+06	1.31633e+07	2.45296e+07	5.06724e+08	4.54345e+08	5.13969e+08	1.59688e+07	4.15834e+06	1.27042e+07	6.00415e+08	6.30488e+08	5.88322e+08	2.21701e+07	1.66628e+07	1.36751e+07	6.32325e+08	5.59078e+08	5.66988e+08	6.96944e+08	6.23872e+08	5.94386e+08	6.67255e+08	5.67464e+08	5.44354e+08	1.19056e+07	1.21933e+07	8.37496e+06	5.24443e+08	5.18216e+08	5.02365e+08	1.65119e+07	1.40309e+07	1.81828e+07	4.5162e+08	4.45113e+08	5.2611e+08	1.27207e+07	2.18133e+07	4.30291e+07	5.7532e+08	5.09703e+08	5.02843e+08	5.02271e+08	5.63035e+08	4.44984e+08	5.98871e+08	5.31198e+08	4.88596e+08
P0AB24	3.87155e+08	3.00992e+08	2.68205e+08	3.47159e+08	3.24973e+08	3.53988e+08	2.01023e+08	2.89057e+08	1.82602e+08	3.78191e+08	3.62995e+08	3.53077e+08	2.13892e+08	1.91305e+08	2.26022e+08	3.54081e+08	3.66082e+08	3.54509e+08	3.60498e+08	3.53605e+08	3.79714e+08	3.34974e+08	3.80222e+08	3.49742e+08	4.37438e+08	3.96246e+08	4.53982e+08	3.69106e+08	3.90044e+08	4.13114e+08	1.5855e+08	1.60891e+08	1.58207e+08	3.48009e+08	3.57079e+08	3.97624e+08	2.97021e+08	1.3899e+08	2.57852e+08	4.27266e+08	3.74243e+08	3.79042e+08	4.09503e+08	4.03831e+08	3.99813e+08	3.98077e+08	3.87299e+08	3.56357e+08
P0A9X4	9.73808e+08	1.00992e+09	1.04199e+09	7.31098e+08	6.8165e+08	7.62968e+08	1.04465e+09	9.41823e+08	9.92032e+08	7.54701e+08	7.43934e+08	8.16204e+08	9.33933e+08	1.04901e+09	8.97578e+08	7.23529e+08	6.80989e+08	7.90819e+08	8.07389e+08	7.81549e+08	7.83713e+08	7.62148e+08	7.52692e+08	7.67904e+08	8.91177e+08	8.44958e+08	8.17902e+08	6.63574e+08	6.56985e+08	5.21498e+08	9.11998e+08	9.20254e+08	9.31288e+08	6.2318e+08	6.05722e+08	6.54317e+08	9.90062e+08	3.77141e+08	8.02168e+08	6.04565e+08	6.84872e+08	7.03552e+08	7.0197e+08	6.78528e+08	7.00008e+08	6.25333e+08	5.19782e+08	6.48214e+08
P69783	2.56628e+09	2.3544e+09	2.29533e+09	3.51073e+09	3.39563e+09	3.466e+09	2.2348e+09	2.40605e+09	2.39452e+09	3.45017e+09	3.46157e+09	3.49649e+09	2.03286e+09	1.91351e+09	2.11293e+09	3.45426e+09	3.35027e+09	3.57425e+09	3.71552e+09	3.55626e+09	3.43101e+09	3.34366e+09	3.2682e+09	3.41711e+09	2.35575e+09	2.40507e+09	2.60778e+09	2.97006e+09	3.00181e+09	3.10253e+09	1.90225e+09	2.02797e+09	1.82443e+09	2.94388e+09	2.9031e+09	2.93501e+09	2.02354e+09	3.63456e+09	2.15211e+09	3.04247e+09	2.83658e+09	2.96994e+09	3.39099e+09	3.49096e+09	3.26724e+09	3.11502e+09	2.97013e+09	2.73768e+09
P0AAI9	4.16951e+08	4.87907e+08	4.81577e+08	4.75519e+08	4.62157e+08	4.61559e+08	4.80315e+08	4.37375e+08	4.34816e+08	5.11948e+08	5.30398e+08	4.54929e+08	4.42869e+08	4.99018e+08	5.12022e+08	4.86088e+08	4.45986e+08	4.91884e+08	4.00869e+08	4.44065e+08	4.26605e+08	4.77572e+08	4.72334e+08	4.74279e+08	3.95757e+08	3.10168e+08	3.12307e+08	4.1744e+08	4.78111e+08	2.93461e+08	4.70758e+08	4.14048e+08	3.93447e+08	3.09996e+08	4.61094e+08	4.9205e+08	4.75076e+08	2.91891e+08	4.06888e+08	4.14754e+08	3.49863e+08	4.46511e+08	3.6134e+08	2.5924e+08	3.02727e+08	3.44584e+08	3.28976e+08	3.58904e+08
P60240	9.74244e+07	9.77084e+07	8.94136e+07	1.29057e+08	1.28529e+08	1.32239e+08	2.79772e+08	2.04547e+08	3.18978e+08	1.25593e+08	1.33796e+08	1.01389e+08	1.06369e+08	1.10599e+08	1.46438e+08	1.26431e+08	1.44384e+08	1.26232e+08	1.15348e+08	1.29342e+08	1.4746e+08	1.17739e+08	1.39626e+08	1.35281e+08	2.2901e+08	1.40452e+08	1.20118e+08	1.195e+08	1.19849e+08	1.33973e+08	2.80852e+08	2.71674e+08	2.47826e+08	1.54287e+08	1.41657e+08	1.27719e+08	1.56624e+08	2.27602e+08	1.73347e+08	1.26211e+08	1.3912e+08	1.19715e+08	1.40555e+08	1.41213e+08	1.56535e+08	1.33192e+08	1.49606e+08	1.35571e+08
P0A7V8	6.87488e+09	6.56267e+09	6.56253e+09	5.54084e+09	5.69507e+09	5.5846e+09	7.14681e+09	7.1401e+09	7.35429e+09	5.57227e+09	5.46e+09	5.6267e+09	7.67423e+09	8.456e+09	8.25537e+09	5.42131e+09	5.17366e+09	5.57131e+09	5.60892e+09	5.75793e+09	5.5821e+09	5.47767e+09	5.70265e+09	5.78928e+09	5.9611e+09	5.44813e+09	5.69898e+09	5.48338e+09	5.35126e+09	5.54684e+09	6.88945e+09	7.2698e+09	7.27632e+09	5.16267e+09	5.52568e+09	5.35464e+09	7.20778e+09	3.55774e+09	7.09911e+09	5.39773e+09	5.28413e+09	5.43477e+09	5.62218e+09	5.33703e+09	5.20315e+09	5.19069e+09	5.62235e+09	5.3312e+09
P45523	5.55781e+08	4.4307e+08	3.76669e+08	3.91299e+08	4.22616e+08	3.91323e+08	4.12408e+08	4.43708e+08	3.98928e+08	4.29217e+08	4.26264e+08	3.5344e+08	3.72096e+08	3.39584e+08	4.49327e+08	4.32282e+08	4.614e+08	4.13704e+08	4.05391e+08	4.55012e+08	4.24314e+08	4.46654e+08	4.34434e+08	4.0237e+08	5.22264e+08	4.70041e+08	4.97889e+08	3.88674e+08	4.03241e+08	4.3694e+08	3.62615e+08	4.00082e+08	3.85222e+08	3.24712e+08	4.15723e+08	4.05516e+08	3.86416e+08	3.6868e+08	3.84205e+08	4.52695e+08	3.55032e+08	3.78089e+08	3.88738e+08	3.94104e+08	4.07775e+08	4.00146e+08	4.42758e+08	4.14907e+08
P02359	4.24658e+09	5.29052e+09	5.06755e+09	3.73735e+09	3.97803e+09	3.83512e+09	5.13793e+09	5.13556e+09	5.37865e+09	3.92619e+09	3.83991e+09	4.46759e+09	6.17305e+09	6.05006e+09	5.03414e+09	3.84565e+09	3.62964e+09	4.1177e+09	4.55853e+09	4.41536e+09	3.89463e+09	4.36635e+09	4.01341e+09	3.80358e+09	4.05664e+09	3.80416e+09	4.17908e+09	4.17269e+09	3.73294e+09	4.05149e+09	4.59153e+09	4.86232e+09	4.83068e+09	3.83273e+09	3.9932e+09	3.808e+09	4.63332e+09	2.45148e+09	4.89158e+09	4.10634e+09	4.31207e+09	4.20767e+09	4.18248e+09	4.67449e+09	4.10596e+09	4.14291e+09	4.15874e+09	3.96544e+09
P60624	1.51739e+09	1.97975e+09	1.69486e+09	1.03398e+09	1.12448e+09	1.04775e+09	1.66257e+09	1.61491e+09	1.54683e+09	1.12565e+09	1.12527e+09	1.43042e+09	2.24949e+09	2.19058e+09	1.69709e+09	1.17552e+09	1.07939e+09	1.17026e+09	1.45899e+09	1.13165e+09	1.0035e+09	1.33188e+09	1.14082e+09	1.04986e+09	1.3479e+09	1.10959e+09	1.38537e+09	1.26518e+09	1.08492e+09	1.20825e+09	1.315e+09	1.62026e+09	1.78287e+09	8.72464e+08	1.15294e+09	1.0603e+09	1.39212e+09	6.97395e+08	1.47168e+09	1.11888e+09	1.34696e+09	1.29251e+09	1.075e+09	1.31911e+09	1.02237e+09	1.32307e+09	1.12521e+09	1.06358e+09
P0A715	5.93536e+08	6.27376e+08	5.96494e+08	6.12592e+08	5.83361e+08	6.14277e+08	5.92732e+08	6.534e+08	5.53604e+08	6.64087e+08	6.11408e+08	6.75368e+08	5.11367e+08	5.22292e+08	4.78802e+08	5.30664e+08	5.74509e+08	6.58379e+08	6.59613e+08	6.00022e+08	6.46327e+08	6.72893e+08	6.08669e+08	5.91737e+08	6.12404e+08	6.04314e+08	6.30249e+08	6.7186e+08	6.09537e+08	5.72769e+08	6.70399e+08	6.32096e+08	6.48369e+08	5.33923e+08	5.71303e+08	6.43681e+08	6.16471e+08	7.2286e+08	4.9285e+08	6.01476e+08	6.29016e+08	6.8317e+08	6.16968e+08	5.98237e+08	5.62073e+08	6.5794e+08	5.92212e+08	5.78122e+08
P0AEQ3	9.03173e+08	5.86816e+08	7.11323e+08	1.05083e+09	1.10745e+09	1.08776e+09	4.1788e+08	6.1167e+08	3.23122e+08	1.18768e+09	1.25982e+09	1.19253e+09	2.51879e+08	2.59457e+08	3.50429e+08	1.16478e+09	1.1592e+09	1.20262e+09	1.28371e+09	1.3168e+09	1.09953e+09	1.28628e+09	1.18293e+09	1.14288e+09	1.17584e+09	1.13484e+09	1.39629e+09	1.10685e+09	1.04085e+09	1.2041e+09	3.67801e+08	3.70589e+08	4.07121e+08	9.88689e+08	1.12912e+09	1.12936e+09	5.48764e+08	1.04404e+09	4.62765e+08	1.26932e+09	9.53622e+08	1.10123e+09	1.03892e+09	1.1389e+09	1.18686e+09	1.1873e+09	1.16008e+09	1.09886e+09
P30958	2.0543e+08	1.76622e+08	1.83876e+08	2.00694e+08	1.82588e+08	2.16053e+08	1.61489e+08	1.83628e+08	1.83701e+08	2.08552e+08	2.02429e+08	1.5838e+08	1.66662e+08	1.73724e+08	2.30134e+08	2.03012e+08	2.14189e+08	1.99248e+08	1.73553e+08	1.9241e+08	2.11665e+08	1.90833e+08	2.10991e+08	1.96401e+08	2.26254e+08	2.99821e+08	2.76981e+08	2.1146e+08	2.30035e+08	2.46741e+08	2.44259e+08	1.92269e+08	1.95371e+08	3.07158e+08	2.45365e+08	2.23135e+08	2.75204e+08	2.28663e+08	2.72402e+08	2.1957e+08	2.5237e+08	1.95777e+08	2.42096e+08	2.40931e+08	3.21401e+08	2.17128e+08	2.31795e+08	2.47569e+08
P17315	2.02819e+08	1.8739e+08	1.73305e+08	1.65098e+08	1.59462e+08	1.50807e+08	1.94807e+08	1.75769e+08	2.05624e+08	1.51582e+08	1.52555e+08	1.32291e+08	1.96592e+08	2.30242e+08	2.23844e+08	1.48232e+08	1.61103e+08	1.82117e+08	1.65905e+08	1.55222e+08	1.60937e+08	1.70257e+08	1.65339e+08	1.77123e+08	1.78418e+08	2.18199e+08	2.10724e+08	1.55689e+08	1.30865e+08	1.56112e+08	1.95639e+08	2.27438e+08	1.84916e+08	1.48095e+08	1.45386e+08	1.26106e+08	1.11922e+08	2.00408e+08	1.85557e+08	1.3203e+08	1.39526e+08	1.33612e+08	1.54382e+08	1.75926e+08	1.68724e+08	1.43961e+08	1.53383e+08	1.70007e+08
P0ABA6	4.04285e+08	4.11846e+08	3.42467e+08	4.97338e+08	4.70132e+08	5.05306e+08	1.3003e+09	1.07698e+09	1.1978e+09	5.59395e+08	4.9078e+08	5.0903e+08	4.7786e+08	4.99955e+08	4.74617e+08	4.37757e+08	4.61544e+08	5.53617e+08	5.75011e+08	5.53308e+08	5.74575e+08	5.86654e+08	5.26881e+08	4.41494e+08	4.40921e+08	4.07945e+08	4.34112e+08	4.66789e+08	4.63214e+08	4.64254e+08	7.46874e+08	8.3984e+08	7.2084e+08	4.87259e+08	4.47924e+08	4.63066e+08	6.34259e+08	2.02311e+08	5.65194e+08	4.60079e+08	5.52386e+08	4.86132e+08	4.96297e+08	5.99984e+08	6.56397e+08	4.95513e+08	4.72811e+08	4.52866e+08
P0AEK4	1.83001e+09	1.72505e+09	1.69578e+09	1.85734e+09	1.826e+09	1.90498e+09	2.47593e+09	2.3509e+09	2.18829e+09	2.07614e+09	1.95998e+09	1.99275e+09	1.78852e+09	1.80999e+09	1.88798e+09	1.6502e+09	1.65745e+09	2.14498e+09	2.09838e+09	1.98478e+09	2.17394e+09	2.00752e+09	2.03418e+09	1.93814e+09	1.91607e+09	2.08095e+09	1.86189e+09	1.86863e+09	1.97862e+09	1.9096e+09	2.22752e+09	1.78048e+09	1.72581e+09	2.03253e+09	1.80879e+09	2.03588e+09	2.00827e+09	8.59438e+08	1.88499e+09	1.929e+09	2.02542e+09	1.96919e+09	2.01436e+09	1.91248e+09	2.11878e+09	2.06188e+09	1.78774e+09	1.84687e+09
P06715	1.68021e+08	1.52983e+08	1.59372e+08	1.58454e+08	1.52966e+08	1.5938e+08	1.65708e+08	1.90292e+08	1.98643e+08	1.67546e+08	1.76441e+08	1.55446e+08	1.37565e+08	1.49455e+08	1.79366e+08	1.66235e+08	1.87021e+08	1.58845e+08	1.52571e+08	1.48537e+08	1.85238e+08	1.67396e+08	1.61721e+08	1.79063e+08	1.86611e+08	2.06954e+08	2.05672e+08	1.6454e+08	1.65431e+08	1.96466e+08	2.2322e+08	2.06423e+08	2.18865e+08	1.41759e+08	1.7454e+08	2.05597e+08	2.50583e+08	3.11698e+08	1.63254e+08	2.01724e+08	1.42582e+08	1.6932e+08	1.6519e+08	1.25505e+08	1.36275e+08	1.8031e+08	2.05049e+08	1.31599e+08
P0AC53	4.01761e+08	4.11906e+08	4.2556e+08	4.70933e+08	4.76249e+08	4.52365e+08	3.74073e+08	3.94951e+08	4.52825e+08	4.59731e+08	4.63899e+08	3.85923e+08	4.44226e+08	3.90748e+08	4.90486e+08	4.61694e+08	4.65397e+08	4.58889e+08	3.86262e+08	4.18782e+08	4.37245e+08	4.5943e+08	4.53645e+08	4.60951e+08	4.08669e+08	4.33207e+08	4.24397e+08	4.68793e+08	4.65926e+08	4.58691e+08	3.97077e+08	4.47488e+08	4.39792e+08	4.84971e+08	5.07242e+08	4.80252e+08	4.12507e+08	2.1699e+08	4.69402e+08	5.07032e+08	4.36049e+08	4.24365e+08	5.07421e+08	4.55785e+08	4.99885e+08	4.59511e+08	4.74455e+08	4.34492e+08
P0A805	1.05752e+09	1.09294e+09	9.70285e+08	8.6144e+08	8.88737e+08	8.47774e+08	1.09733e+09	1.08126e+09	1.05088e+09	8.74254e+08	8.87126e+08	1.09399e+09	1.13105e+09	1.42059e+09	1.15803e+09	8.83421e+08	8.55502e+08	9.97395e+08	1.11468e+09	9.51149e+08	9.17973e+08	9.80988e+08	8.59057e+08	8.87495e+08	9.86436e+08	8.7443e+08	9.61437e+08	9.63992e+08	8.26072e+08	9.46903e+08	9.80277e+08	9.82781e+08	1.11489e+09	7.4011e+08	8.77275e+08	8.19462e+08	1.07511e+09	1.08452e+09	9.86973e+08	9.35567e+08	7.69875e+08	1.00396e+09	8.31184e+08	1.03671e+09	8.24932e+08	9.91679e+08	9.11667e+08	8.3719e+08
P0A7D7	1.23925e+09	1.41065e+09	1.42966e+09	1.07192e+09	1.07632e+09	1.0495e+09	1.22003e+09	1.15559e+09	1.30428e+09	1.00162e+09	1.01661e+09	1.08281e+09	1.17394e+09	1.08513e+09	9.89229e+08	1.08406e+09	9.72874e+08	1.02853e+09	9.74854e+08	9.32303e+08	9.16178e+08	9.1867e+08	9.50344e+08	9.61111e+08	1.09569e+09	1.06288e+09	1.10444e+09	1.01329e+09	9.98671e+08	8.14662e+08	1.05315e+09	1.10471e+09	1.11649e+09	9.08622e+08	8.73409e+08	1.09797e+09	1.31442e+09	1.16503e+09	9.35549e+08	1.01504e+09	8.37364e+08	1.07855e+09	9.69173e+08	8.53446e+08	8.16791e+08	1.01833e+09	8.72173e+08	9.01338e+08
P37685	3.30438e+06	2.94195e+06	1.05973e+07	3.33788e+08	3.06011e+08	3.61856e+08	3.7765e+06	2.48629e+06	4.41451e+06	3.88301e+08	3.67502e+08	3.69187e+08	1.12265e+07	1.18528e+07	5.53659e+06	2.98493e+08	2.74506e+08	3.40646e+08	3.37955e+08	3.10511e+08	3.43551e+08	4.03767e+08	3.1309e+08	3.58301e+08	5.86029e+06	7.66187e+06	9.77562e+06	3.44275e+08	3.74432e+08	3.77642e+08	9.06562e+06	5.79858e+06	6.02722e+06	4.94256e+08	3.28858e+08	4.11754e+08	4.43008e+06	2.6266e+07	6.98125e+06	2.97653e+08	4.07507e+08	4.05082e+08	3.51244e+08	3.67547e+08	3.3094e+08	4.20683e+08	3.06532e+08	3.48053e+08
P0A9Q1	4.5341e+08	3.58233e+08	3.35205e+08	7.61227e+08	7.97142e+08	8.56922e+08	4.78618e+08	5.13419e+08	4.67548e+08	8.42277e+08	7.17586e+08	7.36735e+08	3.65568e+08	3.76275e+08	4.64411e+08	7.58607e+08	7.42642e+08	7.5791e+08	7.64609e+08	8.24734e+08	8.73454e+08	7.96353e+08	8.22117e+08	7.87471e+08	5.21479e+08	4.70913e+08	4.88537e+08	7.24354e+08	7.39847e+08	7.58659e+08	4.01046e+08	4.3817e+08	4.17941e+08	6.05879e+08	6.98986e+08	7.76163e+08	5.04566e+08	6.43555e+08	4.21414e+08	6.69834e+08	7.61205e+08	7.32111e+08	7.23118e+08	7.13592e+08	6.75862e+08	7.85859e+08	7.88939e+08	6.00646e+08
P0A7E1	7.16468e+08	5.7432e+08	6.59091e+08	2.86708e+08	2.60665e+08	2.72235e+08	4.00882e+08	3.60899e+08	4.08347e+08	2.98177e+08	2.78646e+08	2.61759e+08	2.29861e+08	2.33684e+08	2.23582e+08	2.39088e+08	2.49793e+08	2.76074e+08	2.73637e+08	2.54549e+08	3.06505e+08	2.73465e+08	2.82333e+08	2.78848e+08	6.6202e+08	7.1607e+08	7.65949e+08	2.60397e+08	2.77013e+08	2.76754e+08	4.6319e+08	3.94911e+08	4.06299e+08	3.31011e+08	2.48978e+08	2.75849e+08	1.75467e+08	2.73872e+07	1.94299e+08	2.43008e+08	2.95004e+08	2.39253e+08	2.79708e+08	2.61718e+08	3.33603e+08	2.54423e+08	2.49028e+08	2.81805e+08
P08142	1.34563e+08	1.41534e+08	1.63574e+08	2.22613e+08	2.13795e+08	2.40453e+08	1.97701e+08	2.11313e+08	1.77573e+08	2.73677e+08	2.77642e+08	2.0627e+08	1.7672e+08	1.77401e+08	2.25617e+08	2.2707e+08	2.52076e+08	2.18796e+08	1.72402e+08	1.65061e+08	1.69451e+08	1.98182e+08	2.31798e+08	2.11023e+08	1.11824e+08	1.8146e+08	1.50579e+08	2.98651e+08	3.06141e+08	2.53066e+08	2.0347e+08	1.69887e+08	1.6989e+08	4.26269e+08	3.24065e+08	3.65387e+08	3.34664e+08	1.18908e+08	2.60752e+08	4.59955e+08	3.4487e+08	3.13108e+08	3.72553e+08	3.47334e+08	4.49863e+08	3.37243e+08	3.05973e+08	3.26094e+08
P0ACF8	3.05903e+09	3.505e+09	3.61743e+09	3.22933e+09	3.45467e+09	3.10797e+09	2.79223e+09	2.82244e+09	2.61367e+09	3.43636e+09	3.58658e+09	3.17519e+09	3.20631e+09	4.01934e+09	3.6439e+09	3.58914e+09	3.45068e+09	3.37611e+09	3.62603e+09	3.4243e+09	3.35907e+09	3.38485e+09	3.22388e+09	3.16745e+09	2.73959e+09	2.65526e+09	2.81738e+09	3.17395e+09	3.16003e+09	3.07044e+09	2.58886e+09	2.32701e+09	2.43874e+09	2.93408e+09	3.18108e+09	2.96702e+09	2.41745e+09	4.43485e+09	2.60089e+09	3.10785e+09	2.60766e+09	3.58364e+09	3.2405e+09	2.99401e+09	2.72061e+09	2.93574e+09	3.05045e+09	3.44233e+09
P37095	6.00235e+08	5.36574e+08	5.31667e+08	4.69586e+08	4.18961e+08	4.35949e+08	4.45378e+08	4.23252e+08	4.24109e+08	4.5293e+08	4.32295e+08	4.14435e+08	4.00779e+08	3.81329e+08	3.96538e+08	3.99857e+08	3.97547e+08	4.34216e+08	4.33371e+08	4.37214e+08	4.58579e+08	4.15651e+08	4.25697e+08	4.31801e+08	4.813e+08	5.41921e+08	5.0094e+08	4.00815e+08	4.31245e+08	3.80151e+08	4.63327e+08	4.30192e+08	4.04913e+08	3.51702e+08	4.11465e+08	4.25225e+08	3.59892e+08	2.01432e+08	3.61885e+08	4.28574e+08	3.95165e+08	3.65745e+08	4.29737e+08	4.02018e+08	4.00539e+08	4.03978e+08	3.80551e+08	3.49035e+08
P61175	2.56544e+09	3.91926e+09	3.6221e+09	2.17786e+09	2.304e+09	2.29323e+09	3.21997e+09	3.0632e+09	3.09303e+09	2.26228e+09	2.32705e+09	3.21315e+09	4.50797e+09	4.28155e+09	3.04507e+09	2.37027e+09	2.25153e+09	2.61436e+09	3.16015e+09	2.61331e+09	2.25498e+09	2.36051e+09	2.38907e+09	2.25659e+09	2.59036e+09	2.24989e+09	2.49163e+09	2.66479e+09	2.31069e+09	2.32555e+09	2.56585e+09	3.21915e+09	3.38638e+09	2.21871e+09	2.3518e+09	2.15783e+09	3.00812e+09	7.6421e+08	3.3071e+09	2.28822e+09	2.44706e+09	2.55854e+09	2.4937e+09	2.88945e+09	2.33809e+09	2.52079e+09	2.29431e+09	2.48558e+09
P05791	4.05541e+08	3.32254e+08	3.61166e+08	3.22153e+08	3.06254e+08	3.20059e+08	2.99639e+08	3.36626e+08	2.98882e+08	3.21595e+08	3.14204e+08	2.5697e+08	2.8547e+08	2.49019e+08	3.06456e+08	3.27421e+08	3.22153e+08	2.86766e+08	2.4277e+08	2.9206e+08	2.87988e+08	2.83133e+08	3.09378e+08	2.88042e+08	4.43503e+08	4.58975e+08	4.11913e+08	3.04185e+08	3.17673e+08	2.40916e+08	2.93666e+08	2.93536e+08	2.8838e+08	3.08732e+08	2.84008e+08	3.40605e+08	5.05729e+08	4.10986e+08	3.96207e+08	3.56498e+08	2.85958e+08	3.07104e+08	2.89384e+08	2.97871e+08	3.36546e+08	2.91766e+08	3.01945e+08	2.94062e+08
P60757	5.39075e+08	4.86649e+08	5.05431e+08	4.33035e+08	3.80691e+08	4.17907e+08	4.79439e+08	7.84719e+08	5.94293e+08	4.31005e+08	4.14253e+08	4.55701e+08	5.55555e+08	7.10293e+08	6.28266e+08	3.73113e+08	4.05753e+08	4.29767e+08	4.23676e+08	3.68302e+08	3.66763e+08	4.40682e+08	4.00498e+08	4.29562e+08	4.61956e+08	4.72354e+08	4.58214e+08	4.44853e+08	4.53826e+08	3.97269e+08	6.1283e+08	7.58101e+08	7.78548e+08	4.21475e+08	4.50441e+08	4.56901e+08	1.01596e+09	1.31497e+09	7.2923e+08	4.26664e+08	4.48484e+08	4.84582e+08	4.25062e+08	4.33126e+08	4.49882e+08	4.0945e+08	3.67194e+08	4.34091e+08
P0ABD3	5.35707e+08	3.79778e+08	3.56082e+08	2.01781e+09	1.74256e+09	1.79835e+09	1.45625e+08	1.75194e+08	1.52666e+08	2.06957e+09	2.01126e+09	1.44033e+09	2.54537e+08	1.44376e+08	3.0893e+08	1.96957e+09	1.97543e+09	1.67567e+09	1.88774e+09	2.2101e+09	2.38264e+09	1.8949e+09	1.86827e+09	1.9836e+09	5.65463e+08	5.44119e+08	5.48003e+08	1.40134e+09	1.59353e+09	1.65626e+09	1.83144e+08	1.74208e+08	1.59331e+08	1.391e+09	1.30496e+09	1.7612e+09	2.37631e+08	1.23305e+09	2.69367e+08	1.70605e+09	1.46263e+09	1.23847e+09	1.62539e+09	1.56987e+09	1.47198e+09	1.45657e+09	1.78559e+09	1.32034e+09
P09424	1.07399e+08	9.14215e+07	1.06288e+08	2.64735e+08	2.5224e+08	2.97447e+08	9.39234e+07	1.04994e+08	8.91653e+07	3.25551e+08	2.93229e+08	3.25385e+08	1.43985e+08	1.29429e+08	1.22565e+08	2.46393e+08	3.00254e+08	2.79278e+08	3.28369e+08	2.99142e+08	2.96964e+08	3.45478e+08	2.68207e+08	2.64757e+08	1.18181e+08	1.05195e+08	1.18316e+08	2.79439e+08	2.8893e+08	2.62416e+08	8.31506e+07	1.08561e+08	1.07326e+08	2.29985e+08	2.42081e+08	2.96751e+08	1.43841e+08	1.55599e+08	1.48053e+08	2.55854e+08	3.21531e+08	2.71017e+08	2.7056e+08	3.00733e+08	2.59245e+08	2.93774e+08	2.5054e+08	2.20548e+08
P00579	3.42857e+08	3.95503e+08	4.1221e+08	3.93207e+08	3.74238e+08	3.97569e+08	4.09277e+08	3.91786e+08	4.23848e+08	4.04792e+08	3.72029e+08	4.48001e+08	3.97305e+08	4.32534e+08	3.7227e+08	3.89055e+08	3.83349e+08	4.2545e+08	4.57994e+08	4.00092e+08	4.49886e+08	4.22605e+08	4.25005e+08	4.19985e+08	3.73538e+08	4.2462e+08	4.22443e+08	4.43985e+08	4.46364e+08	4.84049e+08	5.68625e+08	5.6512e+08	5.83187e+08	4.45811e+08	4.33029e+08	4.08184e+08	4.41278e+08	2.34861e+08	4.77921e+08	3.93249e+08	4.66879e+08	4.34797e+08	4.43079e+08	5.05008e+08	4.27124e+08	4.62483e+08	4.6179e+08	4.7565e+08
P0A9K3	5.3687e+08	5.89275e+08	5.49961e+08	4.029e+08	4.26089e+08	3.87156e+08	4.96204e+08	4.68415e+08	4.43271e+08	3.74809e+08	3.88596e+08	3.6396e+08	6.48073e+08	6.0967e+08	5.95171e+08	4.02634e+08	3.76984e+08	3.68982e+08	4.48521e+08	4.24076e+08	4.16915e+08	3.73353e+08	4.15767e+08	4.38316e+08	6.72989e+08	6.96103e+08	6.77529e+08	4.02078e+08	4.1025e+08	4.50076e+08	7.0027e+08	6.30481e+08	5.96361e+08	4.1433e+08	4.57289e+08	3.68516e+08	5.04045e+08	4.13429e+08	5.51268e+08	3.6194e+08	3.86797e+08	3.81974e+08	4.46046e+08	4.10498e+08	4.20736e+08	4.06998e+08	4.49502e+08	4.49309e+08
P76177	4.69744e+08	3.53577e+08	3.68338e+08	5.6035e+08	5.34414e+08	5.437e+08	4.11922e+08	4.82561e+08	3.68708e+08	5.96973e+08	5.67884e+08	4.95447e+08	2.9466e+08	2.83026e+08	3.49262e+08	5.88839e+08	5.78447e+08	5.08821e+08	5.08249e+08	5.77979e+08	5.15934e+08	5.09095e+08	5.06848e+08	5.30907e+08	5.18123e+08	4.61954e+08	5.02206e+08	5.08124e+08	5.1252e+08	5.79222e+08	1.8053e+08	2.35957e+08	2.12079e+08	5.09143e+08	5.31074e+08	5.68043e+08	4.61669e+08	1.67569e+08	3.45519e+08	6.19537e+08	5.63229e+08	5.11182e+08	5.35169e+08	5.90253e+08	5.56775e+08	5.33848e+08	5.72874e+08	5.0046e+08
P0AED0	3.06684e+08	3.841e+08	2.96486e+08	4.53804e+08	5.43196e+08	5.28247e+08	3.67186e+08	4.73727e+08	3.67662e+08	5.22911e+08	4.40928e+08	5.83972e+08	3.40598e+08	4.37573e+08	3.70228e+08	4.02479e+08	4.92781e+08	6.25412e+08	6.23375e+08	5.38503e+08	4.87326e+08	6.21084e+08	4.43139e+08	3.46302e+08	3.97259e+08	3.3322e+08	3.61049e+08	4.74214e+08	4.55949e+08	4.16201e+08	2.9999e+08	3.29588e+08	4.14148e+08	3.13306e+08	4.90984e+08	4.25493e+08	4.67119e+08	1.3787e+09	3.54436e+08	4.33621e+08	4.3108e+08	4.9765e+08	3.85707e+08	5.95173e+08	4.50816e+08	6.68239e+08	3.95501e+08	4.23225e+08
P0ABU2	4.64876e+08	5.17576e+08	4.84578e+08	3.54331e+08	3.46997e+08	3.40951e+08	5.59646e+08	5.23823e+08	5.34501e+08	3.63714e+08	3.78775e+08	3.54137e+08	4.71191e+08	4.84684e+08	4.34445e+08	3.29742e+08	3.26226e+08	3.81762e+08	3.98404e+08	3.72287e+08	3.79959e+08	3.53864e+08	3.4666e+08	3.68935e+08	3.58119e+08	3.68112e+08	3.36281e+08	2.73298e+08	2.79168e+08	2.29983e+08	4.9727e+08	4.18281e+08	4.32372e+08	2.90835e+08	2.70796e+08	2.93971e+08	3.69288e+08	2.94353e+08	3.55401e+08	2.63093e+08	2.65623e+08	3.05452e+08	3.10124e+08	3.04719e+08	2.98504e+08	2.66032e+08	2.2791e+08	2.83662e+08
P25524	4.55765e+08	5.08963e+08	4.98612e+08	2.51057e+08	2.51695e+08	2.75517e+08	4.19089e+08	3.84267e+08	3.75063e+08	2.87479e+08	2.93754e+08	2.24179e+08	2.5421e+08	2.44897e+08	2.71872e+08	2.39187e+08	2.76325e+08	2.61144e+08	2.56841e+08	2.82337e+08	2.74952e+08	3.13208e+08	2.76897e+08	2.68551e+08	3.71904e+08	4.49709e+08	4.25967e+08	2.69937e+08	2.44467e+08	2.69066e+08	5.30627e+08	4.66282e+08	4.50515e+08	3.39849e+08	3.01758e+08	2.59713e+08	1.83365e+08	9.71711e+07	2.30213e+08	2.63145e+08	2.84066e+08	2.34771e+08	2.71337e+08	2.70665e+08	3.75522e+08	2.86762e+08	2.84802e+08	2.83989e+08
P0A717	1.69922e+09	1.54714e+09	1.51083e+09	9.93082e+08	9.07881e+08	8.91866e+08	1.14463e+09	1.05365e+09	8.99289e+08	9.90407e+08	1.00929e+09	8.77934e+08	7.01789e+08	6.85548e+08	7.9698e+08	9.18083e+08	9.35949e+08	9.23559e+08	9.18784e+08	1.00157e+09	9.72111e+08	9.04133e+08	9.32004e+08	9.65446e+08	1.57849e+09	1.67251e+09	1.65649e+09	9.00176e+08	9.45116e+08	9.13899e+08	1.13405e+09	9.75209e+08	8.17027e+08	9.6895e+08	9.85052e+08	9.79568e+08	7.69522e+08	4.86403e+08	7.10873e+08	1.06223e+09	8.17113e+08	8.2857e+08	9.17446e+08	8.44055e+08	1.04344e+09	8.54293e+08	9.58486e+08	9.90054e+08
P18843	4.16597e+08	3.84234e+08	3.44311e+08	5.84868e+08	5.7263e+08	5.46933e+08	3.50283e+08	4.43928e+08	3.62493e+08	5.33242e+08	5.27042e+08	4.68008e+08	4.15548e+08	3.8077e+08	4.52268e+08	5.53588e+08	5.33264e+08	5.78028e+08	4.38713e+08	5.08499e+08	4.75e+08	4.65015e+08	4.99822e+08	5.14411e+08	4.32185e+08	4.03991e+08	4.54169e+08	5.15623e+08	5.47502e+08	5.48909e+08	3.59726e+08	3.90358e+08	3.76828e+08	4.36586e+08	5.56824e+08	5.58983e+08	5.40125e+08	4.14737e+08	4.66544e+08	5.59173e+08	4.90905e+08	4.73067e+08	4.89614e+08	4.19252e+08	4.22292e+08	5.36569e+08	5.52432e+08	4.27955e+08
P00452	1.03078e+08	6.84301e+07	6.4618e+07	1.20839e+08	1.12891e+08	1.28857e+08	2.57977e+08	1.98211e+08	3.40909e+08	1.38833e+08	1.37743e+08	8.83646e+07	1.05179e+08	1.37072e+08	1.45879e+08	1.16578e+08	1.46305e+08	1.13407e+08	8.63447e+07	9.69884e+07	1.27768e+08	1.41828e+08	1.22889e+08	1.29736e+08	9.34514e+07	1.29071e+08	1.28037e+08	1.2491e+08	1.41681e+08	1.52976e+08	2.832e+08	3.56737e+08	4.7759e+08	2.03502e+08	1.75384e+08	1.49499e+08	1.92583e+08	9.25587e+07	1.72148e+08	1.6493e+08	1.39283e+08	1.10393e+08	1.41907e+08	1.3224e+08	2.13665e+08	2.19394e+08	1.57379e+08	1.15455e+08
P0A7W1	6.1327e+09	6.88782e+09	6.41132e+09	5.10698e+09	5.18569e+09	4.90667e+09	6.62386e+09	6.36866e+09	6.27427e+09	4.71399e+09	5.3055e+09	5.32827e+09	7.48097e+09	7.1187e+09	7.05729e+09	5.21896e+09	4.52605e+09	4.94499e+09	5.25565e+09	5.37432e+09	5.06213e+09	4.55725e+09	5.01634e+09	5.10191e+09	4.91197e+09	4.82024e+09	5.04154e+09	4.60003e+09	4.55799e+09	4.69042e+09	5.74943e+09	6.28567e+09	5.69752e+09	4.69417e+09	4.78644e+09	4.53837e+09	5.82577e+09	1.37778e+09	6.08767e+09	4.83271e+09	4.63887e+09	4.4693e+09	5.27853e+09	4.82123e+09	4.98935e+09	4.6518e+09	4.54517e+09	5.02479e+09
P00490	6.97626e+07	7.10248e+07	8.51924e+07	1.30926e+08	1.29343e+08	1.52231e+08	1.16532e+08	1.10925e+08	1.42379e+08	1.47174e+08	1.2838e+08	1.28687e+08	1.07609e+08	1.59314e+08	1.41623e+08	1.07544e+08	1.2689e+08	1.58956e+08	1.20107e+08	1.00717e+08	1.41482e+08	1.74026e+08	1.43659e+08	1.49286e+08	7.35034e+07	1.08634e+08	9.62468e+07	1.44442e+08	1.27495e+08	1.51158e+08	1.45213e+08	1.75223e+08	1.64686e+08	2.17426e+08	1.38273e+08	1.3236e+08	2.87418e+08	1.76479e+08	2.36475e+08	1.33305e+08	1.68709e+08	1.48221e+08	1.40773e+08	1.72144e+08	2.06655e+08	1.76914e+08	1.46995e+08	1.52329e+08
P15288	1.84761e+08	1.4142e+08	1.2016e+08	2.31243e+08	2.31024e+08	2.41583e+08	2.09053e+08	2.30286e+08	2.24086e+08	2.37774e+08	2.40833e+08	1.55782e+08	1.54299e+08	1.38621e+08	2.41844e+08	2.29099e+08	2.53951e+08	1.96904e+08	1.79397e+08	2.04717e+08	2.11363e+08	2.28531e+08	2.10598e+08	1.97232e+08	2.09973e+08	2.347e+08	2.39551e+08	2.42894e+08	2.73145e+08	2.75829e+08	1.79362e+08	2.47202e+08	1.96157e+08	2.64736e+08	3.11511e+08	3.00542e+08	2.29743e+08	2.74517e+08	2.48536e+08	2.94725e+08	2.42705e+08	2.13423e+08	2.45743e+08	2.16333e+08	2.77353e+08	2.6464e+08	2.99062e+08	2.24788e+08
P0ABZ6	4.33341e+08	3.90135e+08	3.54201e+08	5.16173e+08	5.16273e+08	5.25339e+08	4.30366e+08	4.76029e+08	4.26175e+08	5.12579e+08	5.13107e+08	4.52203e+08	3.78106e+08	3.88696e+08	4.43368e+08	4.84601e+08	4.90716e+08	5.27321e+08	4.71365e+08	5.36042e+08	5.14848e+08	5.16262e+08	5.00099e+08	4.96082e+08	4.05811e+08	4.14072e+08	4.08417e+08	4.54901e+08	4.19681e+08	4.74206e+08	3.83026e+08	3.97398e+08	3.85983e+08	4.60438e+08	4.70738e+08	4.69634e+08	4.12216e+08	1.8142e+08	4.21398e+08	4.60671e+08	4.68856e+08	4.57898e+08	4.81323e+08	5.16775e+08	4.83065e+08	4.54804e+08	4.79279e+08	4.67502e+08
P76193	1.07983e+08	9.45446e+07	1.0081e+08	3.98062e+08	3.28087e+08	4.01844e+08	6.51261e+07	1.23971e+08	6.13362e+07	4.72773e+08	4.54403e+08	4.19867e+08	7.28189e+07	6.06922e+07	6.99564e+07	3.77512e+08	3.37808e+08	3.77804e+08	5.30031e+08	5.71758e+08	5.63645e+08	4.07419e+08	3.89002e+08	4.38904e+08	1.02251e+08	9.87962e+07	9.7002e+07	2.24068e+08	2.62587e+08	2.72522e+08	6.89491e+07	6.67255e+07	1.16476e+08	2.9051e+08	2.63855e+08	2.71093e+08	7.62839e+07	8.94152e+06	1.25771e+08	2.49635e+08	2.71423e+08	2.36675e+08	4.34952e+08	4.15176e+08	4.09931e+08	2.93375e+08	2.57047e+08	3.73845e+08
P30750	2.22319e+08	1.83945e+08	1.70195e+08	1.61832e+08	1.64718e+08	1.31892e+08	1.61803e+08	1.51431e+08	1.63542e+08	1.14654e+08	1.73176e+08	1.4948e+08	2.43736e+08	2.29419e+08	2.5935e+08	1.63078e+08	1.28134e+08	1.14956e+08	1.59969e+08	1.33707e+08	1.37245e+08	1.8074e+08	1.6248e+08	1.71793e+08	1.38667e+08	1.36302e+08	1.3801e+08	9.44604e+07	1.5085e+08	9.57352e+07	1.73041e+08	1.67197e+08	1.5835e+08	9.85436e+07	1.17497e+08	9.8651e+07	1.17374e+08	1.40793e+08	1.30712e+08	1.13637e+08	9.06464e+07	8.10724e+07	1.10497e+08	9.64704e+07	1.20916e+08	1.63965e+08	9.82684e+07	1.07206e+08
P0ADE6	5.12488e+08	3.87135e+08	3.66849e+08	1.64259e+09	1.80661e+09	1.81952e+09	2.60845e+08	3.03084e+08	2.94989e+08	1.68895e+09	1.48274e+09	1.57408e+09	3.32542e+08	2.82912e+08	3.53226e+08	1.58954e+09	1.56644e+09	1.70016e+09	1.95721e+09	1.89049e+09	2.08488e+09	1.63916e+09	1.79788e+09	1.82791e+09	5.85234e+08	4.65149e+08	5.69577e+08	1.39833e+09	1.46472e+09	1.69891e+09	2.81109e+08	3.23554e+08	3.27955e+08	1.06674e+09	1.22685e+09	1.44528e+09	4.42167e+08	2.52154e+08	3.60495e+08	1.29869e+09	1.45555e+09	1.40796e+09	1.31933e+09	1.30483e+09	1.03512e+09	1.4186e+09	1.57652e+09	9.65612e+08
P02925	2.13309e+08	1.31854e+08	1.54376e+08	7.03547e+08	6.85897e+08	6.79567e+08	2.74854e+08	2.61897e+08	1.9212e+08	7.23402e+08	6.92726e+08	5.91495e+08	1.13825e+08	1.21411e+08	1.80287e+08	7.37564e+08	7.5719e+08	5.91947e+08	5.33156e+08	6.74571e+08	6.82521e+08	6.10477e+08	6.7904e+08	6.93073e+08	3.21806e+08	2.86534e+08	3.25693e+08	7.14395e+08	8.16562e+08	8.70517e+08	2.1569e+08	2.17149e+08	2.15156e+08	6.75891e+08	6.47846e+08	8.12482e+08	2.39389e+08	9.05961e+07	2.32074e+08	7.69869e+08	8.12105e+08	7.46141e+08	6.67901e+08	6.03231e+08	5.4555e+08	7.272e+08	8.95585e+08	7.02178e+08
P19926	3.87053e+07	5.10275e+07	4.8733e+07	5.24083e+08	4.66564e+08	5.34012e+08	4.04352e+07	5.48411e+07	2.92427e+07	5.44212e+08	5.47882e+08	4.40163e+08	4.24741e+07	2.48311e+07	5.10337e+07	4.86838e+08	4.93911e+08	4.67631e+08	5.13277e+08	5.56879e+08	5.31312e+08	4.69092e+08	5.24126e+08	5.31392e+08	4.65859e+07	3.96921e+07	4.49691e+07	3.7676e+08	4.06642e+08	4.50377e+08	4.57677e+07	4.2305e+07	3.75128e+07	3.66548e+08	3.93163e+08	4.4547e+08	7.82902e+07	3.41616e+07	5.47786e+07	4.26186e+08	3.7909e+08	3.77229e+08	4.14848e+08	3.71942e+08	3.42605e+08	4.01336e+08	4.49017e+08	4.19645e+08
P00363	1.12188e+08	9.5514e+07	9.30577e+07	1.26677e+08	1.35989e+08	9.84274e+07	7.30108e+07	1.53934e+08	8.4517e+07	1.14251e+08	1.13258e+08	1.05098e+08	1.25751e+08	1.65768e+08	2.12015e+08	1.21291e+08	1.25483e+08	1.0848e+08	1.00438e+08	1.03009e+08	1.18317e+08	1.13862e+08	1.13608e+08	1.00236e+08	1.18236e+08	1.15264e+08	1.03788e+08	1.12003e+08	1.28407e+08	1.23728e+08	6.53331e+07	1.02368e+08	7.24466e+07	1.21404e+08	1.17414e+08	1.27965e+08	4.43512e+08	1.34894e+08	2.8789e+08	1.11221e+08	1.27271e+08	1.44515e+08	8.99182e+07	8.82408e+07	9.17658e+07	1.18419e+08	1.09303e+08	9.16185e+07
P0A855	6.13096e+08	4.90739e+08	5.03394e+08	6.28622e+08	5.62205e+08	6.00725e+08	4.3992e+08	5.65604e+08	3.93042e+08	6.44171e+08	6.59878e+08	6.75492e+08	4.55331e+08	4.37725e+08	4.97003e+08	6.01383e+08	6.00533e+08	7.34002e+08	5.73724e+08	7.94543e+08	7.48534e+08	7.30872e+08	6.27139e+08	6.32485e+08	6.7661e+08	6.10286e+08	6.42287e+08	5.83303e+08	5.9613e+08	6.32421e+08	3.9551e+08	3.96745e+08	4.01716e+08	6.35924e+08	5.3848e+08	5.4935e+08	5.25775e+08	5.86681e+08	5.0254e+08	6.06422e+08	6.4496e+08	6.59996e+08	5.84152e+08	6.29769e+08	6.1695e+08	6.03788e+08	6.24943e+08	7.47318e+08
P07012	4.87881e+08	4.76003e+08	4.535e+08	4.56871e+08	4.98224e+08	4.74858e+08	4.44339e+08	4.69456e+08	5.03463e+08	4.34353e+08	4.41079e+08	4.4389e+08	4.58679e+08	4.12447e+08	4.82815e+08	4.75232e+08	4.11926e+08	4.40466e+08	3.95165e+08	4.54695e+08	4.20032e+08	4.41619e+08	4.45624e+08	4.26098e+08	4.79854e+08	4.49771e+08	4.67643e+08	4.65777e+08	4.75823e+08	4.17885e+08	3.80745e+08	4.50245e+08	4.4918e+08	4.4007e+08	5.26489e+08	4.80032e+08	4.89076e+08	8.48315e+08	5.0303e+08	5.16725e+08	4.79561e+08	4.85634e+08	4.83636e+08	4.81292e+08	4.26847e+08	4.58609e+08	4.50424e+08	4.89568e+08
P76578	4.4394e+07	3.6769e+07	4.07393e+07	9.71051e+07	9.65298e+07	9.92344e+07	3.0137e+07	4.03747e+07	3.95336e+07	8.69769e+07	8.51191e+07	5.67885e+07	2.79575e+07	2.27023e+07	4.32713e+07	8.14481e+07	1.09143e+08	6.16617e+07	5.27018e+07	6.57234e+07	7.81488e+07	6.55753e+07	8.36685e+07	7.8634e+07	4.17644e+07	6.6448e+07	4.81458e+07	7.62514e+07	7.65052e+07	9.5649e+07	4.7729e+07	3.25461e+07	3.09329e+07	1.14612e+08	9.22189e+07	8.63287e+07	6.3536e+07	6.29327e+07	5.53212e+07	8.8533e+07	1.2105e+08	8.36136e+07	8.56402e+07	9.09955e+07	9.11698e+07	8.3836e+07	1.0635e+08	1.01916e+08
P08957	1.95538e+08	2.55752e+08	2.50539e+08	1.51865e+08	1.56858e+08	1.62723e+08	2.07744e+08	2.13308e+08	2.3433e+08	1.58388e+08	1.40551e+08	1.71642e+08	2.29756e+08	2.35953e+08	2.14648e+08	1.44597e+08	1.36803e+08	1.76443e+08	1.71306e+08	1.85599e+08	1.71921e+08	1.60535e+08	1.62036e+08	1.50877e+08	1.4192e+08	1.38463e+08	1.53371e+08	1.28043e+08	1.20028e+08	1.07293e+08	2.06317e+08	1.77699e+08	2.02269e+08	1.17364e+08	1.23888e+08	1.14742e+08	1.63238e+08	1.3285e+08	2.03295e+08	1.12891e+08	1.25225e+08	1.31649e+08	1.46234e+08	1.61526e+08	1.38991e+08	1.36707e+08	1.03442e+08	1.61424e+08
P08622	6.21081e+08	7.2028e+08	6.59656e+08	4.35583e+08	3.99833e+08	3.82249e+08	5.55309e+08	4.59087e+08	5.76749e+08	3.91592e+08	3.89717e+08	4.46712e+08	8.51349e+08	9.02846e+08	8.45663e+08	4.48919e+08	3.8491e+08	4.43351e+08	4.45982e+08	4.28737e+08	4.22327e+08	4.10261e+08	4.34105e+08	4.3375e+08	6.47005e+08	6.74914e+08	6.15839e+08	4.72929e+08	4.65339e+08	5.08421e+08	9.60237e+08	7.83672e+08	9.53968e+08	4.88804e+08	4.72396e+08	3.95236e+08	5.73e+08	5.27013e+08	7.30567e+08	4.04218e+08	4.5458e+08	4.68539e+08	4.9398e+08	5.51678e+08	4.80827e+08	4.65521e+08	4.73648e+08	5.63738e+08
P0ABH9	2.38526e+08	2.00314e+08	2.13451e+08	2.31102e+08	2.01988e+08	2.20316e+08	2.08876e+08	2.94814e+08	2.20606e+08	2.37737e+08	2.30567e+08	1.84912e+08	1.8338e+08	1.45747e+08	2.3435e+08	2.34827e+08	2.43288e+08	1.89229e+08	1.89281e+08	2.32415e+08	2.19307e+08	1.97284e+08	2.32917e+08	2.292e+08	2.78963e+08	2.95506e+08	2.99912e+08	2.78954e+08	3.01586e+08	3.07215e+08	2.56403e+08	2.2666e+08	2.2312e+08	3.0451e+08	2.82715e+08	3.06828e+08	3.04802e+08	6.38533e+07	2.97351e+08	3.17586e+08	3.26985e+08	2.4897e+08	2.94664e+08	2.89648e+08	3.11556e+08	2.8625e+08	3.5309e+08	3.38006e+08
P08506	1.5854e+08	1.50163e+08	1.2431e+08	5.59045e+08	3.98034e+08	3.9088e+08	1.30942e+08	1.51015e+08	1.12071e+08	5.35446e+08	5.77893e+08	3.42913e+08	1.04073e+08	8.09618e+07	1.50038e+08	5.31903e+08	5.1979e+08	4.07646e+08	4.35268e+08	5.20951e+08	4.36091e+08	4.01013e+08	5.08354e+08	5.3556e+08	1.44757e+08	1.52545e+08	1.69288e+08	3.52925e+08	3.74951e+08	5.00037e+08	1.28549e+08	1.59479e+08	1.19642e+08	4.50184e+08	4.04691e+08	3.63608e+08	1.20057e+08	1.30785e+08	1.40735e+08	4.4987e+08	4.27045e+08	3.34163e+08	3.9897e+08	4.12791e+08	4.30432e+08	3.31933e+08	5.113e+08	4.44329e+08
P07003	1.36823e+08	1.06001e+08	1.13879e+08	3.93225e+08	3.915e+08	3.55786e+08	7.19023e+07	7.23902e+07	7.89959e+07	3.86327e+08	3.69506e+08	2.91658e+08	1.24535e+08	8.44474e+07	1.08183e+08	3.39409e+08	3.43339e+08	3.42354e+08	3.5909e+08	3.33831e+08	4.54785e+08	3.64759e+08	4.06754e+08	4.16737e+08	1.35219e+08	1.90062e+08	1.75847e+08	2.44284e+08	3.25342e+08	2.94313e+08	1.57333e+08	1.20048e+08	6.90029e+07	3.92169e+08	3.53001e+08	3.17228e+08	1.20095e+08	2.16375e+09	1.64173e+08	2.89755e+08	3.13848e+08	2.67079e+08	2.69988e+08	2.6638e+08	2.91478e+08	2.69214e+08	3.10597e+08	2.53268e+08
P0ABC7	2.89604e+08	3.02695e+08	2.96765e+08	2.73025e+08	2.61941e+08	2.61804e+08	3.48741e+08	3.29896e+08	3.51482e+08	2.72801e+08	2.74067e+08	2.29028e+08	3.14509e+08	2.7632e+08	3.2781e+08	2.65918e+08	3.18802e+08	2.89757e+08	2.46272e+08	3.01576e+08	3.10745e+08	2.779e+08	2.91345e+08	2.86277e+08	3.2521e+08	3.81611e+08	3.90655e+08	3.258e+08	3.27415e+08	3.74286e+08	4.60221e+08	4.1059e+08	4.16337e+08	3.53344e+08	3.55786e+08	3.17644e+08	3.0642e+08	1.73216e+08	3.86307e+08	3.22433e+08	3.49678e+08	3.09823e+08	3.5598e+08	3.8292e+08	4.03824e+08	3.40279e+08	3.93707e+08	3.55767e+08
P60560	3.97234e+08	3.4855e+08	4.3086e+08	2.24442e+08	2.05099e+08	2.22206e+08	1.07626e+09	8.98483e+08	1.09381e+09	2.29216e+08	2.16648e+08	2.47915e+08	2.75473e+08	3.07533e+08	2.67269e+08	1.86788e+08	2.03674e+08	2.36223e+08	2.42145e+08	2.01674e+08	2.19246e+08	2.19475e+08	2.40624e+08	2.13787e+08	4.50133e+08	3.89569e+08	4.55063e+08	2.69348e+08	2.53227e+08	2.25867e+08	1.09836e+09	1.07037e+09	1.17608e+09	1.75675e+08	2.07242e+08	2.48453e+08	4.23832e+08	1.78827e+08	3.25003e+08	2.336e+08	2.23294e+08	2.91978e+08	2.47754e+08	2.19099e+08	1.99018e+08	2.90727e+08	2.07732e+08	2.12444e+08
P42641	5.78624e+08	6.18869e+08	5.68165e+08	3.78311e+08	3.64984e+08	3.70634e+08	4.34183e+08	3.30076e+08	4.73973e+08	3.33472e+08	3.62378e+08	3.63934e+08	7.60786e+08	8.0634e+08	8.18118e+08	4.04007e+08	3.50333e+08	4.17562e+08	3.52263e+08	3.74533e+08	3.95702e+08	4.08056e+08	4.33379e+08	4.08173e+08	3.00712e+08	3.25235e+08	3.2683e+08	2.80022e+08	2.71858e+08	2.67739e+08	4.76227e+08	4.55013e+08	4.60975e+08	2.20263e+08	2.62533e+08	2.38998e+08	3.39204e+08	3.83773e+08	4.89847e+08	2.21756e+08	2.6163e+08	2.81776e+08	2.48621e+08	2.51853e+08	2.0956e+08	2.5296e+08	2.73671e+08	2.50639e+08
PJenny	2.10709e+10	2.89081e+10	3.36923e+10	1.43569e+10	1.49472e+10	1.29921e+10	2.18997e+10	1.7462e+10	2.74162e+10	1.24735e+10	1.41893e+10	1.65594e+10	3.64546e+10	3.84046e+10	2.80169e+10	1.49576e+10	1.26784e+10	1.49652e+10	1.55408e+10	1.44848e+10	1.38209e+10	1.30826e+10	1.52311e+10	1.6488e+10	2.68025e+10	2.55051e+10	2.46017e+10	2.15504e+10	1.9985e+10	1.92641e+10	4.4153e+10	4.32558e+10	4.82524e+10	2.33893e+10	2.06176e+10	1.78808e+10	2.82027e+10	1.21972e+10	3.65767e+10	1.74508e+10	1.79732e+10	2.3165e+10	2.04021e+10	1.56436e+10	1.44691e+10	1.788e+10	1.88742e+10	3.05437e+10
P33363	1.26691e+08	1.09005e+08	9.85966e+07	1.39781e+08	1.50722e+08	1.47001e+08	1.16233e+08	1.55757e+08	1.20576e+08	146495160	1.50794e+08	1.32716e+08	1.14004e+08	1.11445e+08	1.15532e+08	1.43046e+08	1.42472e+08	1.36583e+08	1.46828e+08	1.57445e+08	1.41093e+08	1.42345e+08	1.3622e+08	1.34847e+08	1.33018e+08	1.24587e+08	1.46104e+08	1.62926e+08	1.63521e+08	1.58939e+08	1.0016e+08	1.30589e+08	1.16112e+08	1.3438e+08	1.6006e+08	1.56096e+08	1.52967e+08	6.21871e+07	1.49312e+08	1.70398e+08	1.51952e+08	1.48588e+08	1.67228e+08	1.69501e+08	1.56905e+08	1.60081e+08	1.4932e+08	1.4112e+08
P0AFK0	1.71292e+08	1.53563e+08	1.43937e+08	1.86258e+08	1.87041e+08	1.87216e+08	1.56802e+08	1.62232e+08	1.55304e+08	1.86319e+08	1.93827e+08	1.71823e+08	2.46042e+08	2.47404e+08	2.54301e+08	1.79954e+08	1.82912e+08	1.90558e+08	1.85901e+08	1.90836e+08	2.02951e+08	1.88797e+08	1.87411e+08	1.76849e+08	1.73367e+08	2.02299e+08	1.70702e+08	1.84776e+08	1.78644e+08	1.68829e+08	1.49986e+08	1.44827e+08	1.42045e+08	1.81663e+08	1.77439e+08	1.82679e+08	3.87187e+08	2.0544e+08	2.78411e+08	1.87068e+08	1.89903e+08	1.93486e+08	1.83166e+08	1.83697e+08	1.83093e+08	1.88853e+08	1.83268e+08	1.53942e+08
P00954	3.42425e+08	2.77921e+08	2.54093e+08	3.24103e+08	3.01033e+08	3.15394e+08	3.85774e+08	3.51048e+08	3.60355e+08	3.11658e+08	3.20726e+08	2.66368e+08	3.01941e+08	3.02696e+08	3.59287e+08	2.79053e+08	3.19704e+08	2.5256e+08	2.79746e+08	2.8947e+08	3.08858e+08	3.03627e+08	3.01776e+08	3.00133e+08	3.35339e+08	3.65425e+08	3.62773e+08	3.18052e+08	3.3507e+08	3.52189e+08	3.57856e+08	3.42163e+08	3.17176e+08	3.49455e+08	3.6109e+08	3.64075e+08	3.55549e+08	8.71948e+08	3.71856e+08	3.89659e+08	3.17493e+08	2.69257e+08	3.27114e+08	3.15821e+08	3.51116e+08	3.19208e+08	3.80838e+08	2.79393e+08
P0A7A9	9.08851e+08	9.95443e+08	7.33145e+08	8.17821e+08	8.15782e+08	8.17641e+08	9.66177e+08	1.00735e+09	9.7411e+08	9.44748e+08	8.69928e+08	1.06118e+09	1.44775e+09	1.22875e+09	1.21991e+09	8.89915e+08	8.4528e+08	9.19771e+08	1.08283e+09	9.8454e+08	8.75038e+08	1.00777e+09	8.4246e+08	7.40908e+08	1.12118e+09	9.29405e+08	1.17576e+09	1.09662e+09	9.08431e+08	1.13386e+09	9.86279e+08	1.20317e+09	1.19545e+09	7.14483e+08	1.01803e+09	9.99196e+08	1.21603e+09	5.26686e+08	1.32313e+09	1.128e+09	8.96087e+08	9.86254e+08	8.97548e+08	1.0934e+09	9.75698e+08	1.18074e+09	1.12252e+09	7.05609e+08
P0AFK9	4.2192e+08	3.3241e+08	3.3382e+08	5.53969e+08	5.56468e+08	5.74863e+08	3.08914e+08	4.51639e+08	2.25617e+08	6.69166e+08	6.5494e+08	5.30554e+08	2.05541e+08	2.13069e+08	2.73133e+08	5.15802e+08	5.31232e+08	5.25662e+08	5.64174e+08	5.79358e+08	6.18726e+08	5.58995e+08	5.48026e+08	6.0737e+08	5.25483e+08	5.61299e+08	5.85971e+08	5.4163e+08	6.17303e+08	6.27854e+08	2.32563e+08	2.75128e+08	2.23291e+08	5.59942e+08	6.43168e+08	6.42518e+08	3.93809e+08	2.22083e+08	4.07752e+08	5.81988e+08	6.0391e+08	5.29785e+08	6.55073e+08	5.80791e+08	6.78627e+08	5.23698e+08	6.57911e+08	5.53433e+08
P60906	2.73873e+08	2.176e+08	2.52326e+08	2.70122e+08	2.58969e+08	2.70171e+08	2.52729e+08	2.61425e+08	2.89212e+08	2.61315e+08	2.63605e+08	2.14609e+08	2.5808e+08	2.79133e+08	3.25097e+08	2.52025e+08	2.68771e+08	2.40232e+08	2.24868e+08	2.24389e+08	2.68596e+08	2.43984e+08	2.64876e+08	2.72807e+08	2.62631e+08	3.22574e+08	3.03287e+08	2.57013e+08	2.59686e+08	2.78125e+08	3.18008e+08	3.11914e+08	2.99009e+08	3.24714e+08	2.9752e+08	2.63052e+08	2.89027e+08	1.60948e+08	2.88225e+08	2.76928e+08	2.4371e+08	2.30158e+08	2.8258e+08	2.56871e+08	3.17131e+08	2.29806e+08	2.78446e+08	2.3641e+08
P33195	7.36109e+07	8.32656e+07	1.00937e+08	1.27734e+08	1.14512e+08	1.3469e+08	1.33443e+08	1.2524e+08	1.46351e+08	1.4873e+08	1.51766e+08	1.00136e+08	1.09622e+08	1.22877e+08	1.09318e+08	1.24412e+08	1.36656e+08	1.13734e+08	1.13134e+08	1.29785e+08	1.38965e+08	2.18426e+08	1.22125e+08	1.30439e+08	8.04677e+07	1.31098e+08	1.12173e+08	1.49945e+08	1.46957e+08	1.29968e+08	1.90199e+08	1.6613e+08	1.59655e+08	2.05326e+08	1.64375e+08	1.52856e+08	1.14728e+08	1.43729e+08	1.1937e+08	1.5783e+08	1.52255e+08	1.29776e+08	1.63654e+08	1.69498e+08	2.34525e+08	1.45595e+08	1.45611e+08	1.62136e+08
P30859	2.02415e+08	1.75679e+08	1.60148e+08	2.81649e+08	3.09474e+08	3.07351e+08	1.71365e+08	2.36119e+08	1.29219e+08	3.16216e+08	3.07794e+08	3.2337e+08	1.35326e+08	1.30341e+08	1.55871e+08	3.41613e+08	3.27484e+08	2.8323e+08	3.12115e+08	3.20893e+08	3.09337e+08	3.12631e+08	3.03595e+08	2.9768e+08	3.19913e+08	2.56032e+08	3.26134e+08	3.49283e+08	3.60233e+08	3.77433e+08	1.00844e+08	1.71392e+08	1.51854e+08	2.36435e+08	3.34691e+08	3.53954e+08	2.68289e+08	1.44546e+08	2.07672e+08	3.83435e+08	3.24731e+08	3.65888e+08	3.20065e+08	3.41074e+08	2.88011e+08	3.5656e+08	3.88148e+08	2.66766e+08
P16703	2.95329e+08	3.31905e+08	2.91012e+08	2.82041e+08	3.32622e+08	3.20562e+08	3.10427e+08	2.87756e+08	3.31208e+08	3.12905e+08	3.67099e+08	2.8582e+08	3.55209e+08	3.37265e+08	3.89531e+08	3.58802e+08	3.4561e+08	2.91391e+08	2.44095e+08	2.94357e+08	2.63034e+08	2.51645e+08	2.73059e+08	2.86422e+08	3.11549e+08	2.59492e+08	2.98243e+08	2.68904e+08	3.30089e+08	3.16762e+08	2.21664e+08	2.84956e+08	2.56859e+08	2.57438e+08	3.9334e+08	3.61598e+08	3.95641e+08	7.75238e+08	3.69354e+08	3.25436e+08	2.41913e+08	2.64752e+08	2.61265e+08	2.01857e+08	2.30229e+08	2.5055e+08	2.86592e+08	2.58985e+08
P0AE06	2.67547e+08	2.19496e+08	2.94162e+08	2.00741e+08	2.76693e+08	1.9344e+08	2.38318e+08	2.62911e+08	2.2682e+08	2.43156e+08	2.5815e+08	1.91553e+08	1.93626e+08	1.53134e+08	2.51019e+08	2.36526e+08	4.06789e+08	2.60111e+08	2.22726e+08	2.5905e+08	2.81645e+08	1.01074e+08	2.78762e+08	2.46281e+08	2.73174e+08	4.5114e+08	3.44686e+08	3.25433e+08	3.14202e+08	3.08854e+08	4.29412e+08	2.6041e+08	2.28886e+08	4.76231e+08	3.76981e+08	3.35162e+08	4.57573e+08	1.15856e+08	3.78878e+08	3.90902e+08	5.14481e+08	3.61702e+08	4.57267e+08	5.19866e+08	5.18151e+08	4.08149e+08	4.55972e+08	5.14674e+08
P69797	5.08498e+08	5.51654e+08	4.63379e+08	9.0292e+08	9.53397e+08	9.18193e+08	7.34084e+08	7.16491e+08	7.15112e+08	8.38144e+08	8.45612e+08	1.03278e+09	4.5559e+08	4.66299e+08	4.56724e+08	9.93484e+08	9.64583e+08	8.96041e+08	8.29641e+08	8.63961e+08	7.94993e+08	8.97821e+08	8.29644e+08	7.8966e+08	4.75556e+08	5.04986e+08	5.20348e+08	8.9902e+08	8.59168e+08	9.5014e+08	5.73527e+08	6.66613e+08	6.54176e+08	7.92778e+08	8.54825e+08	8.92336e+08	6.13564e+08	2.85566e+08	5.36116e+08	8.75109e+08	9.74466e+08	8.98794e+08	7.49502e+08	9.19287e+08	7.20021e+08	9.45169e+08	9.47481e+08	8.83853e+08
P0ACC7	2.13447e+08	2.08003e+08	1.70873e+08	1.66569e+08	1.69513e+08	1.77822e+08	3.80838e+08	3.17419e+08	3.59215e+08	2.02934e+08	1.89123e+08	1.80672e+08	2.62574e+08	2.66011e+08	2.62251e+08	1.62754e+08	1.71557e+08	1.79104e+08	2.19507e+08	2.07216e+08	2.17138e+08	1.99966e+08	1.88062e+08	1.94682e+08	2.23031e+08	1.89946e+08	2.38311e+08	1.59453e+08	1.75286e+08	1.75068e+08	3.35443e+08	3.02164e+08	2.92893e+08	1.33367e+08	1.94398e+08	1.7806e+08	3.40502e+08	1.73263e+08	2.76627e+08	1.98153e+08	1.93315e+08	1.64888e+08	1.70149e+08	1.77139e+08	1.6941e+08	1.98423e+08	1.6745e+08	1.31729e+08
P07024	1.67757e+08	1.38583e+08	1.30992e+08	2.54367e+08	3.3144e+08	2.88466e+08	1.05959e+08	1.42986e+08	9.48788e+07	2.9826e+08	3.00138e+08	2.44029e+08	9.72063e+07	9.02182e+07	1.17269e+08	2.88405e+08	2.77633e+08	2.64336e+08	2.63701e+08	2.98785e+08	2.65587e+08	3.0283e+08	2.85087e+08	2.62177e+08	1.94665e+08	1.58352e+08	2.01104e+08	2.57041e+08	2.54221e+08	2.90892e+08	1.01805e+08	1.1734e+08	9.19271e+07	2.30636e+08	2.80747e+08	2.71737e+08	1.67273e+08	1.01071e+08	1.376e+08	2.73994e+08	2.44414e+08	2.38933e+08	2.47598e+08	1.98578e+08	2.07585e+08	2.41053e+08	2.73883e+08	2.38895e+08
P0C8J6	5.30384e+08	4.87655e+08	4.89734e+08	1.08719e+09	1.35774e+09	1.19846e+09	5.52875e+08	8.2076e+08	6.1612e+08	9.46418e+08	9.22418e+08	1.01569e+09	6.33441e+08	7.38004e+08	7.15726e+08	1.06887e+09	1.02344e+09	1.15251e+09	1.00163e+09	8.73041e+08	1.0069e+09	1.01138e+09	9.75359e+08	9.31713e+08	4.78241e+08	4.61927e+08	5.2541e+08	9.08834e+08	1.00956e+09	8.59137e+08	3.69582e+08	4.62029e+08	4.42534e+08	6.62374e+08	1.03652e+09	9.73503e+08	1.27792e+09	6.77786e+08	8.29929e+08	8.71724e+08	9.11176e+08	1.15994e+09	8.54959e+08	6.79643e+08	7.0804e+08	9.16485e+08	8.26247e+08	6.70101e+08
P09147	9.92282e+07	1.1944e+08	1.16439e+08	2.167e+08	2.22308e+08	2.28436e+08	7.30808e+08	5.39319e+08	5.4457e+08	2.50633e+08	2.15633e+08	2.08968e+08	1.31546e+08	1.345e+08	1.46232e+08	2.00284e+08	1.91439e+08	2.17915e+08	2.01822e+08	2.10398e+08	2.18058e+08	2.18652e+08	2.34616e+08	2.27893e+08	1.02999e+08	1.03373e+08	1.00229e+08	1.9156e+08	1.99044e+08	2.00671e+08	3.07618e+08	3.92154e+08	2.44849e+08	2.15571e+08	2.07373e+08	2.10246e+08	1.73249e+08	1.31139e+08	1.62743e+08	1.92618e+08	2.01815e+08	1.91858e+08	1.72851e+08	1.55709e+08	1.58924e+08	2.10062e+08	2.05094e+08	1.90061e+08
P0AEB2	3.31825e+08	3.09771e+08	2.55949e+08	3.07079e+08	3.14684e+08	3.08572e+08	3.86665e+08	3.85103e+08	3.40175e+08	3.36542e+08	3.23555e+08	2.63579e+08	2.59495e+08	2.37374e+08	3.58533e+08	3.06206e+08	3.00368e+08	3.26788e+08	3.05097e+08	3.22341e+08	3.22248e+08	3.3457e+08	3.08303e+08	2.89104e+08	3.00411e+08	3.08475e+08	3.27868e+08	3.09154e+08	2.89493e+08	2.91984e+08	2.80486e+08	2.83679e+08	3.19633e+08	2.94237e+08	2.76008e+08	2.93843e+08	2.45687e+08	1.99019e+08	3.1206e+08	2.7623e+08	2.99631e+08	2.52242e+08	3.09593e+08	3.6518e+08	4.00389e+08	2.62948e+08	2.82688e+08	3.32287e+08
P67910	3.90877e+08	4.08644e+08	4.23857e+08	4.10001e+08	3.76562e+08	4.1878e+08	6.07904e+08	5.17685e+08	6.14036e+08	4.3334e+08	4.51972e+08	3.91264e+08	6.14154e+08	5.52236e+08	5.61717e+08	3.81956e+08	3.77075e+08	4.11094e+08	4.26546e+08	4.01379e+08	4.28548e+08	4.27201e+08	3.94253e+08	4.30043e+08	3.80722e+08	4.82473e+08	4.71428e+08	3.96954e+08	3.9216e+08	4.13819e+08	4.81004e+08	5.43642e+08	4.24379e+08	4.95734e+08	3.97671e+08	3.77617e+08	7.50019e+08	3.14974e+08	7.06612e+08	4.17313e+08	4.19854e+08	3.52249e+08	4.46314e+08	4.51216e+08	5.02094e+08	3.87771e+08	3.81786e+08	4.3636e+08
P77735	1.00269e+08	8.74571e+07	7.83129e+07	2.58523e+08	2.61407e+08	2.81657e+08	6.45866e+07	7.7623e+07	5.62282e+07	2.89611e+08	2.74499e+08	2.65378e+08	6.9899e+07	6.64287e+07	7.59858e+07	2.71465e+08	2.67928e+08	2.78845e+08	3.61803e+08	3.57737e+08	3.61104e+08	3.0012e+08	2.73946e+08	2.84065e+08	1.06886e+08	1.05368e+08	1.02173e+08	2.06915e+08	2.09983e+08	2.42985e+08	6.38394e+07	6.05476e+07	7.28859e+07	2.09499e+08	2.00294e+08	2.18042e+08	6.62629e+07	5.01321e+07	6.15167e+07	2.18176e+08	2.44424e+08	2.12932e+08	2.37374e+08	2.63995e+08	2.32975e+08	2.31393e+08	2.21322e+08	2.18988e+08
P11875	2.11678e+08	2.07879e+08	1.98645e+08	1.86422e+08	2.0252e+08	2.14799e+08	2.72112e+08	2.58966e+08	3.09361e+08	1.85463e+08	2.07917e+08	1.53299e+08	2.11804e+08	1.80083e+08	2.39465e+08	1.95464e+08	2.00611e+08	1.90027e+08	1.78631e+08	1.90114e+08	2.03858e+08	1.97387e+08	1.77688e+08	1.96945e+08	2.30238e+08	2.95325e+08	2.68526e+08	2.21679e+08	2.1912e+08	2.45267e+08	3.03007e+08	3.24087e+08	2.8094e+08	2.77452e+08	2.62787e+08	2.15869e+08	2.2639e+08	1.83189e+08	2.62315e+08	2.29392e+08	2.1463e+08	1.86202e+08	2.51146e+08	2.38775e+08	3.00482e+08	2.10001e+08	2.38162e+08	2.01823e+08
P31120	3.00678e+08	2.90704e+08	2.97391e+08	3.11268e+08	2.81034e+08	2.90125e+08	3.64475e+08	3.30902e+08	3.65699e+08	3.04513e+08	2.99571e+08	2.72437e+08	2.95226e+08	3.06285e+08	3.80224e+08	2.80125e+08	2.87284e+08	2.76054e+08	2.73981e+08	2.78217e+08	3.18668e+08	2.76064e+08	3.04852e+08	3.10398e+08	3.04748e+08	2.99951e+08	3.1803e+08	2.72661e+08	3.21403e+08	3.106e+08	3.99477e+08	3.57669e+08	3.2459e+08	2.85154e+08	3.35874e+08	3.12148e+08	3.81471e+08	5.642e+08	3.58889e+08	3.29795e+08	2.69721e+08	2.63867e+08	3.08405e+08	2.55064e+08	3.09507e+08	2.6076e+08	3.07683e+08	2.33223e+08
P30178	1.63839e+08	2.54952e+08	1.94177e+08	2.11716e+08	2.12928e+08	2.19216e+08	1.21104e+08	1.54711e+08	1.08135e+08	2.35684e+08	2.20286e+08	2.61201e+08	2.17734e+08	2.21789e+08	1.92949e+08	1.97641e+08	2.55775e+08	1.95877e+08	2.39835e+08	1.85747e+08	1.91091e+08	2.58589e+08	2.07044e+08	1.89186e+08	1.57027e+08	1.57568e+08	2.04157e+08	2.08059e+08	2.52997e+08	2.45281e+08	1.54307e+08	1.44613e+08	1.39928e+08	2.1416e+08	2.87343e+08	2.33401e+08	1.79091e+08	8.1034e+06	1.73674e+08	2.54438e+08	2.3194e+08	2.27822e+08	2.07826e+08	1.65113e+08	1.92482e+08	2.55109e+08	2.17799e+08	1.84962e+08
P07017	2.96383e+07	9.58157e+06	1.01784e+08	3.91762e+07	2.63632e+07	2.96592e+07	1.23106e+07	1.55235e+07	1.91749e+07	3.4703e+07	3.53586e+07	3.24951e+07	1.53676e+07	1.57562e+07	1.13512e+07	2.71159e+07	3.04461e+08	8.36521e+07	3.40693e+07	4.49565e+07	5.1389e+07	3.82359e+07	3.317e+07	3.36022e+07	1.23441e+08	3.21983e+08	2.88735e+08	2.3596e+08	2.48308e+08	2.84491e+08	2.20575e+08	9.87143e+07	1.33038e+08	4.08169e+08	2.96866e+08	3.05326e+08	2.36924e+08	6.2863e+07	2.46429e+08	3.50171e+08	6.54289e+08	3.59906e+08	4.18262e+08	4.73344e+08	4.47508e+08	4.19453e+08	3.5432e+08	3.81817e+08
P06149	1.49939e+08	1.43394e+08	1.19461e+08	1.7339e+08	1.8541e+08	1.93373e+08	8.88252e+07	1.24424e+08	9.26512e+07	1.72525e+08	1.75883e+08	1.75645e+08	1.42729e+08	1.42983e+08	1.36923e+08	1.83115e+08	1.92052e+08	1.89186e+08	1.69158e+08	1.68223e+08	1.65786e+08	1.99961e+08	1.77601e+08	1.84545e+08	1.76729e+08	2.06973e+08	2.09903e+08	2.15233e+08	2.10329e+08	2.40683e+08	9.26374e+07	1.10119e+08	1.40291e+08	2.43542e+08	2.32228e+08	2.0306e+08	1.26819e+08	4.65749e+07	1.50205e+08	2.30631e+08	2.35357e+08	1.95305e+08	1.93874e+08	2.24226e+08	2.3191e+08	2.29498e+08	2.33336e+08	1.87894e+08
P30860	4.23388e+08	2.95802e+08	3.44428e+08	5.74947e+08	5.17247e+08	5.7183e+08	3.70011e+08	5.95206e+08	2.22287e+08	6.92694e+08	6.78283e+08	5.86786e+08	2.42078e+08	2.92799e+08	3.27485e+08	5.83406e+08	6.03028e+08	5.6159e+08	6.8747e+08	6.97342e+08	6.51604e+08	6.20118e+08	6.34647e+08	6.3013e+08	6.65203e+08	6.44031e+08	7.76047e+08	6.86509e+08	6.74067e+08	7.01661e+08	3.2862e+08	3.59143e+08	3.96044e+08	5.69465e+08	6.77697e+08	6.87232e+08	5.52078e+08	3.14269e+08	4.48729e+08	7.38593e+08	6.38451e+08	5.83263e+08	7.37066e+08	7.53335e+08	7.04509e+08	6.33724e+08	6.77742e+08	6.22589e+08
P0A9Q5	3.82443e+08	3.94207e+08	3.86222e+08	3.67174e+08	3.42306e+08	3.3512e+08	3.51666e+08	3.66427e+08	3.32958e+08	3.70724e+08	3.65135e+08	3.60164e+08	4.40032e+08	4.60502e+08	4.11533e+08	3.4384e+08	3.12603e+08	3.69709e+08	3.84443e+08	3.65729e+08	3.74563e+08	3.56554e+08	3.47014e+08	3.50402e+08	3.42428e+08	3.39544e+08	3.45313e+08	3.009e+08	2.91122e+08	2.8531e+08	2.79857e+08	2.96424e+08	2.62958e+08	3.22992e+08	2.97382e+08	2.9006e+08	4.53668e+08	4.7945e+07	3.89377e+08	2.99858e+08	3.19945e+08	3.24423e+08	3.33555e+08	3.49614e+08	3.47674e+08	3.04064e+08	2.75928e+08	3.21246e+08
P0AE18	4.02615e+08	4.1429e+08	3.85786e+08	3.41905e+08	3.55568e+08	3.73112e+08	3.43593e+08	3.67304e+08	3.79397e+08	3.3723e+08	3.36733e+08	3.4943e+08	6.00086e+08	6.47584e+08	6.36363e+08	3.21488e+08	3.60188e+08	3.51195e+08	3.42424e+08	3.29615e+08	3.26855e+08	3.31069e+08	3.11613e+08	3.22785e+08	3.5521e+08	3.46775e+08	3.66314e+08	3.14082e+08	3.11608e+08	3.19512e+08	3.05382e+08	3.07709e+08	3.12472e+08	2.26997e+08	3.32506e+08	3.37605e+08	8.1769e+08	5.16751e+08	5.56157e+08	3.29295e+08	3.02151e+08	3.2938e+08	3.21411e+08	2.78495e+08	2.82289e+08	3.55392e+08	2.75924e+08	2.61051e+08
P18335	1.80776e+08	2.50284e+08	2.72267e+08	3.03932e+08	2.47096e+08	2.88549e+08	3.21326e+08	4.12487e+08	3.72281e+08	3.04896e+08	2.98406e+08	3.00855e+08	3.11183e+08	3.09627e+08	2.47902e+08	2.37404e+08	2.54686e+08	3.2994e+08	3.44886e+08	3.1198e+08	2.87488e+08	3.10289e+08	2.94726e+08	2.69313e+08	2.55028e+08	3.40387e+08	3.01248e+08	3.53773e+08	3.16093e+08	2.76122e+08	3.87164e+08	4.17253e+08	4.27019e+08	3.4399e+08	3.64447e+08	3.11179e+08	3.20244e+08	3.11991e+08	3.73929e+08	3.36216e+08	3.3304e+08	3.27091e+08	4.32868e+08	4.06783e+08	4.71147e+08	3.99097e+08	2.87095e+08	3.69374e+08
P31979	2.41076e+08	1.36062e+08	1.50361e+08	3.09861e+08	2.15484e+08	2.23903e+08	2.73979e+08	1.978e+08	1.86826e+08	3.14143e+08	3.10875e+08	1.82235e+08	1.31597e+08	1.24644e+08	1.49485e+08	3.35729e+08	2.18051e+08	2.12396e+08	1.98467e+08	2.29969e+08	3.30093e+08	2.06516e+08	3.14872e+08	2.70832e+08	1.36604e+08	2.78782e+08	1.51741e+08	1.76048e+08	2.72464e+08	1.74748e+08	1.42016e+08	1.45842e+08	1.3271e+08	1.925e+08	2.90445e+08	2.71481e+08	1.58089e+08	4.86656e+07	1.47821e+08	2.63542e+08	2.64767e+08	1.71365e+08	3.13531e+08	1.96269e+08	3.17864e+08	1.87665e+08	2.60165e+08	1.98542e+08
P0C0V0	2.90284e+08	2.71858e+08	2.28918e+08	3.08315e+08	2.9938e+08	2.94352e+08	2.66499e+08	2.64905e+08	2.65718e+08	3.13418e+08	3.21431e+08	2.86749e+08	5.28753e+08	4.5357e+08	5.45754e+08	3.16032e+08	3.12464e+08	3.19776e+08	2.83939e+08	2.9315e+08	2.86413e+08	3.23254e+08	2.8663e+08	3.05163e+08	2.28402e+08	2.35315e+08	2.52442e+08	2.54127e+08	2.73913e+08	2.86048e+08	1.83715e+08	2.06992e+08	1.92207e+08	2.72583e+08	2.52399e+08	2.61589e+08	5.37488e+08	5.02051e+08	4.59724e+08	2.82234e+08	2.90155e+08	2.65612e+08	2.38693e+08	2.71252e+08	2.64956e+08	2.70716e+08	2.48246e+08	2.47701e+08
P15042	1.08098e+08	8.90467e+07	8.53769e+07	1.20316e+08	1.21556e+08	1.13766e+08	1.20791e+08	1.11291e+08	1.34349e+08	1.07939e+08	1.07926e+08	7.94177e+07	1.10124e+08	1.17926e+08	1.52939e+08	1.22244e+08	1.25086e+08	9.88467e+07	8.63529e+07	1.03779e+08	1.17526e+08	1.03e+08	1.15443e+08	1.27622e+08	9.60249e+07	1.28928e+08	1.04317e+08	1.0056e+08	1.15725e+08	1.41091e+08	1.2299e+08	1.04262e+08	9.45051e+07	1.29771e+08	1.33438e+08	1.28578e+08	1.46336e+08	8.10597e+07	1.34778e+08	1.37503e+08	1.06228e+08	1.05878e+08	1.06758e+08	1.03168e+08	9.17932e+07	1.04718e+08	1.53907e+08	9.9012e+07
P0ACB2	1.86593e+08	1.84155e+08	1.83652e+08	1.53224e+08	1.58658e+08	1.51515e+08	2.20084e+08	2.27693e+08	2.03989e+08	1.58799e+08	1.74753e+08	1.46344e+08	1.03828e+08	1.04496e+08	1.23838e+08	1.59351e+08	1.56003e+08	1.53693e+08	1.41272e+08	1.62697e+08	1.57946e+08	1.89818e+08	1.52585e+08	1.57163e+08	1.97553e+08	2.02137e+08	2.02371e+08	1.67658e+08	1.66995e+08	1.61156e+08	1.85274e+08	1.70925e+08	1.66462e+08	1.48384e+08	1.89587e+08	1.74796e+08	1.32034e+08	1.61997e+08	1.34835e+08	1.87168e+08	1.3899e+08	1.58541e+08	1.60203e+08	1.43737e+08	1.45674e+08	1.7448e+08	1.6383e+08	1.41253e+08
P0A847	1.82739e+08	2.03937e+08	2.10716e+08	1.2968e+08	1.26101e+08	1.23468e+08	1.29273e+08	1.45465e+08	1.86173e+08	1.19303e+08	1.13113e+08	1.34151e+08	2.84834e+08	3.09179e+08	3.11241e+08	1.11378e+08	1.09148e+08	1.42606e+08	1.25072e+08	1.28619e+08	1.31373e+08	1.30089e+08	1.26121e+08	1.25594e+08	1.38271e+08	1.50382e+08	1.2546e+08	1.04224e+08	1.01481e+08	8.80744e+07	1.97996e+08	1.72887e+08	2.03082e+08	9.36005e+07	1.02e+08	1.02498e+08	2.60205e+08	1.07628e+08	2.51257e+08	9.64082e+07	9.75215e+07	1.23694e+08	1.21644e+08	1.10756e+08	9.94271e+07	1.1232e+08	9.21975e+07	1.04487e+08
P0A9P4	6.54476e+08	5.65285e+08	5.85176e+08	4.81848e+08	4.73139e+08	4.64954e+08	5.4179e+08	5.63305e+08	5.21674e+08	4.98644e+08	4.88521e+08	4.02712e+08	5.83977e+08	5.70153e+08	6.96818e+08	4.72953e+08	4.89143e+08	4.3257e+08	4.29797e+08	4.68288e+08	4.44364e+08	4.56162e+08	4.54669e+08	4.87625e+08	6.92215e+08	6.45652e+08	6.66001e+08	4.52867e+08	4.91189e+08	5.23569e+08	5.2101e+08	5.09924e+08	4.23895e+08	4.24824e+08	5.24513e+08	5.01781e+08	7.56888e+08	5.20014e+08	6.62748e+08	5.32507e+08	4.35659e+08	4.17621e+08	4.94424e+08	4.44615e+08	4.89698e+08	4.54892e+08	4.91071e+08	4.63877e+08
P60785	3.00868e+08	2.71946e+08	2.59988e+08	2.43814e+08	2.42863e+08	2.43528e+08	3.02583e+08	2.71868e+08	3.62756e+08	2.20701e+08	2.50274e+08	1.87438e+08	2.91621e+08	2.70101e+08	3.63593e+08	2.40789e+08	2.42314e+08	2.20479e+08	2.11733e+08	2.28516e+08	2.60658e+08	2.0469e+08	2.44509e+08	2.53809e+08	2.34034e+08	2.83157e+08	2.51731e+08	2.07827e+08	2.07857e+08	2.04049e+08	3.16897e+08	3.05641e+08	2.96618e+08	2.56356e+08	2.41334e+08	2.1146e+08	2.64416e+08	2.87481e+08	2.81089e+08	2.13967e+08	1.99432e+08	1.91393e+08	2.28642e+08	1.91678e+08	2.7322e+08	1.83238e+08	2.02317e+08	1.85351e+08
P0ACP7	3.37485e+08	2.96153e+08	2.75229e+08	3.01882e+08	2.99937e+08	2.95457e+08	2.83898e+08	2.89754e+08	2.91069e+08	3.01544e+08	3.0202e+08	2.53532e+08	3.15746e+08	3.13849e+08	3.72374e+08	2.95704e+08	3.01432e+08	2.84235e+08	2.43383e+08	2.82781e+08	2.89004e+08	2.93324e+08	2.96486e+08	3.16508e+08	2.99264e+08	3.28031e+08	3.2687e+08	2.90991e+08	2.95828e+08	3.17069e+08	2.44621e+08	2.30729e+08	2.24189e+08	2.97763e+08	3.30141e+08	2.89388e+08	2.76591e+08	9.10296e+07	2.9676e+08	3.07706e+08	3.10098e+08	2.65927e+08	3.00531e+08	2.93992e+08	3.00208e+08	2.78622e+08	3.27428e+08	2.85301e+08
P0A6T5	4.30123e+08	4.88947e+08	4.66173e+08	3.69535e+08	3.79749e+08	3.89688e+08	4.52629e+08	4.67204e+08	5.34558e+08	3.7229e+08	3.53745e+08	3.65079e+08	4.19021e+08	4.15972e+08	4.02793e+08	3.4361e+08	3.63296e+08	3.84295e+08	3.0576e+08	3.24769e+08	3.05793e+08	3.35301e+08	3.47513e+08	2.9659e+08	7.45905e+08	7.0112e+08	7.80527e+08	5.24409e+08	4.88449e+08	5.50568e+08	3.98432e+08	4.73315e+08	4.67561e+08	5.99356e+08	5.33757e+08	5.19391e+08	4.01745e+08	4.49261e+08	5.17541e+08	4.76192e+08	4.8592e+08	4.40549e+08	4.97966e+08	4.68521e+08	5.67117e+08	5.36471e+08	5.31659e+08	4.56466e+08
P13482	5.69119e+07	4.54422e+07	4.49312e+07	3.21602e+08	2.93792e+08	3.1187e+08	2.43313e+07	3.17433e+07	1.8518e+07	3.50979e+08	3.22516e+08	2.67171e+08	2.80224e+07	2.35455e+07	3.27774e+07	2.96197e+08	3.16847e+08	2.9605e+08	3.07518e+08	3.41881e+08	3.37228e+08	3.15296e+08	3.20185e+08	3.15807e+08	6.29748e+07	5.59139e+07	6.90011e+07	2.72263e+08	2.85846e+08	2.81942e+08	3.27916e+07	4.02533e+07	3.04316e+07	2.49655e+08	2.41283e+08	2.87302e+08	3.37195e+07	1.056e+08	3.42388e+07	2.80936e+08	2.61981e+08	2.68485e+08	2.72954e+08	2.57423e+08	2.12893e+08	2.6116e+08	2.86094e+08	2.7402e+08
P0ABC3	4.36222e+07	3.32266e+07	1.26645e+08	2.86422e+07	3.57282e+07	2.79155e+07	5.98443e+07	4.42269e+07	4.60472e+07	4.1129e+07	4.50092e+07	3.4065e+07	3.01112e+07	3.47906e+07	2.53447e+07	3.21354e+07	2.1898e+08	7.46506e+07	4.31639e+07	4.09347e+07	5.3085e+07	5.1435e+07	3.64088e+07	3.25247e+07	9.77453e+07	2.44301e+08	1.73173e+08	1.65563e+08	1.42647e+08	1.49609e+08	2.9714e+08	1.32033e+08	1.47999e+08	2.85512e+08	2.112e+08	1.55e+08	2.90902e+08	2.09024e+08	2.62515e+08	1.80474e+08	2.64254e+08	2.06566e+08	2.70127e+08	3.22784e+08	3.19655e+08	2.40593e+08	1.8815e+08	3.1022e+08
P09372	1.02502e+09	1.17251e+09	1.05691e+09	7.08107e+08	7.60268e+08	6.91747e+08	1.03063e+09	1.01001e+09	1.0886e+09	6.67275e+08	6.80398e+08	8.43297e+08	1.13991e+09	1.2183e+09	1.10215e+09	7.62819e+08	7.51765e+08	8.11767e+08	1.02963e+09	9.33206e+08	9.07382e+08	7.43743e+08	7.69327e+08	7.11453e+08	1.42807e+09	1.34513e+09	1.52585e+09	9.77809e+08	9.07479e+08	9.96663e+08	1.22847e+09	1.32388e+09	1.59193e+09	7.96446e+08	9.75817e+08	8.1773e+08	1.09933e+09	1.51914e+09	1.15837e+09	8.134e+08	8.7405e+08	1.00614e+09	1.08625e+09	1.20359e+09	9.58289e+08	9.81065e+08	9.22904e+08	9.96096e+08
P10121	2.15508e+08	1.89397e+08	1.45942e+08	2.01142e+08	1.9525e+08	1.91446e+08	2.61586e+08	2.45807e+08	2.49791e+08	1.99253e+08	1.88969e+08	1.46054e+08	2.05716e+08	2.01384e+08	2.59717e+08	1.84671e+08	1.8371e+08	1.667e+08	1.68032e+08	1.87256e+08	1.94688e+08	1.7672e+08	1.83211e+08	1.80533e+08	1.61759e+08	1.92949e+08	2.05526e+08	1.52926e+08	1.51228e+08	1.71926e+08	1.99896e+08	2.25035e+08	2.09439e+08	1.52599e+08	1.75489e+08	1.59874e+08	2.2017e+08	2.37207e+08	2.25596e+08	1.59574e+08	1.65938e+08	1.57808e+08	1.64148e+08	1.76139e+08	1.81851e+08	1.59163e+08	1.63035e+08	1.63726e+08
P33599	9.95383e+07	6.13281e+07	7.95153e+07	1.35651e+08	1.33211e+08	1.43957e+08	6.20384e+07	1.02899e+08	1.17628e+08	1.69702e+08	1.46089e+08	8.49572e+07	4.47299e+07	9.27636e+07	6.05739e+07	1.30909e+08	2.32201e+08	1.32724e+08	9.22904e+07	1.18727e+08	1.39673e+08	1.28529e+08	1.07805e+08	1.34827e+08	1.02791e+08	2.55411e+08	1.93372e+08	2.1686e+08	2.29472e+08	2.18014e+08	1.94591e+08	1.54693e+08	1.24898e+08	3.66707e+08	2.69688e+08	2.50501e+08	2.57864e+08	7.83114e+07	2.41242e+08	2.61755e+08	2.87463e+08	2.09838e+08	3.06681e+08	2.92158e+08	3.68504e+08	2.37629e+08	2.61165e+08	2.86937e+08
P76116	4.87115e+08	4.34914e+08	4.08478e+08	4.33256e+08	4.19663e+08	4.10601e+08	5.38863e+08	5.51591e+08	4.79468e+08	4.69195e+08	4.90955e+08	4.57944e+08	2.55805e+08	2.82195e+08	3.21469e+08	4.08991e+08	4.16154e+08	4.72997e+08	4.61026e+08	4.66756e+08	4.56364e+08	4.96217e+08	4.89425e+08	4.57289e+08	6.80989e+08	5.71758e+08	6.3422e+08	5.23537e+08	4.88805e+08	5.93386e+08	4.12228e+08	4.3481e+08	4.20944e+08	4.72975e+08	4.92268e+08	5.07939e+08	3.8874e+08	2.8023e+08	3.66887e+08	5.18456e+08	5.04359e+08	5.20036e+08	4.78056e+08	5.00007e+08	4.4233e+08	5.09502e+08	5.50286e+08	4.88004e+08
P08178	4.04364e+08	2.65628e+08	3.03387e+08	2.33554e+08	2.21471e+08	2.14753e+08	3.05932e+08	2.5981e+08	3.15129e+08	2.16016e+08	2.4142e+08	1.61294e+08	1.61989e+08	1.94296e+08	2.20115e+08	2.24134e+08	2.53114e+08	2.04545e+08	1.64537e+08	2.11163e+08	2.20757e+08	2.02694e+08	2.18388e+08	1.96918e+08	4.42355e+08	4.06927e+08	3.93434e+08	1.99372e+08	2.33774e+08	1.75815e+08	3.09505e+08	3.05953e+08	2.66691e+08	1.97284e+08	2.15137e+08	2.49149e+08	1.81015e+08	1.75973e+08	2.04508e+08	2.10458e+08	1.93718e+08	1.86527e+08	2.19164e+08	1.41188e+08	1.80483e+08	1.76271e+08	1.94531e+08	1.75917e+08
P31658	2.51268e+08	1.71908e+08	1.92834e+08	1.24392e+09	1.19163e+09	1.16044e+09	6.58548e+07	8.69794e+07	7.16134e+07	1.14774e+09	1.1933e+09	9.42479e+08	9.54867e+07	7.36381e+07	9.82689e+07	1.2163e+09	1.08426e+09	9.99319e+08	1.18049e+09	1.36813e+09	1.36021e+09	1.04391e+09	1.14129e+09	1.19088e+09	2.14004e+08	1.97177e+08	1.81456e+08	7.73273e+08	9.00936e+08	9.03736e+08	1.20026e+08	1.15105e+08	1.24345e+08	7.92881e+08	8.08302e+08	8.4779e+08	7.96513e+07	7.14599e+07	8.83295e+07	8.7256e+08	7.57011e+08	6.82019e+08	1.26496e+09	1.1219e+09	9.69933e+08	7.30878e+08	9.02464e+08	7.92473e+08
P0A903	2.82967e+08	2.57986e+08	2.2638e+08	2.78887e+08	2.95485e+08	2.56874e+08	2.18399e+08	2.77104e+08	2.03143e+08	2.27395e+08	2.85005e+08	1.98451e+08	1.61591e+08	1.43594e+08	2.18356e+08	2.59289e+08	2.92589e+08	1.99556e+08	2.32683e+08	2.44313e+08	2.30515e+08	2.39184e+08	2.60486e+08	2.67093e+08	1.83365e+08	2.95657e+08	1.66475e+08	1.92554e+08	1.45605e+08	1.57391e+08	1.97758e+08	1.59007e+08	1.65818e+08	2.33701e+08	1.37953e+08	1.47998e+08	2.46278e+08	6.02593e+07	1.79913e+08	1.8402e+08	3.22288e+08	1.81074e+08	2.41363e+08	3.03903e+08	2.98916e+08	1.80293e+08	2.56534e+08	2.39191e+08
P02942	4.43537e+07	5.85579e+06	7.34741e+07	4.27845e+07	3.86399e+07	4.44949e+07	1.86441e+07	1.39766e+07	2.15185e+07	4.80522e+07	4.85392e+07	3.51643e+07	8.30231e+06	1.216e+07	8.68361e+06	3.84983e+07	3.76362e+08	7.65474e+07	2.81763e+07	5.30958e+07	6.37255e+07	4.60322e+07	4.81385e+07	5.10549e+07	1.34178e+08	3.38872e+08	2.87434e+08	2.15302e+08	2.36172e+08	2.67485e+08	2.60959e+08	1.2962e+08	1.47533e+08	4.42026e+08	3.14574e+08	2.95897e+08	1.531e+08	6.76081e+07	1.91902e+08	3.72568e+08	4.88476e+08	2.69449e+08	4.34029e+08	3.86834e+08	4.53959e+08	3.22593e+08	3.83386e+08	3.54824e+08
P0ADE8	5.12193e+08	4.53532e+08	3.97834e+08	5.99767e+08	5.9966e+08	5.96652e+08	4.58878e+08	5.24498e+08	5.90413e+08	5.69129e+08	5.85088e+08	5.63571e+08	4.84045e+08	4.61432e+08	5.47496e+08	6.03269e+08	5.82011e+08	5.55707e+08	5.46338e+08	5.94491e+08	5.71239e+08	5.35542e+08	5.45314e+08	5.54188e+08	4.87833e+08	4.77736e+08	4.84272e+08	5.26731e+08	5.82565e+08	4.92848e+08	4.37993e+08	4.88274e+08	4.50275e+08	4.81824e+08	5.39684e+08	5.65123e+08	6.8951e+08	6.59262e+08	6.07413e+08	5.67891e+08	5.05745e+08	5.62642e+08	5.93286e+08	5.29215e+08	4.81029e+08	5.29619e+08	5.06142e+08	5.39304e+08
P21888	2.12657e+08	1.8613e+08	3.43032e+08	1.37824e+08	1.32066e+08	1.38057e+08	2.80033e+08	2.45306e+08	2.48193e+08	1.81137e+08	1.58234e+08	1.42992e+08	1.43055e+08	2.74168e+08	1.72696e+08	1.41908e+08	1.48657e+08	1.64608e+08	1.59391e+08	1.56758e+08	1.79309e+08	1.58638e+08	1.46565e+08	1.79973e+08	2.25241e+08	2.77512e+08	2.81926e+08	1.63772e+08	1.87131e+08	1.99265e+08	2.57333e+08	2.45495e+08	2.28884e+08	2.60497e+08	1.91964e+08	1.59375e+08	1.23842e+08	2.09354e+08	1.69224e+08	1.69178e+08	1.92661e+08	1.42554e+08	1.69161e+08	2.17267e+08	2.77854e+08	1.64725e+08	2.11537e+08	2.05965e+08
P77748	1.89653e+09	1.77421e+09	2.67498e+09	1.50076e+09	1.64521e+09	1.40386e+09	1.89472e+09	1.66617e+09	2.30378e+09	1.4229e+09	1.50925e+09	1.23275e+09	2.14567e+09	2.07745e+09	2.30384e+09	1.64407e+09	1.5219e+09	1.69776e+09	1.51297e+09	1.48512e+09	1.5998e+09	1.2254e+09	1.83764e+09	1.95792e+09	1.78522e+09	2.33467e+09	2.15384e+09	1.94238e+09	1.80602e+09	2.08595e+09	2.97446e+09	2.88576e+09	2.96209e+09	3.1025e+09	1.82995e+09	1.60763e+09	3.22328e+09	2.9881e+08	2.44289e+09	1.58618e+09	1.45013e+09	1.74756e+09	2.23291e+09	1.51747e+09	1.66649e+09	1.62655e+09	1.71279e+09	2.84853e+09
P0ABP8	4.81109e+08	4.6425e+08	4.63701e+08	7.16993e+08	6.83724e+08	6.97074e+08	7.00695e+08	6.5184e+08	7.12903e+08	6.73955e+08	6.14449e+08	6.28404e+08	4.97638e+08	4.5298e+08	5.13239e+08	6.31127e+08	5.9524e+08	6.21227e+08	7.34186e+08	6.82205e+08	7.74786e+08	5.89626e+08	6.8288e+08	7.11332e+08	4.4681e+08	4.29115e+08	4.19467e+08	4.95356e+08	5.88448e+08	4.21311e+08	6.40489e+08	6.71837e+08	5.68243e+08	3.90512e+08	5.4067e+08	5.67279e+08	6.61605e+08	1.23912e+08	5.39227e+08	5.1358e+08	3.80155e+08	4.7066e+08	6.12251e+08	3.66267e+08	4.60362e+08	4.8058e+08	4.44173e+08	4.72107e+08
P45577	4.97041e+08	5.11119e+08	4.61396e+08	4.20804e+08	4.21397e+08	4.48654e+08	4.35822e+08	5.12463e+08	4.62979e+08	4.19198e+08	3.85913e+08	3.92095e+08	5.02371e+08	5.38489e+08	4.79066e+08	3.97738e+08	3.97108e+08	4.38847e+08	4.07372e+08	4.22247e+08	3.91909e+08	4.07755e+08	4.22938e+08	3.82951e+08	4.25859e+08	3.74801e+08	4.21722e+08	3.86117e+08	3.92765e+08	3.71408e+08	3.39676e+08	3.71562e+08	4.40027e+08	2.97337e+08	4.00858e+08	3.85313e+08	4.35159e+08	2.62324e+08	4.03418e+08	3.66933e+08	3.49565e+08	4.0702e+08	3.88913e+08	3.50025e+08	3.279e+08	3.99085e+08	3.35725e+08	3.38489e+08
P0AAI5	2.73787e+08	2.82021e+08	2.19649e+08	2.40831e+08	2.27772e+08	2.41409e+08	3.01064e+08	2.88659e+08	3.06726e+08	2.71877e+08	2.82054e+08	2.17094e+08	2.70727e+08	2.71442e+08	3.42493e+08	2.13642e+08	2.37211e+08	2.52479e+08	2.66956e+08	2.58465e+08	2.54658e+08	2.75208e+08	2.52238e+08	2.69224e+08	2.22585e+08	2.56233e+08	2.34113e+08	2.06362e+08	2.42618e+08	2.09876e+08	2.94109e+08	2.09177e+08	2.13786e+08	1.99805e+08	2.51882e+08	2.59509e+08	2.6161e+08	2.16198e+08	2.62257e+08	2.41213e+08	2.14372e+08	2.21045e+08	2.40595e+08	2.3036e+08	2.38882e+08	2.19719e+08	2.29596e+08	2.04447e+08
P0ACF0	2.45101e+09	2.33705e+09	2.36858e+09	2.26761e+09	2.26671e+09	2.22513e+09	2.09013e+09	2.02224e+09	1.90447e+09	2.16417e+09	2.367e+09	2.45748e+09	2.15681e+09	2.01969e+09	2.21239e+09	2.50608e+09	2.41917e+09	2.10884e+09	2.3168e+09	2.11755e+09	2.22382e+09	1.96155e+09	2.16382e+09	2.31264e+09	2.37415e+09	2.41622e+09	2.51497e+09	2.04672e+09	2.40189e+09	2.69549e+09	1.75943e+09	1.85238e+09	1.70006e+09	2.44587e+09	2.53869e+09	2.36138e+09	2.00287e+09	1.91672e+09	1.96616e+09	2.56318e+09	2.02258e+09	2.0302e+09	2.32244e+09	2.4423e+09	2.26735e+09	2.25476e+09	2.75424e+09	2.68928e+09
P0AGJ5	1.31518e+08	1.75246e+08	1.73796e+08	2.30372e+08	2.35104e+08	2.25469e+08	3.05509e+08	2.88104e+08	3.58771e+08	2.35566e+08	2.5295e+08	3.00033e+08	2.14575e+08	2.16895e+08	1.69306e+08	2.46197e+08	2.25375e+08	2.55777e+08	2.67975e+08	2.59721e+08	2.28699e+08	2.50553e+08	2.30088e+08	2.23417e+08	1.69752e+08	1.25283e+08	1.46703e+08	2.3766e+08	2.30205e+08	1.7612e+08	2.33019e+08	3.07098e+08	2.94585e+08	1.81208e+08	2.00333e+08	2.24545e+08	2.45967e+08	9.26772e+07	2.13092e+08	2.11421e+08	2.10632e+08	2.44871e+08	2.32728e+08	2.43494e+08	1.89168e+08	2.2844e+08	1.94752e+08	2.28534e+08
P0A7R1	3.96818e+09	4.27777e+09	4.04637e+09	3.88929e+09	3.82874e+09	3.63468e+09	4.99201e+09	4.67421e+09	4.79395e+09	3.52687e+09	3.66661e+09	3.89643e+09	4.96173e+09	4.94789e+09	4.79875e+09	3.69513e+09	3.56004e+09	3.62985e+09	3.9094e+09	3.99832e+09	3.80409e+09	3.47303e+09	3.70982e+09	3.83061e+09	3.98623e+09	3.35869e+09	3.8149e+09	3.84957e+09	3.95383e+09	4.03395e+09	4.57118e+09	4.87646e+09	4.82406e+09	3.92521e+09	4.05456e+09	3.75376e+09	4.75978e+09	3.61572e+09	4.75313e+09	3.95478e+09	3.46466e+09	3.55432e+09	4.16595e+09	3.98349e+09	3.96452e+09	3.81424e+09	4.03556e+09	3.95696e+09
P43329	8.53172e+07	7.70901e+07	1.02906e+08	8.50498e+07	7.48665e+07	8.07664e+07	6.08681e+07	6.8788e+07	6.88446e+07	8.79613e+07	9.02813e+07	6.63541e+07	8.41724e+07	1.01719e+08	1.21012e+08	8.64076e+07	8.88824e+07	8.62525e+07	7.45363e+07	1.10602e+08	9.91314e+07	9.44733e+07	9.32774e+07	1.02967e+08	6.4865e+07	9.88727e+07	8.30643e+07	8.31805e+07	7.71737e+07	8.64559e+07	1.15147e+08	9.36639e+07	7.95074e+07	1.29536e+08	8.75095e+07	8.7813e+07	9.6199e+07	6.95453e+07	1.09819e+08	9.95946e+07	1.1492e+08	8.65394e+07	9.50538e+07	1.00927e+08	1.1408e+08	8.11803e+07	9.26541e+07	1.19389e+08
P0A7S9	3.21029e+09	3.12309e+09	2.82889e+09	2.65928e+09	2.69434e+09	2.58222e+09	3.38923e+09	3.19292e+09	3.37531e+09	2.57763e+09	2.69595e+09	2.26437e+09	3.48494e+09	3.41832e+09	3.73036e+09	2.64501e+09	2.38551e+09	2.28373e+09	2.49763e+09	2.71118e+09	2.55508e+09	2.10802e+09	2.61613e+09	2.68232e+09	2.86693e+09	2.295e+09	2.4713e+09	2.33371e+09	2.62022e+09	2.54636e+09	3.20859e+09	3.34227e+09	2.98416e+09	2.32935e+09	2.81609e+09	2.68735e+09	3.08406e+09	1.52232e+09	3.25192e+09	2.70244e+09	2.04058e+09	2.09534e+09	2.59907e+09	2.111e+09	2.24801e+09	2.15781e+09	2.54886e+09	2.20163e+09
P0A993	2.26996e+08	2.50511e+08	2.71574e+08	1.71807e+08	1.87977e+08	1.70339e+08	2.89579e+08	2.48928e+08	3.06477e+08	1.70328e+08	1.74902e+08	2.09023e+08	2.05305e+08	2.2229e+08	2.18591e+08	1.80757e+08	1.74213e+08	1.85785e+08	1.83186e+08	1.71622e+08	1.54609e+08	1.74813e+08	1.62303e+08	1.61514e+08	2.82741e+08	2.74436e+08	2.68982e+08	2.19215e+08	2.05067e+08	1.75832e+08	2.22152e+08	2.5482e+08	2.4082e+08	2.16105e+08	1.9463e+08	1.96335e+08	2.68307e+08	6.94441e+07	2.41228e+08	2.02585e+08	1.90183e+08	2.09982e+08	1.9129e+08	2.04204e+08	2.03339e+08	2.27246e+08	1.92683e+08	1.83356e+08
P30136	2.73435e+08	2.5125e+08	2.5227e+08	1.19546e+08	1.37069e+08	1.22002e+08	2.94416e+08	3.26332e+08	3.29279e+08	1.1013e+08	1.05625e+08	1.15615e+08	3.16514e+08	2.90817e+08	2.7613e+08	1.1854e+08	1.2601e+08	1.283e+08	9.99213e+07	9.60762e+07	1.02822e+08	1.13312e+08	1.24566e+08	1.21839e+08	2.37723e+08	2.98492e+08	2.57745e+08	1.70197e+08	1.71315e+08	1.70315e+08	2.75752e+08	2.92991e+08	2.7257e+08	1.94591e+08	1.88563e+08	1.6895e+08	4.22808e+08	2.40882e+08	3.75789e+08	1.73513e+08	2.01044e+08	1.96253e+08	1.48183e+08	1.58076e+08	1.59265e+08	1.82587e+08	1.83554e+08	1.82293e+08
P05825	1.04884e+08	1.12996e+08	1.16065e+08	8.03755e+07	7.96161e+07	7.50456e+07	7.01319e+07	6.60515e+07	8.03154e+07	6.87291e+07	7.61365e+07	7.52272e+07	1.20265e+08	1.10612e+08	1.19187e+08	7.5839e+07	8.01737e+07	7.59783e+07	6.67839e+07	6.5624e+07	7.22053e+07	6.57987e+07	7.88486e+07	8.06096e+07	1.05138e+08	1.05564e+08	1.02844e+08	6.80974e+07	7.03575e+07	8.23775e+07	9.47149e+07	8.57168e+07	8.10628e+07	6.85715e+07	7.22563e+07	6.252e+07	7.30805e+07	6.85963e+07	9.35462e+07	6.72383e+07	8.19853e+07	6.56817e+07	7.17058e+07	7.20816e+07	6.65505e+07	6.6212e+07	8.22243e+07	7.54163e+07
P21170	1.19472e+08	9.74027e+07	1.04293e+08	1.33549e+08	1.27842e+08	1.39157e+08	1.15477e+08	1.08355e+08	1.37767e+08	1.40019e+08	1.51255e+08	1.14337e+08	1.27146e+08	1.3744e+08	1.53918e+08	1.39688e+08	2.25908e+08	1.38192e+08	1.23811e+08	1.28214e+08	1.55521e+08	1.45593e+08	1.28097e+08	1.43896e+08	1.00172e+08	1.45481e+08	1.29915e+08	1.34049e+08	1.45765e+08	1.51097e+08	1.61978e+08	1.66933e+08	1.64193e+08	2.12919e+08	1.586e+08	1.62517e+08	1.61085e+08	2.00768e+08	1.4901e+08	2.58227e+08	1.48168e+08	1.41224e+08	1.45093e+08	1.49793e+08	2.10599e+08	1.3586e+08	1.52268e+08	1.3259e+08
P0A796	3.78054e+08	3.53347e+08	3.35514e+08	4.65594e+08	4.30534e+08	4.49937e+08	4.66812e+08	5.15113e+08	4.76463e+08	5.05142e+08	4.83821e+08	4.40881e+08	3.94171e+08	3.74416e+08	4.0125e+08	4.1512e+08	4.37499e+08	4.88074e+08	4.74397e+08	4.58091e+08	5.31724e+08	4.66439e+08	4.60628e+08	4.60139e+08	3.84052e+08	4.25165e+08	4.3395e+08	4.80672e+08	4.64879e+08	4.64757e+08	4.48027e+08	5.31808e+08	4.78127e+08	5.23348e+08	4.66723e+08	4.54452e+08	5.72556e+08	3.29541e+08	5.88019e+08	4.65889e+08	4.76842e+08	4.23894e+08	4.78225e+08	4.98347e+08	5.22161e+08	5.47309e+08	4.52252e+08	4.15425e+08
P0AEZ3	3.76868e+08	3.43724e+08	3.46618e+08	4.93541e+08	4.65681e+08	4.74705e+08	3.69603e+08	4.01116e+08	3.17272e+08	4.83696e+08	4.9271e+08	4.84229e+08	3.06532e+08	3.04201e+08	3.20411e+08	4.83302e+08	4.80341e+08	4.89544e+08	4.92074e+08	5.05044e+08	4.79055e+08	4.7612e+08	4.60334e+08	4.71244e+08	3.5133e+08	3.55604e+08	3.49949e+08	4.20607e+08	4.39486e+08	4.2779e+08	2.4691e+08	2.54992e+08	2.42926e+08	4.14546e+08	4.13358e+08	4.37458e+08	2.87451e+08	2.21469e+08	2.69549e+08	4.2977e+08	4.84119e+08	4.20896e+08	3.99529e+08	4.43833e+08	4.35605e+08	4.46174e+08	4.05359e+08	4.16623e+08
P0AC59	5.14089e+08	4.50128e+08	4.11328e+08	4.35662e+08	4.22139e+08	3.94601e+08	3.35891e+08	3.40573e+08	2.93946e+08	4.54874e+08	4.22584e+08	4.51798e+08	2.38307e+08	2.35571e+08	2.47633e+08	4.01606e+08	4.09566e+08	4.42805e+08	3.95717e+08	3.72784e+08	3.91106e+08	4.36443e+08	3.928e+08	3.88469e+08	5.28797e+08	5.10488e+08	5.76329e+08	4.2609e+08	4.45416e+08	4.28679e+08	3.07602e+08	2.44827e+08	2.70084e+08	3.86523e+08	3.52143e+08	4.28396e+08	3.3271e+08	1.55872e+08	2.54427e+08	3.99295e+08	4.04546e+08	3.94069e+08	3.44066e+08	3.65551e+08	3.52699e+08	4.51797e+08	3.88785e+08	3.7079e+08
P0A7U3	1.64757e+09	1.73072e+09	1.31879e+09	1.3833e+09	1.35513e+09	1.38773e+09	1.69394e+09	1.91091e+09	1.80393e+09	1.43454e+09	1.42085e+09	1.58581e+09	2.04498e+09	2.08987e+09	1.79531e+09	1.48198e+09	1.46728e+09	1.48948e+09	1.75348e+09	1.56039e+09	1.48584e+09	1.78909e+09	1.38259e+09	1.33791e+09	1.4013e+09	1.20234e+09	1.59781e+09	1.48198e+09	1.3093e+09	1.53277e+09	1.49583e+09	1.89622e+09	1.99682e+09	1.07594e+09	1.48745e+09	1.29561e+09	1.49451e+09	3.93952e+08	1.74255e+09	1.39795e+09	1.46722e+09	1.48092e+09	1.24703e+09	1.66163e+09	1.5132e+09	1.62017e+09	1.3873e+09	1.14445e+09
P76658	3.1098e+08	2.79854e+08	2.80263e+08	2.7713e+08	2.74569e+08	2.66699e+08	4.12652e+08	3.7919e+08	4.07672e+08	2.73877e+08	2.82246e+08	2.61866e+08	3.04433e+08	3.01141e+08	3.20332e+08	2.65294e+08	2.603e+08	2.70066e+08	2.85882e+08	2.99688e+08	3.26415e+08	2.60362e+08	2.62346e+08	2.71986e+08	2.74236e+08	3.06331e+08	2.62489e+08	2.4032e+08	2.49857e+08	2.01119e+08	3.24084e+08	3.04732e+08	2.77109e+08	2.74564e+08	2.55864e+08	2.52972e+08	3.57337e+08	1.88825e+08	3.377e+08	2.68609e+08	2.62608e+08	2.33688e+08	2.77443e+08	2.60774e+08	2.96039e+08	2.41337e+08	2.43226e+08	2.64722e+08
P14175	7.14977e+08	7.64633e+08	6.18836e+08	1.9136e+08	1.82621e+08	3.81473e+08	3.07123e+08	5.45093e+08	3.20504e+08	3.684e+08	1.33456e+08	2.83444e+08	7.39046e+08	9.10352e+08	8.3416e+08	3.61848e+08	1.86119e+08	2.3627e+08	2.09817e+08	1.46547e+08	1.65627e+08	1.65741e+08	1.93289e+08	1.83165e+08	1.5664e+08	5.08145e+08	2.75133e+08	9.74161e+07	3.10457e+08	1.00109e+08	6.94164e+08	3.20483e+08	3.87699e+08	6.79936e+07	2.37934e+08	7.19439e+07	4.87611e+08	6.67788e+08	3.65713e+08	6.9939e+07	9.24858e+07	9.36371e+07	3.06038e+08	9.45842e+07	7.90023e+07	8.90664e+07	7.645e+07	8.20556e+07
P0A877	3.03099e+08	3.50135e+08	3.1896e+08	3.96478e+08	3.66614e+08	3.99984e+08	3.14978e+08	3.93849e+08	3.07164e+08	4.31526e+08	4.20107e+08	3.91903e+08	3.85693e+08	3.80497e+08	3.70238e+08	3.65763e+08	3.88226e+08	4.48557e+08	4.22997e+08	4.17077e+08	4.18089e+08	3.85386e+08	4.3823e+08	3.88576e+08	3.76811e+08	3.57683e+08	3.82604e+08	4.32351e+08	4.19167e+08	3.96439e+08	3.85157e+08	3.672e+08	4.00863e+08	4.78033e+08	4.17621e+08	3.92535e+08	3.64065e+08	6.10459e+08	3.89272e+08	4.28279e+08	4.29529e+08	4.31678e+08	4.35877e+08	4.63471e+08	5.1648e+08	4.14807e+08	3.7962e+08	4.61443e+08
P38489	5.64311e+08	5.19563e+08	4.64677e+08	4.48799e+08	4.73839e+08	4.85803e+08	6.19255e+08	6.46631e+08	5.53266e+08	4.54056e+08	4.52855e+08	3.90391e+08	7.38859e+08	6.92177e+08	7.95493e+08	4.17781e+08	4.38994e+08	4.28437e+08	3.41318e+08	3.85677e+08	3.72795e+08	4.10929e+08	4.47199e+08	4.3045e+08	5.78851e+08	5.13563e+08	5.83027e+08	4.59942e+08	4.81741e+08	4.93782e+08	4.58476e+08	5.2301e+08	4.57145e+08	4.28436e+08	5.53543e+08	4.88025e+08	9.12251e+08	1.85657e+08	7.71649e+08	4.63482e+08	4.38218e+08	4.23521e+08	4.3524e+08	4.10402e+08	4.34833e+08	4.77954e+08	4.80178e+08	4.65056e+08
P08312	2.49729e+08	1.97571e+08	2.08224e+08	2.18114e+08	2.13725e+08	2.34422e+08	2.1507e+08	2.18056e+08	2.03341e+08	2.32974e+08	2.23122e+08	2.10667e+08	2.10406e+08	2.1188e+08	2.37167e+08	2.1332e+08	2.20589e+08	2.19357e+08	2.23389e+08	2.07802e+08	2.43412e+08	2.20507e+08	2.25131e+08	2.40898e+08	2.71205e+08	2.73179e+08	2.63251e+08	2.18111e+08	2.4534e+08	2.55825e+08	2.1172e+08	2.1798e+08	1.92432e+08	3.07817e+08	2.43175e+08	2.32518e+08	2.03128e+08	1.32907e+08	2.19182e+08	2.36476e+08	2.47163e+08	2.15416e+08	2.31757e+08	2.53397e+08	3.10388e+08	2.33806e+08	2.5505e+08	2.3886e+08
P0A6L0	2.13274e+08	2.21952e+08	2.19134e+08	5.35231e+08	5.246e+08	5.57056e+08	2.42362e+08	2.41949e+08	2.60052e+08	5.02827e+08	4.79221e+08	5.28236e+08	3.08956e+08	3.33937e+08	3.37709e+08	4.97544e+08	4.83324e+08	5.08826e+08	7.3804e+08	7.38364e+08	7.4579e+08	6.10236e+08	5.38623e+08	5.4692e+08	2.19963e+08	2.0377e+08	2.21472e+08	4.70117e+08	4.79402e+08	4.59984e+08	1.83937e+08	2.06441e+08	2.15996e+08	3.24925e+08	3.90915e+08	4.19331e+08	5.99703e+08	2.11284e+08	4.57848e+08	4.36494e+08	4.19455e+08	4.52629e+08	5.62348e+08	5.21528e+08	4.00324e+08	5.20298e+08	4.71169e+08	3.99433e+08
P05459	1.73173e+08	1.48486e+08	1.35372e+08	1.55232e+08	1.56136e+08	1.58407e+08	1.42054e+08	1.46865e+08	1.50526e+08	1.35301e+08	1.6169e+08	1.20277e+08	1.57719e+08	1.52784e+08	1.59619e+08	1.61348e+08	1.35464e+08	1.26275e+08	1.26278e+08	1.65544e+08	1.6238e+08	1.42854e+08	1.5232e+08	1.54358e+08	1.89761e+08	1.65056e+08	1.74332e+08	1.39268e+08	1.45342e+08	1.55247e+08	1.45979e+08	1.69211e+08	1.90392e+08	1.44657e+08	1.52444e+08	1.51332e+08	1.98089e+08	7.46216e+07	1.80915e+08	2.00133e+08	1.48156e+08	1.34221e+08	1.53983e+08	1.35505e+08	1.52288e+08	1.45046e+08	1.53904e+08	1.32647e+08
P76403	2.36132e+08	1.85472e+08	1.8601e+08	1.39645e+08	1.46176e+08	1.37992e+08	1.6534e+08	1.30122e+08	1.85692e+08	1.14249e+08	1.25138e+08	8.66264e+07	1.78604e+08	1.78462e+08	2.01087e+08	1.49793e+08	1.46829e+08	1.06576e+08	7.41492e+07	1.14105e+08	1.20603e+08	1.31441e+08	1.2864e+08	1.28806e+08	1.67505e+08	1.67739e+08	1.56247e+08	1.01049e+08	1.19448e+08	1.32459e+08	1.10994e+08	1.2819e+08	1.12522e+08	1.00758e+08	1.56293e+08	1.27468e+08	1.38646e+08	4.06286e+07	1.41306e+08	1.32944e+08	1.20993e+08	1.04303e+08	9.39915e+07	1.12865e+08	1.68742e+08	9.66968e+07	1.34548e+08	9.1696e+07
P15877	3.04352e+07	7.15018e+06	4.63079e+07	4.08426e+07	4.34142e+07	3.97959e+07	6.49948e+06	9.39983e+06	3.9343e+06	4.98101e+07	5.28077e+07	2.33488e+07	1.32509e+07	9.59576e+06	8.0327e+06	2.89784e+07	2.03997e+08	4.26849e+07	3.93644e+07	3.57413e+07	4.64511e+07	3.86357e+07	3.38925e+07	4.18326e+07	2.85622e+07	8.49267e+07	6.00778e+07	7.24178e+07	6.21086e+07	7.92078e+07	4.49366e+07	1.8107e+07	1.45728e+07	2.49687e+08	1.01944e+08	7.53184e+07	1.21431e+08	5.73763e+07	6.33165e+07	9.793e+07	1.9869e+08	7.3621e+07	1.33661e+08	1.45367e+08	2.3427e+08	9.73052e+07	1.19695e+08	1.31633e+08
P12758	3.00301e+08	3.07492e+08	3.17262e+08	8.13441e+08	7.93336e+08	8.06236e+08	5.1027e+08	5.04401e+08	5.26706e+08	7.87618e+08	7.6455e+08	8.29597e+08	7.33968e+08	6.84095e+08	7.48287e+08	8.01626e+08	7.99689e+08	7.77416e+08	1.01668e+09	9.55539e+08	9.57764e+08	7.36598e+08	7.91145e+08	7.07164e+08	3.68792e+08	3.47749e+08	3.8103e+08	8.8078e+08	9.1392e+08	8.7663e+08	3.95727e+08	4.85608e+08	4.48411e+08	6.44839e+08	7.26955e+08	8.62084e+08	1.56828e+09	1.31902e+09	1.2087e+09	8.63914e+08	8.60719e+08	8.29411e+08	1.02539e+09	8.89636e+08	6.75768e+08	8.9123e+08	8.66329e+08	7.10044e+08
P00893	6.267e+07	6.08805e+07	7.36675e+07	1.10067e+08	9.74211e+07	1.24069e+08	7.92155e+07	9.11264e+07	8.08402e+07	1.28941e+08	1.13288e+08	8.98622e+07	6.61418e+07	7.04865e+07	1.01364e+08	8.43763e+07	1.04094e+08	9.82322e+07	8.68856e+07	8.40704e+07	9.57763e+07	1.01438e+08	9.93863e+07	1.03679e+08	5.01865e+07	9.30937e+07	8.18628e+07	9.00343e+07	9.28904e+07	9.98181e+07	9.2116e+07	6.81931e+07	5.76474e+07	2.03278e+08	1.14745e+08	1.02707e+08	1.08373e+08	1.45231e+08	9.1859e+07	9.28296e+07	1.2378e+08	7.79124e+07	9.94711e+07	1.07231e+08	2.03237e+08	8.94616e+07	9.29227e+07	9.19398e+07
P0AG16	1.6348e+08	1.27053e+08	1.33109e+08	1.05231e+08	1.14656e+08	1.20143e+08	2.07264e+08	2.08023e+08	2.49604e+08	1.07772e+08	1.11035e+08	9.66497e+07	1.27219e+08	1.2674e+08	1.58581e+08	1.01795e+08	1.07036e+08	1.09001e+08	8.67435e+07	1.1273e+08	1.02397e+08	1.18292e+08	1.06265e+08	1.04337e+08	1.41391e+08	1.793e+08	1.71825e+08	1.00232e+08	1.28946e+08	1.17946e+08	2.41806e+08	2.19092e+08	1.87772e+08	1.20948e+08	1.39997e+08	1.20132e+08	1.55002e+08	2.68515e+08	1.61148e+08	1.13442e+08	1.35142e+08	1.16024e+08	1.20406e+08	1.15793e+08	1.28831e+08	1.17982e+08	1.15498e+08	1.00512e+08
P0A8E7	9.42068e+08	9.28374e+08	1.00927e+09	8.87281e+08	9.14081e+08	8.76538e+08	1.10414e+09	1.06252e+09	9.5337e+08	9.15963e+08	9.01467e+08	9.81707e+08	1.09954e+09	1.01682e+09	1.06379e+09	9.42355e+08	8.59041e+08	9.25532e+08	1.00083e+09	1.05035e+09	9.76252e+08	9.9396e+08	9.77229e+08	9.58957e+08	1.09384e+09	8.65704e+08	1.09565e+09	9.28609e+08	8.67577e+08	9.80129e+08	7.00987e+08	8.17982e+08	7.71924e+08	8.69311e+08	9.3878e+08	9.57848e+08	1.16851e+09	4.95674e+08	1.10307e+09	9.61469e+08	8.78789e+08	9.01557e+08	1.01228e+09	9.85921e+08	9.598e+08	9.20281e+08	9.41016e+08	1.00828e+09
P0A7W7	1.23013e+09	1.06028e+09	1.01047e+09	9.16112e+08	1.05673e+09	1.0352e+09	1.21876e+09	1.11942e+09	1.15319e+09	8.35847e+08	1.01761e+09	8.71931e+08	1.1016e+09	1.31891e+09	1.49606e+09	1.08947e+09	9.45444e+08	9.27239e+08	8.91699e+08	9.3123e+08	9.99725e+08	9.82146e+08	9.50176e+08	9.39151e+08	1.10511e+09	8.67025e+08	9.61852e+08	1.00755e+09	8.86987e+08	1.02509e+09	1.30634e+09	1.15924e+09	1.22355e+09	7.42018e+08	1.04937e+09	9.73193e+08	1.22212e+09	2.95562e+09	1.08745e+09	1.08289e+09	7.82516e+08	9.00389e+08	8.53045e+08	8.49437e+08	7.71043e+08	9.27566e+08	9.93137e+08	7.19963e+08
P0ACJ8	4.48936e+08	4.6535e+08	4.95039e+08	4.82292e+08	4.70681e+08	5.09304e+08	5.03435e+08	5.50491e+08	5.04429e+08	5.13768e+08	4.3271e+08	5.23484e+08	5.1193e+08	4.73474e+08	4.32085e+08	4.15906e+08	4.59271e+08	5.42264e+08	5.1391e+08	4.73813e+08	4.77509e+08	4.91867e+08	4.48709e+08	4.68865e+08	4.94082e+08	5.34564e+08	4.78392e+08	5.13772e+08	4.86194e+08	4.45608e+08	4.38996e+08	4.79587e+08	4.8595e+08	5.70714e+08	4.57924e+08	4.89788e+08	5.39893e+08	3.26772e+07	4.61894e+08	4.5759e+08	5.35386e+08	5.25076e+08	5.15826e+08	5.36349e+08	5.47367e+08	5.51856e+08	4.68759e+08	4.76571e+08
P0A917	2.03016e+09	1.77217e+09	2.00642e+09	1.87274e+09	1.82739e+09	1.68962e+09	2.0279e+09	1.95258e+09	1.47701e+09	1.88971e+09	1.86331e+09	1.46353e+09	2.12362e+09	1.15185e+09	1.96429e+09	1.79633e+09	1.68194e+09	1.39612e+09	1.54223e+09	1.87536e+09	1.6749e+09	1.68169e+09	1.84992e+09	1.80838e+09	2.02097e+09	2.43842e+09	1.57299e+09	1.32892e+09	1.31899e+09	1.23497e+09	1.7735e+09	1.58989e+09	1.5454e+09	2.2299e+09	1.05734e+09	1.23034e+09	6.07248e+08	2.07453e+09	1.76635e+09	1.26033e+09	1.89581e+09	1.22425e+09	1.08217e+09	1.59783e+09	2.10163e+09	1.1206e+09	1.31848e+09	1.87218e+09
P23839	2.55416e+08	2.49861e+08	2.56774e+08	2.16275e+08	2.13719e+08	2.08049e+08	2.7831e+08	2.57476e+08	2.79633e+08	1.99779e+08	2.00386e+08	2.17974e+08	2.39012e+08	2.51177e+08	2.40824e+08	2.07219e+08	1.86733e+08	2.17639e+08	2.15426e+08	2.04002e+08	2.02689e+08	2.00333e+08	1.98173e+08	2.09252e+08	2.78805e+08	2.90007e+08	2.91541e+08	2.48366e+08	2.27387e+08	2.43904e+08	2.29549e+08	2.61433e+08	2.52888e+08	2.29857e+08	2.2744e+08	2.20929e+08	3.24888e+08	2.33126e+08	2.86231e+08	2.39034e+08	2.20066e+08	2.44844e+08	2.23307e+08	2.19512e+08	2.0417e+08	2.39938e+08	2.45953e+08	2.28344e+08
P77581	6.14479e+07	3.26033e+07	4.17302e+07	3.11944e+08	2.96117e+08	3.05461e+08	4.47911e+07	6.02285e+07	5.31704e+07	2.50414e+08	2.59587e+08	2.47952e+08	3.02882e+07	3.1825e+07	7.37334e+07	2.78814e+08	2.7222e+08	3.00258e+08	2.37996e+08	2.59762e+08	2.36133e+08	3.12575e+08	2.67993e+08	2.52719e+08	2.53458e+07	5.76162e+07	3.87812e+07	2.39949e+08	2.52579e+08	2.06391e+08	9.62849e+07	5.09504e+07	7.93142e+07	2.81764e+08	2.86793e+08	2.19324e+08	4.00466e+07	1.43185e+08	2.58544e+07	2.23943e+08	1.95423e+08	2.45826e+08	3.30885e+08	2.97865e+08	2.38693e+08	2.81807e+08	2.46954e+08	3.01767e+08
P68919	2.79863e+09	2.69724e+09	2.29281e+09	1.91596e+09	2.09951e+09	1.98155e+09	2.70333e+09	2.51381e+09	2.51764e+09	1.82528e+09	2.00745e+09	1.81713e+09	2.78568e+09	2.62161e+09	2.71003e+09	2.1672e+09	2.08044e+09	1.62153e+09	1.97156e+09	2.0979e+09	2.00973e+09	1.64003e+09	2.06431e+09	2.05728e+09	2.43602e+09	2.3377e+09	2.43957e+09	1.76084e+09	1.86492e+09	1.68224e+09	2.25247e+09	2.46578e+09	2.30002e+09	1.72512e+09	1.92193e+09	1.96875e+09	2.27591e+09	2.21624e+09	2.36908e+09	2.05303e+09	1.81982e+09	1.6267e+09	1.87818e+09	1.72162e+09	1.72908e+09	1.65398e+09	1.85052e+09	1.53169e+09
P09127	1.08867e+08	1.09676e+08	1.27945e+08	9.78132e+07	1.1065e+08	9.3908e+07	1.69344e+08	1.34319e+08	1.51863e+08	1.2688e+08	1.19902e+08	1.04125e+08	1.16551e+08	8.62884e+07	9.48129e+07	1.29268e+08	1.36722e+08	1.69304e+08	1.2311e+08	1.83086e+08	1.4091e+08	1.23974e+08	1.32351e+08	1.12467e+08	1.10744e+08	1.44605e+08	1.32378e+08	1.38294e+08	1.31964e+08	1.88625e+08	1.58688e+08	1.42957e+08	1.4608e+08	1.62691e+08	1.64434e+08	1.29485e+08	1.49451e+08	5.58797e+07	1.55085e+08	1.53459e+08	1.85589e+08	1.50837e+08	1.787e+08	2.01645e+08	1.85635e+08	1.6646e+08	1.86203e+08	2.05504e+08
P62620	1.9041e+08	2.27834e+08	2.13296e+08	1.94183e+08	2.03538e+08	1.9368e+08	1.68128e+08	1.82157e+08	1.87467e+08	1.86024e+08	1.91368e+08	2.31277e+08	2.26815e+08	2.65195e+08	2.0225e+08	1.87678e+08	2.02224e+08	2.20087e+08	2.25074e+08	1.8847e+08	2.08618e+08	2.0633e+08	1.93819e+08	1.82717e+08	1.58886e+08	1.56782e+08	1.53267e+08	1.67995e+08	1.53033e+08	1.52104e+08	1.10928e+08	1.22749e+08	1.39155e+08	1.42863e+08	1.56512e+08	1.55895e+08	1.99875e+08	1.5819e+08	1.58236e+08	1.60191e+08	1.52423e+08	1.82468e+08	1.47133e+08	1.78156e+08	1.34346e+08	1.91584e+08	1.64036e+08	1.44388e+08
P36659	5.11399e+07	3.58939e+07	2.94786e+07	1.52659e+08	1.88204e+08	1.52893e+08	3.50298e+07	4.95897e+07	2.54682e+07	1.22193e+08	1.20684e+08	1.15385e+08	5.58126e+07	4.03918e+07	7.37747e+07	1.51362e+08	1.56779e+08	1.468e+08	1.3336e+08	1.62716e+08	1.64011e+08	1.62287e+08	1.27378e+08	1.41971e+08	6.62004e+07	5.49911e+07	5.34508e+07	1.39361e+08	2.0258e+08	1.56981e+08	3.05566e+07	3.1169e+07	2.71225e+07	1.52106e+08	1.67454e+08	1.77665e+08	4.71293e+07	2.45091e+07	7.16901e+07	1.13537e+08	1.60319e+08	1.47063e+08	8.23825e+07	9.41432e+07	8.59548e+07	1.28457e+08	1.83599e+08	1.03592e+08
P29744	9.52499e+07	5.5075e+07	1.3188e+08	1.32571e+08	1.17018e+08	1.44398e+08	1.71054e+07	4.82094e+07	2.33796e+07	1.19516e+08	1.19759e+08	1.33136e+08	2.27102e+07	3.71873e+07	3.74567e+07	1.67315e+08	1.41219e+08	1.12984e+08	1.01967e+08	1.06186e+08	1.32281e+08	1.21022e+08	1.41767e+08	1.68037e+08	1.33805e+08	1.46857e+08	1.25443e+08	1.47127e+08	1.25183e+08	1.44907e+08	1.37723e+07	3.21345e+07	4.79753e+07	1.16806e+08	1.16748e+08	1.24892e+08	1.36803e+07	8.51077e+06	2.85415e+07	1.61502e+08	1.38378e+08	1.27709e+08	1.62769e+08	1.25598e+08	1.27281e+08	1.14673e+08	1.62134e+08	1.58811e+08
Q46857	1.20871e+08	1.11939e+08	1.20635e+08	4.07205e+08	3.46639e+08	4.41552e+08	8.06902e+07	8.32339e+07	8.91134e+07	5.30853e+08	4.48265e+08	4.45043e+08	1.08681e+08	9.87328e+07	9.10246e+07	3.99915e+08	4.14918e+08	4.59247e+08	5.18014e+08	5.19147e+08	5.13066e+08	5.16784e+08	4.68151e+08	4.58588e+08	1.40105e+08	1.42488e+08	1.50053e+08	3.98004e+08	3.58587e+08	3.90926e+08	1.02434e+08	1.01266e+08	1.10592e+08	3.49072e+08	3.11934e+08	3.78162e+08	1.25823e+08	4.72946e+07	1.12205e+08	3.70614e+08	3.86615e+08	3.39262e+08	5.07129e+08	5.08295e+08	4.52017e+08	4.45441e+08	3.96627e+08	3.63428e+08
P0AAX8	2.88984e+08	3.40072e+08	3.60639e+08	2.60263e+08	2.68039e+08	2.4943e+08	2.68508e+08	2.80102e+08	2.50282e+08	2.58897e+08	2.87564e+08	2.94941e+08	2.15017e+08	2.11761e+08	2.18829e+08	2.75964e+08	2.71014e+08	2.75204e+08	2.94245e+08	2.9072e+08	2.60209e+08	2.87789e+08	2.78004e+08	2.47712e+08	2.89921e+08	3.00691e+08	2.90817e+08	2.29158e+08	2.48744e+08	2.53671e+08	2.06703e+08	2.02287e+08	1.79776e+08	2.43911e+08	2.59554e+08	2.47157e+08	2.08508e+08	1.92545e+08	2.02545e+08	2.86184e+08	2.49786e+08	2.61731e+08	2.69174e+08	2.8181e+08	2.65592e+08	2.60804e+08	2.83719e+08	2.77036e+08
P21507	2.53824e+08	2.73983e+08	2.93261e+08	1.62391e+08	1.62854e+08	1.69158e+08	1.07685e+08	1.28239e+08	1.17222e+08	1.4926e+08	1.44656e+08	1.6357e+08	2.0902e+08	2.17761e+08	2.08202e+08	1.58657e+08	1.52135e+08	1.72376e+08	1.59047e+08	1.6589e+08	1.72586e+08	1.58458e+08	1.6411e+08	1.64014e+08	2.37524e+08	2.26666e+08	2.27415e+08	1.60346e+08	1.57651e+08	1.41887e+08	1.18392e+08	1.09736e+08	1.23539e+08	1.36406e+08	1.44492e+08	1.45069e+08	1.78658e+08	7.54087e+07	1.8052e+08	1.4054e+08	1.5291e+08	1.55071e+08	1.59464e+08	1.56086e+08	1.34484e+08	1.45871e+08	1.39071e+08	1.41099e+08
P06129	7.10317e+07	5.22858e+07	6.17305e+07	7.62681e+07	7.60382e+07	6.98049e+07	7.51723e+07	7.29696e+07	6.57093e+07	8.35975e+07	9.29419e+07	5.88893e+07	5.80219e+07	3.65585e+07	6.24548e+07	7.15944e+07	9.05332e+07	7.00671e+07	9.04404e+07	7.00546e+07	6.21733e+07	8.70626e+07	7.83181e+07	8.24754e+07	5.55575e+07	7.7173e+07	6.45505e+07	5.98699e+07	5.55277e+07	7.66767e+07	7.1206e+07	7.60028e+07	6.71947e+07	1.30892e+08	6.88018e+07	6.48613e+07	5.40147e+07	8.19258e+07	7.48198e+07	7.53799e+07	9.30699e+07	5.02338e+07	6.21194e+07	8.59761e+07	1.31773e+08	5.06587e+07	7.18716e+07	7.86818e+07
P0A6F3	6.26977e+07	4.92147e+07	6.54361e+07	2.63014e+08	2.4998e+08	3.07753e+08	5.30715e+07	5.68893e+07	5.47679e+07	2.84547e+08	2.72981e+08	2.42099e+08	5.43445e+07	4.09557e+07	5.08029e+07	2.37037e+08	2.60482e+08	2.90926e+08	2.35093e+08	2.19373e+08	2.41057e+08	3.12585e+08	2.81816e+08	2.90629e+08	6.9741e+07	7.53153e+07	7.00785e+07	3.34933e+08	3.10754e+08	2.979e+08	7.00224e+07	6.24204e+07	7.22245e+07	5.12763e+08	2.86148e+08	2.88953e+08	5.29952e+07	4.2543e+08	5.13657e+07	2.8554e+08	3.4286e+08	3.15949e+08	2.76906e+08	3.26451e+08	4.18999e+08	2.87094e+08	3.0518e+08	3.49061e+08
P15034	1.83927e+08	1.9363e+08	2.07992e+08	1.39684e+08	1.47489e+08	1.52915e+08	9.34726e+07	8.59454e+07	7.72452e+07	1.51223e+08	1.39884e+08	1.43172e+08	1.11024e+08	9.32925e+07	8.29336e+07	1.30368e+08	1.39804e+08	1.36856e+08	1.40632e+08	1.28822e+08	1.32593e+08	1.43344e+08	1.4292e+08	1.36426e+08	2.48001e+08	2.48372e+08	2.77046e+08	1.59012e+08	1.60495e+08	1.73587e+08	7.27244e+07	7.42429e+07	9.18971e+07	1.36402e+08	1.47555e+08	1.58874e+08	1.1515e+08	9.75348e+07	9.52189e+07	1.51464e+08	1.40636e+08	1.55282e+08	1.34395e+08	1.52568e+08	1.3002e+08	1.63291e+08	1.74899e+08	1.40239e+08
P0A9C3	2.27055e+08	1.97796e+08	1.85264e+08	3.02634e+08	3.02985e+08	2.94087e+08	4.56119e+08	3.79129e+08	3.38234e+08	3.10196e+08	3.22692e+08	2.37479e+08	1.92367e+08	1.60217e+08	1.90482e+08	3.07429e+08	2.96778e+08	2.85008e+08	2.66318e+08	2.89948e+08	2.80898e+08	2.94102e+08	2.98658e+08	2.95063e+08	2.48483e+08	1.90632e+08	2.25554e+08	2.9269e+08	2.98859e+08	2.86637e+08	2.84566e+08	3.10419e+08	2.46586e+08	2.15153e+08	3.11704e+08	2.98608e+08	1.94809e+08	1.3096e+08	1.85782e+08	2.52329e+08	2.28625e+08	2.77483e+08	2.7734e+08	1.9731e+08	1.94846e+08	2.78647e+08	2.93426e+08	2.75817e+08
P31663	2.01169e+08	2.38808e+08	1.83776e+08	1.67057e+08	1.6423e+08	1.7103e+08	1.79805e+08	1.72973e+08	1.58723e+08	1.90373e+08	1.95135e+08	1.90486e+08	2.32115e+08	1.92317e+08	1.72055e+08	1.53249e+08	1.81336e+08	2.16121e+08	1.91065e+08	1.74082e+08	1.77289e+08	1.90698e+08	1.78964e+08	1.57601e+08	2.03449e+08	1.93132e+08	2.34621e+08	2.22612e+08	2.07703e+08	2.15467e+08	1.54252e+08	1.92931e+08	1.63305e+08	1.82765e+08	1.8413e+08	1.98857e+08	2.08843e+08	2.85881e+08	1.81315e+08	1.93849e+08	1.8506e+08	1.86713e+08	1.78473e+08	1.88497e+08	1.94407e+08	2.28182e+08	1.94239e+08	1.43993e+08
P02943	1.5503e+07	1.17009e+07	1.39757e+07	2.80232e+08	2.64596e+08	3.18674e+08	1.07931e+08	8.62771e+07	8.50591e+07	2.74526e+08	2.61126e+08	2.27385e+08	2.88679e+07	2.73086e+07	4.55576e+07	2.38869e+08	2.38081e+08	2.76859e+08	1.86408e+08	1.56908e+08	1.95748e+08	3.00989e+08	2.76244e+08	2.85841e+08	1.05914e+07	2.06163e+07	2.01623e+07	2.19147e+08	1.94552e+08	2.53917e+08	6.7103e+07	1.20292e+08	8.28689e+07	3.47718e+08	1.46942e+08	1.77182e+08	1.45523e+07	9.32422e+07	6.09633e+07	1.70963e+08	2.35683e+08	1.58656e+08	1.57099e+08	1.94471e+08	2.21329e+08	1.97759e+08	2.26205e+08	2.23355e+08
P0AE52	5.56833e+08	7.23468e+08	6.74951e+08	5.39906e+08	5.68322e+08	5.4004e+08	4.65232e+08	5.12232e+08	4.55099e+08	5.51711e+08	6.05682e+08	6.25047e+08	6.09694e+08	5.52775e+08	5.13338e+08	5.75587e+08	5.78863e+08	5.09702e+08	5.57772e+08	5.00336e+08	4.95978e+08	5.22922e+08	4.86788e+08	5.5094e+08	5.41587e+08	4.91708e+08	5.05104e+08	4.48086e+08	4.75785e+08	4.66927e+08	4.37212e+08	4.40959e+08	4.39887e+08	4.59557e+08	5.16868e+08	5.58918e+08	5.78195e+08	6.65887e+08	4.52621e+08	5.84952e+08	4.66124e+08	4.68566e+08	4.72398e+08	4.5266e+08	4.31683e+08	4.98085e+08	5.13283e+08	4.69708e+08
P0AA16	2.89052e+08	2.76681e+08	2.64804e+08	4.00101e+08	3.70703e+08	3.85514e+08	3.13317e+08	2.79468e+08	2.87762e+08	4.08237e+08	4.08612e+08	4.60064e+08	2.65419e+08	2.76863e+08	2.50794e+08	3.81805e+08	3.87453e+08	4.30744e+08	4.84389e+08	4.57626e+08	4.3353e+08	4.37287e+08	3.99406e+08	3.70298e+08	2.94917e+08	2.84235e+08	2.92382e+08	3.89516e+08	3.47933e+08	3.76332e+08	2.64758e+08	2.74119e+08	3.08425e+08	3.47029e+08	3.34779e+08	3.39131e+08	2.94425e+08	1.44862e+08	2.55949e+08	3.52004e+08	3.77934e+08	3.90488e+08	4.25971e+08	4.72341e+08	4.11986e+08	4.07233e+08	3.66277e+08	3.83598e+08
P0A7R9	2.77572e+09	2.82055e+09	3.07303e+09	2.15921e+09	2.11186e+09	2.32579e+09	3.15491e+09	3.00708e+09	3.1555e+09	2.35294e+09	2.14734e+09	2.61252e+09	3.83133e+09	3.76975e+09	3.16526e+09	2.14344e+09	2.13333e+09	2.46402e+09	2.51893e+09	2.41166e+09	2.29871e+09	2.05789e+09	2.40493e+09	2.36674e+09	2.46279e+09	2.14609e+09	2.16976e+09	2.27167e+09	2.24244e+09	1.99027e+09	2.90673e+09	2.92343e+09	3.05872e+09	2.06865e+09	2.05882e+09	2.20906e+09	2.85191e+09	8.01233e+08	2.88258e+09	2.00396e+09	2.14046e+09	2.27578e+09	2.36504e+09	2.17374e+09	2.15795e+09	2.11514e+09	1.89429e+09	1.99644e+09
P0ADY7	1.11042e+09	1.75463e+09	1.59466e+09	9.52226e+08	1.05127e+09	9.62715e+08	1.1764e+09	1.22454e+09	1.41967e+09	9.49652e+08	9.9384e+08	1.50912e+09	2.02249e+09	1.95964e+09	1.39511e+09	1.0994e+09	1.0353e+09	1.09827e+09	1.49983e+09	1.12094e+09	9.80181e+08	1.0865e+09	9.91684e+08	9.88803e+08	1.04561e+09	8.61691e+08	9.3032e+08	9.21891e+08	9.79178e+08	9.71084e+08	1.2395e+09	1.30455e+09	1.31388e+09	9.35179e+08	9.86876e+08	1.00021e+09	1.27392e+09	1.57899e+09	1.19311e+09	1.0504e+09	8.92564e+08	1.01475e+09	9.90862e+08	1.19774e+09	9.13774e+08	1.05722e+09	9.8188e+08	1.03401e+09
P0ADG4	2.98137e+08	2.62311e+08	2.46398e+08	2.1318e+08	2.17458e+08	2.21772e+08	2.63255e+08	2.81031e+08	3.47472e+08	2.23006e+08	2.2392e+08	1.87775e+08	2.4538e+08	2.77841e+08	2.911e+08	2.06393e+08	2.0665e+08	2.10321e+08	2.07099e+08	2.243e+08	2.11868e+08	2.26473e+08	2.29524e+08	2.19441e+08	2.9238e+08	3.17087e+08	3.22392e+08	2.05066e+08	2.15967e+08	2.26352e+08	2.49729e+08	3.67694e+08	2.78548e+08	2.46082e+08	2.36641e+08	2.12764e+08	2.45814e+08	2.1399e+08	2.64933e+08	2.19441e+08	2.0738e+08	1.91848e+08	2.14839e+08	2.22057e+08	2.62425e+08	2.02706e+08	2.30598e+08	2.14665e+08
P0A862	1.95589e+09	2.04336e+09	2.12841e+09	2.0592e+09	1.97352e+09	1.8797e+09	1.69635e+09	1.8694e+09	1.54738e+09	2.12694e+09	2.17454e+09	1.95546e+09	1.63993e+09	1.49301e+09	1.59604e+09	1.99697e+09	1.83495e+09	2.00236e+09	2.04318e+09	1.96163e+09	1.94849e+09	1.95128e+09	2.06192e+09	2.03332e+09	1.86814e+09	1.72419e+09	1.67382e+09	1.63156e+09	1.85564e+09	1.74685e+09	1.44112e+09	1.28762e+09	1.16302e+09	1.9603e+09	1.92623e+09	2.10016e+09	1.78079e+09	3.875e+09	1.33275e+09	2.06718e+09	1.61818e+09	1.79695e+09	1.91152e+09	1.62514e+09	1.85016e+09	1.71161e+09	1.81704e+09	2.17233e+09
P39177	3.74273e+08	2.47043e+08	2.6555e+08	5.71408e+08	5.16724e+08	5.77832e+08	2.04888e+08	2.11581e+08	1.58931e+08	6.38368e+08	6.45417e+08	5.41895e+08	1.6382e+08	1.65745e+08	2.01661e+08	5.79642e+08	6.65413e+08	5.29479e+08	7.54549e+08	8.53359e+08	7.36609e+08	6.96286e+08	6.37731e+08	5.67073e+08	4.48175e+08	4.11331e+08	4.57498e+08	4.44237e+08	5.09296e+08	5.11732e+08	1.5927e+08	1.72186e+08	1.36197e+08	5.41791e+08	4.94645e+08	4.8987e+08	1.59194e+08	1.97427e+08	1.4507e+08	5.31951e+08	5.31443e+08	3.98814e+08	6.24459e+08	6.32857e+08	7.67366e+08	5.49793e+08	4.74761e+08	5.01141e+08
P07001	6.47138e+07	5.08199e+07	1.54172e+08	7.94583e+07	8.54378e+07	8.4379e+07	7.22525e+07	7.91156e+07	5.78008e+07	1.08722e+08	1.11638e+08	8.24292e+07	5.63581e+07	5.59371e+07	4.33002e+07	7.16337e+07	5.71096e+08	1.34436e+08	8.6191e+07	1.07722e+08	1.10179e+08	9.61798e+07	8.89306e+07	9.89581e+07	1.18791e+08	2.91024e+08	2.45493e+08	2.81926e+08	2.28557e+08	2.69671e+08	2.61902e+08	1.34724e+08	1.23548e+08	9.74765e+08	3.62612e+08	2.7938e+08	2.68803e+08	2.07889e+08	2.58934e+08	2.92799e+08	6.39657e+08	2.77956e+08	5.04435e+08	4.73093e+08	1.01405e+09	3.51808e+08	3.73681e+08	4.63032e+08
P04391	8.85925e+07	1.00505e+08	1.34543e+08	1.07317e+08	1.01498e+08	1.06058e+08	8.42539e+07	1.07109e+08	8.64814e+07	1.14804e+08	1.18227e+08	1.01879e+08	9.5836e+07	1.2541e+08	9.71506e+07	9.45735e+07	9.53909e+07	1.14234e+08	8.88492e+07	9.44116e+07	9.62955e+07	1.01918e+08	9.85352e+07	1.01801e+08	1.06949e+08	1.02333e+08	1.08351e+08	1.305e+08	1.25518e+08	9.77554e+07	1.60754e+08	1.4436e+08	1.61977e+08	1.14172e+08	1.13671e+08	1.38622e+08	1.7001e+08	7.22315e+07	1.35573e+08	1.48184e+08	1.068e+08	1.45004e+08	1.26555e+08	9.18966e+07	1.04878e+08	1.3775e+08	1.19726e+08	1.17539e+08
P77774	1.53198e+08	1.16555e+08	8.48519e+07	1.65788e+08	1.57221e+08	1.56154e+08	1.4001e+08	1.83501e+08	1.37918e+08	1.62371e+08	1.32598e+08	9.0107e+07	9.54191e+07	7.79534e+07	1.57367e+08	1.28157e+08	1.59515e+08	1.12821e+08	9.77889e+07	1.14243e+08	1.45329e+08	1.42819e+08	1.60697e+08	1.50605e+08	1.15095e+08	1.87322e+08	1.08602e+08	1.3077e+08	1.04089e+08	1.13381e+08	1.43179e+08	1.25059e+08	9.20674e+07	1.88025e+08	8.80117e+07	9.19914e+07	1.30322e+08	9.21822e+07	1.31333e+08	9.46978e+07	1.78008e+08	1.05477e+08	1.41583e+08	1.61575e+08	2.15363e+08	1.21709e+08	1.46813e+08	1.58565e+08
P0A6P5	2.77291e+08	2.77939e+08	2.766e+08	3.35268e+08	2.90074e+08	2.96201e+08	4.49154e+08	3.81239e+08	4.15976e+08	2.4179e+08	3.20519e+08	2.83853e+08	3.40275e+08	3.70035e+08	3.7247e+08	3.35192e+08	3.03494e+08	2.96052e+08	3.0021e+08	2.86902e+08	3.0197e+08	2.67887e+08	2.98533e+08	2.826e+08	2.11972e+08	2.27858e+08	1.98469e+08	2.26145e+08	2.99853e+08	2.8748e+08	3.51608e+08	4.01083e+08	3.47569e+08	2.38916e+08	2.64458e+08	2.9497e+08	3.12546e+08	4.1344e+07	2.87237e+08	2.53671e+08	2.85439e+08	2.26701e+08	2.42672e+08	2.74353e+08	2.49524e+08	2.39442e+08	2.56788e+08	2.07254e+08
P0A7A7	4.51847e+07	3.83328e+07	5.12331e+07	5.89079e+07	6.43735e+07	5.81975e+07	5.02284e+07	5.74727e+07	5.97857e+07	77336682	7.08839e+07	4.8938e+07	4.05043e+07	4.66463e+07	4.47125e+07	5.14025e+07	5.60276e+07	5.40231e+07	5.73803e+07	4.55258e+07	6.00512e+07	6.62566e+07	5.56358e+07	6.24815e+07	4.56853e+07	6.18914e+07	5.81298e+07	4.88975e+07	5.25371e+07	5.60937e+07	7.59549e+07	6.36035e+07	5.83709e+07	7.46738e+07	7.04841e+07	5.56481e+07	5.93255e+07	7.93506e+07	6.13549e+07	5.94555e+07	5.92161e+07	4.33954e+07	6.57749e+07	6.97256e+07	8.78629e+07	5.11837e+07	6.44599e+07	5.77466e+07
P23883	1.97224e+07	6.33008e+07	6.21613e+07	1.4802e+08	1.68623e+08	1.53534e+08	2.14583e+07	2.23713e+07	3.43451e+07	1.25302e+08	1.38242e+08	1.42297e+08	6.22848e+07	6.20742e+07	8.09284e+06	1.52498e+08	1.44593e+08	1.27638e+08	9.06646e+07	6.13222e+07	6.88382e+07	1.31349e+08	1.09729e+08	1.02752e+08	1.86312e+07	2.17181e+07	1.99339e+07	1.30029e+08	1.33526e+08	1.35998e+08	4.87646e+07	5.55643e+07	6.25121e+07	1.28787e+08	1.04631e+08	1.58136e+08	2.4163e+07	3.7334e+07	2.58657e+07	1.24113e+08	1.55986e+08	1.5306e+08	9.26894e+07	1.09168e+08	7.1576e+07	1.47817e+08	1.55364e+08	1.30515e+08
P21177	2.09161e+07	1.93859e+07	2.69073e+07	2.31457e+08	2.3798e+08	2.28935e+08	8.26801e+07	5.4235e+07	6.97049e+07	2.40165e+08	2.27527e+08	1.82665e+08	2.05514e+07	1.94994e+07	2.40898e+07	2.2633e+08	2.30676e+08	2.08995e+08	1.8924e+08	2.08255e+08	2.15292e+08	1.98151e+08	1.89042e+08	2.04447e+08	1.81923e+07	2.56176e+07	2.66968e+07	2.00233e+08	2.20401e+08	1.99086e+08	8.99498e+07	7.6455e+07	7.08714e+07	2.3698e+08	1.90015e+08	2.3177e+08	3.26086e+07	2.09794e+07	3.13642e+07	1.8686e+08	2.56309e+08	1.79622e+08	2.18469e+08	2.32327e+08	2.1453e+08	2.13025e+08	2.36373e+08	1.9908e+08
P28304	5.58342e+07	9.85996e+07	1.10698e+08	2.48773e+08	2.47233e+08	2.78685e+08	5.50647e+07	5.85104e+07	5.75399e+07	2.76115e+08	2.60952e+08	2.77497e+08	1.57945e+08	1.36848e+08	6.77522e+07	2.33149e+08	2.69327e+08	2.6383e+08	2.83609e+08	2.94659e+08	3.03716e+08	2.82532e+08	2.64716e+08	2.53251e+08	6.6132e+07	5.97551e+07	6.37366e+07	2.56356e+08	2.5719e+08	2.88136e+08	5.77397e+07	6.81006e+07	6.96458e+07	1.94273e+08	2.14613e+08	2.47325e+08	9.18167e+07	5.35567e+07	8.14005e+07	2.35452e+08	2.61403e+08	2.38728e+08	2.33387e+08	2.39696e+08	1.89815e+08	2.57724e+08	2.52194e+08	1.96472e+08
P06987	2.54846e+08	3.46154e+08	3.51767e+08	2.44674e+08	2.40739e+08	2.39633e+08	2.35987e+08	3.78459e+08	2.83648e+08	2.60884e+08	2.58372e+08	3.91825e+08	4.09649e+08	5.3838e+08	2.96835e+08	2.46362e+08	2.46363e+08	3.4814e+08	4.29102e+08	2.75721e+08	2.59233e+08	3.00556e+08	2.67097e+08	2.49819e+08	2.41951e+08	2.35223e+08	2.59935e+08	2.76539e+08	2.56005e+08	2.32756e+08	2.81991e+08	3.34867e+08	4.36543e+08	2.27869e+08	2.54174e+08	2.47707e+08	3.7898e+08	1.83674e+08	3.19144e+08	2.39413e+08	2.23687e+08	3.11185e+08	2.69794e+08	3.35449e+08	2.70623e+08	3.40772e+08	2.23353e+08	2.70559e+08
P05042	1.201e+08	9.78182e+07	1.02478e+08	1.15767e+08	1.12494e+08	1.16894e+08	5.92842e+07	6.49936e+07	6.73985e+07	1.16907e+08	1.02976e+08	1.19675e+08	5.511e+07	4.01737e+07	5.50839e+07	1.09162e+08	1.09799e+08	1.23976e+08	1.0939e+08	1.07268e+08	1.09537e+08	1.18093e+08	1.20138e+08	1.27829e+08	1.47809e+08	1.4325e+08	1.36014e+08	1.18205e+08	1.3463e+08	1.26853e+08	7.84443e+07	7.88348e+07	6.49943e+07	1.21185e+08	1.29356e+08	1.31532e+08	5.10065e+07	2.59722e+07	5.11945e+07	1.17429e+08	1.37816e+08	1.33343e+08	1.25004e+08	1.14706e+08	1.05151e+08	1.27847e+08	1.17826e+08	1.1614e+08
P0AAB6	5.19352e+08	3.8577e+08	4.35588e+08	4.33289e+08	4.41543e+08	4.15858e+08	3.40878e+08	3.82108e+08	3.69746e+08	4.1335e+08	4.08373e+08	3.62149e+08	2.89794e+08	2.95448e+08	3.6367e+08	4.25828e+08	4.12881e+08	3.87846e+08	3.64833e+08	4.26496e+08	3.85252e+08	3.99377e+08	3.87679e+08	3.66567e+08	4.88812e+08	4.55838e+08	4.83998e+08	3.87466e+08	4.41848e+08	3.91933e+08	3.13067e+08	2.8769e+08	2.83339e+08	3.46039e+08	4.4197e+08	4.46404e+08	4.6644e+08	3.86709e+08	3.87682e+08	4.68736e+08	4.04744e+08	4.19469e+08	4.12996e+08	3.81774e+08	3.53598e+08	4.10879e+08	3.91323e+08	4.08702e+08
P52697	3.69169e+08	3.56615e+08	3.53922e+08	6.35399e+08	6.76694e+08	6.29439e+08	2.34493e+08	2.99494e+08	2.27871e+08	6.19485e+08	6.06457e+08	5.82615e+08	3.17177e+08	2.88581e+08	3.35108e+08	6.48839e+08	6.33991e+08	6.12792e+08	5.53006e+08	6.0047e+08	5.95823e+08	5.90317e+08	6.39522e+08	6.33963e+08	4.18071e+08	3.50929e+08	3.85402e+08	5.75369e+08	6.2552e+08	5.83702e+08	2.81903e+08	2.69063e+08	2.72329e+08	4.58056e+08	5.45201e+08	5.98598e+08	4.96736e+08	3.42885e+08	3.54048e+08	5.74347e+08	5.05481e+08	6.15052e+08	4.91308e+08	3.91333e+08	3.51393e+08	5.92338e+08	6.07427e+08	4.82807e+08
P75694	1.51067e+08	1.29639e+08	1.722e+08	9.77121e+08	8.28673e+08	9.62321e+08	1.8464e+07	3.08497e+07	2.11749e+07	1.1011e+09	1.0166e+09	1.05453e+09	6.0756e+07	3.95915e+07	4.78752e+07	1.08126e+09	1.06169e+09	1.0675e+09	8.44758e+08	9.33332e+08	8.08319e+08	1.29695e+09	1.04192e+09	9.64549e+08	2.86363e+08	2.18811e+08	2.68191e+08	1.21568e+09	8.8566e+08	9.9789e+08	1.73199e+07	2.62172e+07	3.37795e+07	8.1565e+08	7.13554e+08	8.85536e+08	1.03835e+08	4.91483e+07	7.72565e+07	1.00397e+09	1.26667e+09	1.05476e+09	9.43779e+08	1.04049e+09	6.65901e+08	1.14497e+09	1.02065e+09	1.2144e+09
P08331	2.8573e+07	3.21312e+07	5.58775e+07	7.12209e+07	7.38998e+07	7.80041e+07	3.32754e+07	4.25983e+07	2.6246e+07	7.31444e+07	6.8811e+07	6.82452e+07	4.15686e+07	2.8645e+07	2.53568e+07	7.11488e+07	6.60782e+07	7.72673e+07	7.02525e+07	7.40474e+07	7.31357e+07	7.85597e+07	7.69775e+07	6.347e+07	4.59022e+07	3.51753e+07	4.15646e+07	7.96398e+07	8.22663e+07	8.54961e+07	2.18757e+07	3.02323e+07	3.10431e+07	6.3972e+07	7.44678e+07	7.76522e+07	4.78477e+07	3.21647e+07	3.07179e+07	7.22911e+07	8.21004e+07	8.72827e+07	6.95097e+07	8.2804e+07	7.22302e+07	9.40639e+07	8.25541e+07	7.42653e+07
P0AFM6	2.08493e+08	1.50658e+08	1.62875e+08	1.59638e+08	1.74013e+08	1.66116e+08	2.17352e+08	1.87757e+08	2.196e+08	1.8482e+08	1.60116e+08	1.25172e+08	2.00576e+08	1.81564e+08	2.01876e+08	1.48332e+08	1.56479e+08	1.53019e+08	1.32874e+08	1.74563e+08	1.73411e+08	1.61147e+08	1.77488e+08	1.7294e+08	2.1254e+08	2.12223e+08	2.13328e+08	1.5452e+08	1.59491e+08	1.62965e+08	2.07402e+08	2.1918e+08	1.81753e+08	1.46264e+08	1.6046e+08	1.58742e+08	1.34806e+08	6.85218e+07	1.50754e+08	1.55998e+08	1.96503e+08	1.49441e+08	1.5631e+08	1.62164e+08	1.89179e+08	1.41305e+08	1.52777e+08	1.345e+08
P0A991	2.73559e+08	2.48953e+08	2.78778e+08	1.07784e+09	1.148e+09	1.05431e+09	2.55941e+08	3.12684e+08	2.94199e+08	8.94452e+08	8.72702e+08	9.39664e+08	2.74696e+08	2.46578e+08	2.54898e+08	1.03296e+09	9.47852e+08	9.55361e+08	6.78455e+08	7.76294e+08	7.64243e+08	8.23372e+08	8.73733e+08	8.97461e+08	3.26032e+08	3.03167e+08	2.9298e+08	1.05931e+09	1.09446e+09	1.14099e+09	3.69336e+08	3.8365e+08	3.71491e+08	9.87959e+08	9.65202e+08	1.14536e+09	3.55888e+08	1.48701e+08	3.56246e+08	9.80424e+08	1.05495e+09	1.09933e+09	8.16537e+08	6.83375e+08	5.46261e+08	1.13179e+09	1.14808e+09	9.11673e+08
P76143	7.21963e+06	5.21733e+06	2.93776e+07	4.93521e+08	4.3811e+08	4.53381e+08	2.13234e+07	6.46755e+06	1.94716e+07	5.33044e+08	5.1555e+08	4.3796e+08	3.64886e+06	1.7173e+07	1.0028e+07	4.81908e+08	5.0445e+08	4.36339e+08	4.16769e+08	4.34752e+08	4.4669e+08	4.17952e+08	4.24637e+08	4.42934e+08	6.47181e+06	9.51001e+06	7.33577e+06	4.99521e+08	5.00402e+08	4.40889e+08	1.31844e+07	1.86831e+07	8.26399e+06	4.61986e+08	5.05047e+08	5.73499e+08	7.76712e+06	2.18558e+07	6.05711e+06	5.8137e+08	4.77197e+08	4.8596e+08	4.8562e+08	4.09176e+08	3.21183e+08	5.38755e+08	5.39622e+08	4.74566e+08
P0AEZ1	2.3996e+08	2.56599e+08	2.45423e+08	2.58664e+08	2.58809e+08	2.68001e+08	2.1451e+08	2.67582e+08	2.40735e+08	2.7814e+08	2.77437e+08	2.44421e+08	2.78539e+08	3.05601e+08	2.65578e+08	2.53355e+08	2.49126e+08	3.06553e+08	2.7321e+08	2.67278e+08	2.69503e+08	2.92628e+08	2.72444e+08	2.73305e+08	2.51766e+08	2.88785e+08	2.78277e+08	2.80322e+08	2.74293e+08	2.30851e+08	3.15336e+08	2.82424e+08	3.60677e+08	3.11914e+08	2.70071e+08	2.74989e+08	2.36068e+08	3.9916e+08	2.83429e+08	2.90277e+08	2.95301e+08	2.95727e+08	2.98604e+08	2.89303e+08	3.33123e+08	2.75217e+08	2.23977e+08	3.09715e+08
P0A6L2	3.65136e+08	3.69725e+08	3.24115e+08	3.23606e+08	3.51709e+08	3.44416e+08	3.0967e+08	3.49926e+08	3.43072e+08	3.20653e+08	3.41378e+08	4.0207e+08	2.9893e+08	3.54543e+08	3.27361e+08	3.14167e+08	3.37687e+08	3.54226e+08	3.18884e+08	2.89647e+08	2.96004e+08	3.47727e+08	3.13634e+08	3.00633e+08	3.86386e+08	3.05556e+08	3.34945e+08	3.65574e+08	3.64772e+08	2.73596e+08	3.17499e+08	3.3292e+08	3.71548e+08	2.17821e+08	3.2393e+08	3.62566e+08	4.91659e+08	1.69232e+08	3.38323e+08	3.56283e+08	2.64073e+08	4.11969e+08	3.56198e+08	2.62748e+08	2.36808e+08	3.50448e+08	2.87301e+08	2.52715e+08
P0A6W5	4.69992e+08	5.31447e+08	4.64543e+08	3.80707e+08	3.68948e+08	3.80425e+08	7.12127e+08	5.94238e+08	7.08287e+08	3.63047e+08	3.63555e+08	3.86948e+08	6.05649e+08	6.42676e+08	5.54729e+08	4.24924e+08	3.82862e+08	3.8601e+08	3.52238e+08	3.55768e+08	3.46841e+08	3.86029e+08	3.8302e+08	3.78663e+08	3.47928e+08	3.14103e+08	3.45432e+08	3.70218e+08	3.48327e+08	3.77439e+08	4.91331e+08	5.75291e+08	5.92592e+08	3.37551e+08	3.38811e+08	3.2434e+08	4.51016e+08	3.77466e+08	4.6024e+08	3.33821e+08	3.25982e+08	4.01971e+08	2.95365e+08	3.3152e+08	3.04863e+08	3.74118e+08	3.56685e+08	3.56486e+08
P23836	1.69437e+08	1.32973e+08	1.17785e+08	1.63961e+08	1.55139e+08	1.52874e+08	1.21204e+08	1.20479e+08	1.07977e+08	1.68009e+08	1.75299e+08	1.0574e+08	1.54109e+08	1.15601e+08	1.5428e+08	1.66476e+08	1.66445e+08	1.30368e+08	1.22187e+08	1.4922e+08	1.65612e+08	1.7865e+08	1.70878e+08	1.6721e+08	1.56916e+08	1.54109e+08	1.79169e+08	1.25573e+08	1.53368e+08	1.73543e+08	1.44987e+08	1.21671e+08	1.17491e+08	1.7632e+08	1.75891e+08	1.62684e+08	8.93094e+07	1.42952e+08	1.09003e+08	1.63728e+08	1.30815e+08	1.22223e+08	1.2042e+08	1.07524e+08	1.51851e+08	1.11498e+08	1.76164e+08	1.31993e+08
P52647	4.1612e+07	6.28062e+07	4.79921e+07	8.15872e+07	7.63885e+07	9.62182e+07	5.84841e+07	6.13542e+07	6.92923e+07	9.42028e+07	1.01871e+08	9.98256e+07	5.84359e+07	6.47309e+07	4.79188e+07	8.07916e+07	8.8268e+07	1.00651e+08	8.61269e+07	8.81127e+07	1.09788e+08	1.06963e+08	9.98267e+07	8.7789e+07	6.09209e+07	6.6297e+07	7.63465e+07	9.56947e+07	8.5855e+07	7.88929e+07	6.65261e+07	7.2337e+07	6.42213e+07	1.05764e+08	8.27026e+07	7.6166e+07	6.46157e+07	2.83979e+07	7.61419e+07	7.79366e+07	1.06369e+08	1.01643e+08	9.75289e+07	1.05982e+08	9.69883e+07	9.95164e+07	8.54316e+07	9.76318e+07
P31133	1.14512e+08	1.48741e+08	9.04303e+07	2.64389e+08	2.45963e+08	2.42558e+08	5.97944e+07	1.08134e+08	6.50851e+07	2.84809e+08	2.87072e+08	2.02735e+08	8.92182e+07	5.37712e+07	8.47146e+07	2.57677e+08	2.61597e+08	2.48555e+08	2.73162e+08	3.00612e+08	2.90927e+08	2.49321e+08	2.52705e+08	2.40246e+08	9.79183e+07	8.59161e+07	8.77248e+07	1.56207e+08	1.60667e+08	1.47242e+08	2.9052e+07	3.96211e+07	3.07836e+07	1.60358e+08	1.59505e+08	1.86507e+08	1.44733e+08	1.27212e+08	6.2683e+07	1.99832e+08	1.31432e+08	1.30289e+08	1.46308e+08	1.34169e+08	2.08708e+08	1.51253e+08	1.73787e+08	1.25094e+08
P06988	2.42203e+08	2.3641e+08	2.18285e+08	1.97167e+08	1.92214e+08	2.07353e+08	2.43539e+08	3.71367e+08	2.98379e+08	2.09911e+08	1.74282e+08	2.23807e+08	2.57558e+08	3.06157e+08	2.92996e+08	1.52984e+08	1.90506e+08	2.13746e+08	2.33869e+08	2.05953e+08	1.9664e+08	1.94403e+08	2.16578e+08	1.76568e+08	2.28759e+08	2.01578e+08	2.13315e+08	2.49253e+08	2.1778e+08	1.28734e+08	3.55421e+08	4.07565e+08	4.28878e+08	1.84787e+08	1.60154e+08	2.10821e+08	5.3471e+08	1.63729e+08	3.7691e+08	1.71508e+08	2.14731e+08	2.63809e+08	2.09381e+08	2.12566e+08	2.18392e+08	2.05477e+08	1.13318e+08	2.16301e+08
P00895	9.19162e+07	1.41587e+08	1.59769e+08	1.12019e+08	1.06638e+08	1.28505e+08	6.67787e+07	9.96694e+07	7.72934e+07	1.29966e+08	1.26539e+08	1.27949e+08	1.52302e+08	1.90734e+08	1.12986e+08	1.02612e+08	1.11856e+08	1.28802e+08	1.37741e+08	1.17895e+08	1.26515e+08	1.32573e+08	1.16224e+08	1.18968e+08	1.11509e+08	1.29794e+08	1.16544e+08	1.47301e+08	1.22535e+08	1.14461e+08	1.45709e+08	1.26473e+08	1.65147e+08	1.47584e+08	1.35231e+08	2.06865e+08	1.86085e+08	3.69102e+07	1.70121e+08	2.16737e+08	1.48952e+08	1.44793e+08	1.22458e+08	1.45595e+08	1.68671e+08	1.52914e+08	1.16655e+08	1.44887e+08
P0ADN2	5.60908e+08	6.5196e+08	5.16545e+08	3.4491e+08	3.36703e+08	3.70275e+08	8.26567e+08	6.84314e+08	8.12389e+08	3.72886e+08	3.66524e+08	4.35726e+08	7.21048e+08	6.77137e+08	5.19944e+08	3.54892e+08	3.09103e+08	3.99321e+08	4.19738e+08	3.57877e+08	3.59077e+08	4.7633e+08	3.89695e+08	3.61563e+08	7.70128e+08	6.25516e+08	7.64901e+08	4.28478e+08	3.49576e+08	4.39336e+08	4.89459e+08	6.97921e+08	6.08107e+08	2.99187e+08	3.88598e+08	3.93739e+08	5.61515e+08	4.74499e+07	6.08691e+08	3.82477e+08	4.68156e+08	4.04005e+08	3.17286e+08	3.8845e+08	3.4819e+08	4.3402e+08	3.8114e+08	3.0766e+08
P0ACF4	1.09692e+09	1.42847e+09	1.30437e+09	1.07004e+09	1.18406e+09	1.22436e+09	1.08813e+09	1.22319e+09	1.02587e+09	1.22093e+09	1.186e+09	1.97986e+09	1.42171e+09	1.3881e+09	1.20881e+09	1.22676e+09	1.14871e+09	1.49382e+09	1.97889e+09	1.13546e+09	1.29066e+09	1.46122e+09	1.36125e+09	1.13017e+09	1.22866e+09	9.87971e+08	1.18764e+09	1.5162e+09	1.36547e+09	1.69978e+09	7.93214e+08	7.93996e+08	1.22004e+09	9.88355e+08	1.24847e+09	1.13204e+09	9.76064e+08	3.63053e+09	8.04745e+08	1.26878e+09	1.44919e+09	1.6568e+09	1.12438e+09	1.68527e+09	1.09423e+09	1.64847e+09	1.41551e+09	1.22508e+09
P07014	2.82026e+08	2.78323e+08	2.17011e+08	4.72112e+08	4.78241e+08	4.87884e+08	6.23618e+08	5.66934e+08	5.00267e+08	5.75348e+08	5.29443e+08	3.75375e+08	2.93341e+08	2.50095e+08	3.51229e+08	4.30654e+08	4.58774e+08	4.4627e+08	4.4013e+08	4.47633e+08	5.65479e+08	5.11148e+08	4.77869e+08	5.16137e+08	2.57025e+08	3.04905e+08	3.10431e+08	3.514e+08	4.34478e+08	4.08447e+08	3.90094e+08	3.20381e+08	2.66097e+08	4.1411e+08	4.53721e+08	4.32317e+08	3.13326e+08	2.77434e+08	2.70321e+08	4.71935e+08	4.34884e+08	3.13917e+08	4.11221e+08	3.94418e+08	5.07406e+08	3.6784e+08	4.59025e+08	3.26754e+08
P00562	1.77806e+08	1.64659e+08	1.82632e+08	1.7747e+08	1.53991e+08	1.9039e+08	2.04163e+08	1.86197e+08	2.17839e+08	1.67779e+08	1.70595e+08	1.54431e+08	2.26211e+08	2.63025e+08	2.12021e+08	1.63932e+08	1.66232e+08	1.79151e+08	1.69618e+08	1.48812e+08	1.85801e+08	1.74808e+08	1.85662e+08	2.02733e+08	1.57045e+08	1.89868e+08	1.79253e+08	1.65992e+08	1.75458e+08	1.63198e+08	2.8716e+08	2.39108e+08	2.45405e+08	2.2094e+08	1.71959e+08	1.67161e+08	2.3766e+08	1.06772e+08	2.10863e+08	1.60547e+08	1.89044e+08	1.70594e+08	1.76852e+08	1.85168e+08	2.14459e+08	1.59599e+08	1.59334e+08	1.55518e+08
P04036	2.41325e+08	2.32608e+08	1.65043e+08	2.7154e+08	2.67977e+08	2.68903e+08	1.72593e+08	2.39589e+08	1.77895e+08	2.70809e+08	3.00902e+08	2.38852e+08	2.16092e+08	2.13719e+08	2.98935e+08	2.9614e+08	3.00039e+08	2.60674e+08	2.67634e+08	2.9562e+08	2.59555e+08	2.67686e+08	2.6782e+08	2.71378e+08	3.15758e+08	3.38704e+08	3.38818e+08	3.20468e+08	3.49966e+08	3.75213e+08	2.56167e+08	2.12344e+08	2.09395e+08	2.96545e+08	3.66999e+08	3.58729e+08	3.15757e+08	6.70858e+08	3.73608e+08	4.22755e+08	2.9018e+08	3.0628e+08	3.84959e+08	3.30485e+08	3.71226e+08	3.24647e+08	3.73874e+08	3.00573e+08
P62768	2.46674e+08	2.54647e+08	2.37355e+08	5.22736e+08	5.12758e+08	5.29182e+08	2.37612e+08	2.48443e+08	2.26519e+08	5.46783e+08	5.24277e+08	5.68752e+08	2.23474e+08	2.31643e+08	2.18412e+08	5.33477e+08	5.53411e+08	5.01121e+08	5.5218e+08	5.20711e+08	5.38436e+08	5.46956e+08	5.41723e+08	5.32729e+08	3.04809e+08	2.44019e+08	2.79637e+08	5.0041e+08	5.07981e+08	5.00934e+08	1.99628e+08	2.1545e+08	2.44199e+08	4.4685e+08	4.3137e+08	4.96153e+08	2.58225e+08	3.28958e+07	2.24118e+08	5.25788e+08	5.3492e+08	5.38937e+08	4.52181e+08	4.76355e+08	3.87183e+08	5.27525e+08	5.36504e+08	5.1307e+08
P0AF93	2.55648e+09	3.09458e+09	3.17997e+09	9.52661e+08	9.28857e+08	8.31558e+08	6.04971e+08	6.6315e+08	5.83109e+08	8.4483e+08	8.47903e+08	1.24676e+09	1.04296e+09	1.0768e+09	7.16515e+08	9.26992e+08	9.04143e+08	8.92411e+08	1.1166e+09	8.68199e+08	8.11053e+08	8.53841e+08	7.84851e+08	8.07083e+08	2.56174e+09	2.34118e+09	2.31953e+09	1.05918e+09	9.74583e+08	1.10474e+09	6.56192e+08	6.88059e+08	7.48307e+08	8.23749e+08	9.02761e+08	9.77035e+08	5.59665e+08	3.24122e+08	6.76793e+08	1.06944e+09	8.30467e+08	1.20207e+09	9.29517e+08	8.69578e+08	7.30328e+08	1.08324e+09	1.06124e+09	8.10773e+08
P0ABU0	1.87711e+08	1.73327e+08	1.87483e+08	2.18037e+08	2.22905e+08	2.25945e+08	1.76101e+08	2.02597e+08	2.07598e+08	2.17889e+08	2.20018e+08	1.99501e+08	1.39802e+08	1.47321e+08	1.40361e+08	2.24638e+08	2.1608e+08	2.06491e+08	2.08236e+08	2.12379e+08	2.07093e+08	2.10761e+08	2.00934e+08	2.03839e+08	1.74181e+08	1.66982e+08	1.78456e+08	1.99659e+08	2.036e+08	1.75568e+08	1.78578e+08	2.115e+08	1.8427e+08	1.32582e+08	2.04973e+08	2.08275e+08	1.71962e+08	3.77617e+07	1.48796e+08	2.17643e+08	1.61325e+08	2.09695e+08	2.13995e+08	1.45566e+08	1.52994e+08	2.08843e+08	1.94631e+08	1.4997e+08
P0C8J8	9.13504e+07	1.00694e+08	1.28902e+08	6.42369e+07	1.05147e+08	6.47025e+07	6.2857e+07	1.80317e+08	8.30674e+07	4.94397e+07	5.13152e+07	4.85923e+07	1.1873e+08	1.07759e+08	1.47471e+08	5.13458e+07	5.68336e+07	5.03033e+07	4.37536e+07	3.64815e+07	4.22699e+07	5.30775e+07	5.40781e+07	4.70449e+07	7.96011e+07	1.13214e+08	1.0993e+08	8.15336e+07	8.42654e+07	9.37044e+07	7.76939e+07	1.09255e+08	1.0691e+08	1.07731e+08	1.37925e+08	9.19993e+07	3.17653e+08	2.1559e+08	2.52472e+08	1.1636e+08	8.14854e+07	1.548e+08	4.44571e+07	3.50609e+07	6.26071e+07	7.78153e+07	9.07376e+07	6.19784e+07
P16456	3.79356e+08	3.2313e+08	3.27737e+08	2.94464e+08	2.8609e+08	2.96107e+08	2.10624e+08	2.4281e+08	2.35018e+08	2.82258e+08	2.59248e+08	2.70379e+08	2.73529e+08	2.64422e+08	2.54614e+08	2.64253e+08	2.7669e+08	2.78536e+08	2.56756e+08	2.4841e+08	2.47813e+08	2.55363e+08	2.60687e+08	2.61971e+08	2.76963e+08	3.05202e+08	2.79904e+08	2.24413e+08	2.4669e+08	1.90258e+08	1.77011e+08	1.79416e+08	1.66561e+08	2.00755e+08	2.28081e+08	2.50314e+08	2.69851e+08	2.21694e+08	1.97188e+08	2.20606e+08	2.17555e+08	2.29413e+08	2.23789e+08	1.98631e+08	1.9484e+08	2.08482e+08	1.85113e+08	1.88974e+08
P43672	1.10777e+08	1.37865e+08	1.29239e+08	6.82899e+07	7.88856e+07	8.54731e+07	8.59394e+07	8.76386e+07	7.32135e+07	7.24847e+07	8.4092e+07	9.84475e+07	1.38217e+08	1.52023e+08	1.53269e+08	7.60782e+07	7.7967e+07	7.65708e+07	8.36828e+07	9.14312e+07	7.88164e+07	9.29639e+07	8.28797e+07	7.69618e+07	6.50453e+07	8.48103e+07	8.59713e+07	7.07496e+07	6.54862e+07	7.67716e+07	8.44008e+07	6.25135e+07	6.70643e+07	7.06427e+07	6.71485e+07	6.64853e+07	7.83199e+07	6.98593e+07	8.13294e+07	7.34366e+07	7.24776e+07	5.85638e+07	6.10617e+07	6.99523e+07	6.78036e+07	6.03888e+07	8.12956e+07	5.80423e+07
P37744	3.09522e+08	2.5931e+08	2.5526e+08	2.94017e+08	2.74372e+08	2.93628e+08	2.76973e+08	2.8836e+08	3.12133e+08	2.80964e+08	2.78557e+08	2.21262e+08	2.75277e+08	2.88679e+08	3.48879e+08	2.80206e+08	2.65738e+08	2.72982e+08	2.36817e+08	2.7451e+08	2.77731e+08	2.58853e+08	2.80651e+08	2.99346e+08	2.75824e+08	2.87498e+08	2.7638e+08	2.56695e+08	2.8667e+08	2.91042e+08	2.95712e+08	2.93076e+08	2.62472e+08	2.99675e+08	3.27209e+08	2.77551e+08	2.92038e+08	2.77325e+08	3.2406e+08	3.00765e+08	2.68284e+08	2.52541e+08	3.05455e+08	2.58984e+08	2.98153e+08	2.64286e+08	2.83592e+08	2.50491e+08
P00550	1.56556e+07	1.89968e+07	3.48219e+07	2.96016e+07	2.89784e+07	2.60866e+07	1.69994e+07	1.59665e+07	1.40147e+07	4.51419e+07	3.4201e+07	4.01584e+07	2.35545e+07	1.45962e+07	1.60085e+07	2.45835e+07	2.14442e+08	5.3383e+07	4.52374e+07	4.16486e+07	5.12146e+07	3.688e+07	2.92499e+07	3.57739e+07	2.31916e+07	4.58178e+07	3.47063e+07	1.02101e+08	8.83973e+07	1.04086e+08	4.70662e+07	2.17885e+07	2.28984e+07	2.44593e+08	1.44054e+08	1.14282e+08	8.47657e+07	2.45252e+07	4.76225e+07	1.87371e+08	2.41673e+08	1.07522e+08	2.52357e+08	2.47301e+08	2.53745e+08	1.59433e+08	2.11625e+08	2.23414e+08
P45578	8.69482e+08	8.28463e+08	7.75586e+08	8.37533e+08	8.72801e+08	8.87024e+08	5.70799e+08	6.62909e+08	7.5297e+08	799013329	7.16335e+08	9.57125e+08	6.90523e+08	6.61608e+08	6.07706e+08	8.03811e+08	7.7438e+08	8.88899e+08	7.13692e+08	6.77886e+08	6.91745e+08	8.15822e+08	7.59719e+08	7.58884e+08	8.83796e+08	7.56695e+08	7.90509e+08	7.79781e+08	8.43178e+08	7.50906e+08	5.60804e+08	6.79014e+08	7.08172e+08	6.3366e+08	7.46985e+08	8.63835e+08	9.94423e+08	3.17579e+08	7.28507e+08	7.72157e+08	8.19841e+08	9.02767e+08	6.31425e+08	6.36727e+08	5.25652e+08	8.47133e+08	7.48768e+08	6.42995e+08
P33235	9.46427e+07	8.04862e+07	1.54702e+08	1.38906e+08	1.43369e+08	1.38011e+08	4.62006e+07	7.32975e+07	5.2855e+07	1.42178e+08	1.33569e+08	1.18685e+08	8.33082e+07	8.457e+07	1.12992e+08	1.55528e+08	1.33969e+08	1.076e+08	1.27641e+08	1.07999e+08	1.41609e+08	1.44785e+08	1.74073e+08	1.99575e+08	1.2904e+08	1.67231e+08	1.53334e+08	1.60612e+08	1.36688e+08	1.76186e+08	8.06923e+07	8.03845e+07	9.22371e+07	1.54915e+08	1.30179e+08	1.41456e+08	6.2345e+07	5.1641e+07	1.05085e+08	1.52868e+08	1.51178e+08	1.3546e+08	1.87728e+08	1.47794e+08	1.68858e+08	1.30521e+08	1.51463e+08	2.11578e+08
P0A6G7	4.7742e+08	4.13729e+08	3.12576e+08	4.14432e+08	4.2666e+08	4.58887e+08	4.476e+08	4.486e+08	4.14326e+08	448952943	4.00318e+08	2.93368e+08	3.51967e+08	2.93972e+08	5.06312e+08	3.78443e+08	4.48148e+08	3.25454e+08	3.48638e+08	4.42871e+08	4.98979e+08	4.16279e+08	4.9989e+08	4.60888e+08	5.65537e+08	5.62538e+08	5.94926e+08	4.06807e+08	4.51482e+08	4.64135e+08	5.79276e+08	5.59694e+08	4.00855e+08	3.93738e+08	5.42898e+08	4.86919e+08	5.30326e+08	2.30499e+08	4.55192e+08	4.83052e+08	4.21668e+08	3.14568e+08	4.5978e+08	3.81235e+08	4.62565e+08	3.64028e+08	4.99264e+08	3.82842e+08
P0AFG0	6.70958e+08	7.80837e+08	7.75502e+08	6.09315e+08	6.54283e+08	6.14202e+08	6.09764e+08	6.3387e+08	5.99268e+08	6.07699e+08	6.07555e+08	7.18223e+08	6.9413e+08	8.08488e+08	6.46628e+08	6.60481e+08	5.98993e+08	6.25677e+08	7.3753e+08	6.68013e+08	6.33241e+08	6.78538e+08	6.12957e+08	5.87219e+08	5.90779e+08	5.78338e+08	5.99467e+08	5.45742e+08	5.09187e+08	5.10658e+08	4.95784e+08	5.35982e+08	5.64691e+08	5.45484e+08	5.42786e+08	5.22057e+08	5.74036e+08	3.49308e+08	5.8896e+08	5.37534e+08	5.77195e+08	5.32637e+08	6.1132e+08	7.09455e+08	6.14462e+08	5.67428e+08	5.04069e+08	6.28186e+08
P0AEU7	1.18491e+09	1.31923e+09	1.21737e+09	1.11987e+09	1.17282e+09	1.13969e+09	1.31223e+09	1.33472e+09	1.21193e+09	1.14519e+09	1.36266e+09	1.49341e+09	1.20015e+09	1.19834e+09	1.17026e+09	1.37148e+09	1.29717e+09	1.20915e+09	1.3445e+09	1.14893e+09	1.14066e+09	1.09818e+09	1.19418e+09	1.14674e+09	1.31325e+09	1.2883e+09	1.20557e+09	1.16515e+09	1.15558e+09	1.25322e+09	9.14967e+08	1.02898e+09	1.10136e+09	1.18923e+09	1.15704e+09	1.08741e+09	1.2092e+09	7.29419e+08	1.02978e+09	1.40425e+09	1.152e+09	1.16436e+09	1.1117e+09	1.21274e+09	1.12366e+09	1.30104e+09	1.34952e+09	1.23231e+09
P31057	3.07641e+08	2.83205e+08	2.98779e+08	3.07772e+08	2.89736e+08	2.65064e+08	3.21623e+08	3.04411e+08	3.09066e+08	3.17696e+08	3.27276e+08	2.80619e+08	3.43493e+08	3.12512e+08	3.54988e+08	3.13811e+08	2.81533e+08	2.71427e+08	2.72442e+08	2.71202e+08	2.90294e+08	2.6396e+08	2.58728e+08	2.84236e+08	3.01523e+08	3.37595e+08	3.51761e+08	2.66181e+08	2.84102e+08	3.23468e+08	3.3098e+08	2.81527e+08	2.70796e+08	3.70336e+08	3.74809e+08	3.204e+08	3.70377e+08	5.51378e+08	4.44768e+08	3.60131e+08	2.7537e+08	2.74857e+08	3.05705e+08	2.80186e+08	3.56452e+08	2.86519e+08	3.1877e+08	3.07959e+08
P07004	1.88632e+08	1.76492e+08	1.60568e+08	2.36018e+08	2.2305e+08	2.31557e+08	1.72547e+08	1.90955e+08	1.59892e+08	2.3038e+08	2.38782e+08	2.10008e+08	1.66258e+08	1.8541e+08	2.11712e+08	2.35691e+08	2.29028e+08	2.37404e+08	2.12619e+08	2.28592e+08	2.21625e+08	2.21213e+08	2.19219e+08	2.27356e+08	1.83818e+08	1.78919e+08	1.8396e+08	2.19557e+08	2.2956e+08	2.05548e+08	1.82545e+08	1.71581e+08	1.75597e+08	1.92601e+08	2.30395e+08	2.29831e+08	2.40635e+08	1.29115e+08	1.99536e+08	2.26946e+08	1.86429e+08	2.39823e+08	2.2154e+08	1.88269e+08	1.91768e+08	2.25501e+08	2.11705e+08	1.91909e+08
P0AB80	2.96377e+08	2.55753e+08	3.01903e+08	2.77163e+08	2.67567e+08	2.74277e+08	2.77626e+08	3.21719e+08	2.70731e+08	3.06772e+08	2.82301e+08	2.7719e+08	2.88514e+08	2.58058e+08	2.8517e+08	2.68223e+08	2.70191e+08	3.0548e+08	2.50362e+08	2.17778e+08	2.57392e+08	2.7061e+08	2.86795e+08	2.99003e+08	3.6281e+08	3.81376e+08	3.67595e+08	3.22816e+08	3.11954e+08	3.15416e+08	2.68433e+08	2.98549e+08	2.79881e+08	3.49142e+08	2.6673e+08	3.35129e+08	4.22803e+08	3.98746e+08	4.14446e+08	3.55158e+08	3.30989e+08	3.389e+08	3.02187e+08	2.88133e+08	3.44609e+08	3.06867e+08	2.78135e+08	2.91022e+08
P21165	2.22951e+08	1.91e+08	2.17476e+08	2.45278e+08	2.44989e+08	2.47652e+08	3.19314e+08	2.76016e+08	2.91623e+08	2.63373e+08	2.72738e+08	1.84912e+08	1.91506e+08	1.91221e+08	2.48492e+08	2.28765e+08	2.45862e+08	2.36563e+08	2.30553e+08	2.30317e+08	2.48677e+08	2.46197e+08	2.35489e+08	2.53645e+08	3.33534e+08	2.78735e+08	2.68696e+08	2.36754e+08	2.35848e+08	2.74341e+08	3.14468e+08	3.36848e+08	2.73249e+08	3.60524e+08	2.74934e+08	2.39236e+08	2.84505e+08	3.02117e+08	3.10252e+08	2.4441e+08	2.27158e+08	1.9392e+08	2.57825e+08	2.45137e+08	3.51386e+08	2.39272e+08	2.94504e+08	2.48938e+08
P00963	2.68026e+08	1.96662e+08	2.16062e+08	1.34396e+08	1.13466e+08	1.28588e+08	2.15467e+08	2.86242e+08	2.15742e+08	2.01798e+08	1.88592e+08	1.17777e+08	1.72314e+08	1.65985e+08	2.03138e+08	1.27731e+08	1.72156e+08	1.1122e+08	2.53655e+08	2.64716e+08	2.15604e+08	1.08015e+08	1.06204e+08	1.09009e+08	3.42704e+08	3.53191e+08	3.03863e+08	9.85662e+07	1.02591e+08	9.1177e+07	1.68329e+08	2.24669e+08	1.82738e+08	1.02977e+08	1.21318e+08	1.18562e+08	2.49372e+08	3.12197e+08	2.31694e+08	1.47499e+08	9.63488e+07	8.80842e+07	1.30346e+08	1.03547e+08	2.50211e+08	8.59916e+07	8.56847e+07	7.7919e+07
P37666	1.78087e+08	1.20179e+08	1.22664e+08	1.42104e+08	1.45624e+08	1.44339e+08	2.6235e+08	2.28914e+08	2.19906e+08	1.17834e+08	1.2357e+08	1.02768e+08	1.16403e+08	1.35873e+08	1.74064e+08	1.01016e+08	1.12693e+08	1.14269e+08	1.49649e+08	1.51544e+08	1.55518e+08	1.635e+08	1.44224e+08	1.55624e+08	1.86738e+08	1.85551e+08	1.96313e+08	1.59642e+08	1.36637e+08	1.64831e+08	2.16714e+08	2.50823e+08	2.19321e+08	1.25852e+08	1.02948e+08	9.68537e+07	2.52002e+08	3.8068e+08	2.2415e+08	1.36269e+08	1.03089e+08	1.24614e+08	1.70998e+08	1.54243e+08	2.17798e+08	1.76367e+08	1.68881e+08	1.38152e+08
P52643	1.09894e+08	1.20997e+08	1.31894e+08	1.98072e+08	2.06447e+08	1.83846e+08	1.29858e+08	1.37576e+08	1.2615e+08	1.94424e+08	1.86027e+08	1.90141e+08	1.10499e+08	1.22777e+08	1.18614e+08	1.96309e+08	1.79802e+08	2.02731e+08	2.23612e+08	2.12929e+08	2.39775e+08	2.04849e+08	2.1318e+08	2.08993e+08	1.77614e+08	2.01295e+08	1.99671e+08	2.34451e+08	2.3093e+08	2.49204e+08	1.67544e+08	1.35956e+08	1.33588e+08	2.07752e+08	2.14657e+08	2.20425e+08	1.05959e+08	4.89301e+07	1.28153e+08	2.07778e+08	2.29639e+08	2.06146e+08	2.12224e+08	2.31193e+08	2.30736e+08	2.3222e+08	2.39201e+08	2.47942e+08
P04693	1.41217e+08	1.03476e+08	1.20115e+08	1.74921e+08	1.69911e+08	1.64146e+08	2.0595e+08	1.89768e+08	2.02762e+08	1.53085e+08	1.57602e+08	1.06616e+08	1.30018e+08	1.20058e+08	1.69993e+08	1.47121e+08	1.50105e+08	1.57285e+08	1.17863e+08	1.46309e+08	1.39856e+08	1.37994e+08	1.40075e+08	1.51235e+08	1.55932e+08	2.13878e+08	1.96196e+08	1.69435e+08	1.79169e+08	1.63865e+08	2.12385e+08	2.30819e+08	1.77155e+08	2.70588e+08	1.87125e+08	1.83137e+08	2.05823e+08	6.10944e+07	2.46722e+08	1.79217e+08	1.67926e+08	1.68033e+08	1.85692e+08	1.65717e+08	2.53342e+08	1.458e+08	1.73296e+08	1.79467e+08
P0AA39	4.70616e+08	4.46401e+08	4.2723e+08	2.54046e+08	2.5479e+08	2.70277e+08	3.31318e+08	2.9968e+08	3.35307e+08	2.49928e+08	2.33474e+08	2.86344e+08	5.40182e+08	6.11913e+08	5.12567e+08	2.43863e+08	2.29472e+08	3.08259e+08	2.82967e+08	2.74746e+08	2.82076e+08	2.91039e+08	2.85403e+08	2.85387e+08	3.52776e+08	3.31507e+08	3.59861e+08	2.53738e+08	2.37473e+08	2.68302e+08	3.54758e+08	3.06586e+08	3.59283e+08	2.2198e+08	2.18633e+08	2.10472e+08	2.70864e+08	5.8311e+07	3.65378e+08	1.95025e+08	2.34752e+08	2.6014e+08	2.45862e+08	2.7807e+08	2.31563e+08	2.43599e+08	2.26815e+08	2.36662e+08
P24171	1.04614e+08	8.47305e+07	7.31975e+07	1.19311e+08	1.25762e+08	1.33862e+08	6.13121e+07	9.79734e+07	9.65907e+07	1.37938e+08	1.27896e+08	1.01123e+08	6.47926e+07	6.32204e+07	1.14289e+08	1.16479e+08	1.13685e+08	1.17977e+08	2.28667e+08	9.53547e+07	1.15587e+08	1.2508e+08	1.26721e+08	1.30842e+08	1.12003e+08	1.35618e+08	1.39265e+08	1.71264e+08	1.41699e+08	1.64405e+08	9.19731e+07	9.47815e+07	7.27046e+07	1.90123e+08	1.59937e+08	1.38684e+08	1.3371e+08	4.43103e+07	1.29556e+08	1.41771e+08	1.49547e+08	1.26279e+08	1.4016e+08	1.33737e+08	1.68756e+08	1.44644e+08	1.45548e+08	1.21976e+08
P68066	1.53021e+09	1.35703e+09	1.47161e+09	9.05625e+08	8.74136e+08	9.98234e+08	5.56812e+08	1.57115e+09	6.64671e+08	7.84936e+08	7.38067e+08	1.00397e+09	1.50602e+09	1.1514e+09	1.30221e+09	8.71178e+08	9.36068e+08	8.13276e+08	5.44971e+08	5.71463e+08	5.05157e+08	7.03871e+08	7.40892e+08	6.73213e+08	2.33201e+09	1.99938e+09	2.18846e+09	1.24947e+09	1.16702e+09	1.1762e+09	3.4194e+08	6.48051e+08	6.33857e+08	1.02846e+09	1.14871e+09	1.32862e+09	2.84155e+09	4.35714e+08	2.09624e+09	1.4353e+09	1.42042e+09	1.3054e+09	8.27787e+08	8.70288e+08	7.25415e+08	1.29444e+09	1.21873e+09	8.44667e+08
P0AFP6	1.47695e+08	1.061e+08	9.44252e+07	2.262e+08	2.32802e+08	2.18006e+08	1.48442e+08	1.83516e+08	1.30605e+08	2.31975e+08	2.31365e+08	2.07435e+08	1.02717e+08	1.58829e+08	1.73307e+08	2.17691e+08	2.18333e+08	2.14974e+08	2.19754e+08	2.33258e+08	2.51557e+08	2.43951e+08	2.36772e+08	2.2034e+08	1.72607e+08	1.37822e+08	1.56749e+08	1.8231e+08	2.25158e+08	1.87089e+08	1.60342e+08	1.45459e+08	1.42754e+08	1.56321e+08	1.95172e+08	2.18311e+08	1.99727e+08	7.58542e+07	1.6271e+08	2.02092e+08	1.79658e+08	2.00908e+08	1.99398e+08	1.66165e+08	1.80279e+08	1.92773e+08	1.97505e+08	1.91808e+08
P0A7F6	2.56835e+08	2.09966e+08	1.88481e+08	1.64148e+08	1.56778e+08	1.4876e+08	1.21359e+08	1.28711e+08	1.14079e+08	1.6345e+08	1.69993e+08	1.50955e+08	2.1335e+08	1.75759e+08	2.05399e+08	1.70157e+08	1.67719e+08	1.58591e+08	1.75508e+08	1.82642e+08	1.51098e+08	1.66009e+08	1.67781e+08	1.6317e+08	2.49481e+08	2.71281e+08	2.76311e+08	1.75466e+08	1.74239e+08	1.86123e+08	2.79645e+08	2.44236e+08	2.10275e+08	1.75401e+08	2.2405e+08	2.03461e+08	1.62809e+08	5.17573e+08	2.16223e+08	2.01656e+08	1.56891e+08	1.6803e+08	1.95912e+08	1.3844e+08	1.81515e+08	1.85685e+08	2.03729e+08	2.09734e+08
P21156	2.04775e+08	1.48526e+08	1.56439e+08	5.0935e+07	6.42801e+07	5.24878e+07	2.64065e+08	2.82416e+08	2.77575e+08	4.7221e+07	4.53502e+07	3.80593e+07	1.75265e+08	1.76684e+08	2.03238e+08	6.56137e+07	6.4544e+07	4.79689e+07	3.10815e+07	4.05019e+07	4.30841e+07	4.43928e+07	5.34126e+07	5.06189e+07	1.78515e+08	1.67605e+08	1.51572e+08	6.1366e+07	6.08145e+07	6.68226e+07	1.48552e+08	1.83774e+08	1.49584e+08	6.91195e+07	6.31662e+07	7.21241e+07	1.88415e+08	6.29881e+07	1.90634e+08	6.79912e+07	7.57352e+07	6.30098e+07	5.13556e+07	3.63268e+07	4.91003e+07	4.76929e+07	7.33455e+07	6.27148e+07
P0AG48	8.9031e+08	1.03224e+09	7.64701e+08	6.49485e+08	7.00993e+08	5.87207e+08	7.69845e+08	7.57938e+08	6.79034e+08	6.39882e+08	6.67594e+08	7.99832e+08	1.1452e+09	1.38338e+09	9.57694e+08	7.58588e+08	8.09795e+08	7.54339e+08	8.16362e+08	7.5448e+08	5.89383e+08	9.32737e+08	7.02588e+08	5.89249e+08	7.7381e+08	6.6621e+08	7.71933e+08	8.72661e+08	6.23617e+08	8.53233e+08	7.63631e+08	9.04953e+08	1.18171e+09	6.47858e+08	6.75564e+08	6.68589e+08	7.39507e+08	1.43175e+09	8.55064e+08	8.23605e+08	6.21481e+08	9.17977e+08	6.8879e+08	7.7249e+08	6.73689e+08	8.04605e+08	8.01785e+08	9.07273e+08
P23882	1.59438e+08	1.12603e+08	1.18963e+08	1.71001e+08	1.80129e+08	1.65805e+08	1.49434e+08	1.47039e+08	1.26921e+08	1.75377e+08	1.69247e+08	1.25953e+08	1.278e+08	1.29511e+08	1.58127e+08	1.64566e+08	1.71679e+08	1.47935e+08	1.54395e+08	1.76005e+08	1.69998e+08	1.54394e+08	1.51692e+08	1.52888e+08	1.39402e+08	1.33111e+08	1.45527e+08	1.10139e+08	1.48616e+08	1.34163e+08	1.56529e+08	1.40334e+08	1.13903e+08	1.06502e+08	1.64056e+08	1.54029e+08	1.69478e+08	1.29163e+08	1.51255e+08	1.55878e+08	1.33427e+08	1.18501e+08	1.47125e+08	1.09106e+08	1.21764e+08	1.265e+08	1.41803e+08	1.1482e+08
P0A9U3	1.40381e+08	1.63966e+08	1.53665e+08	1.37549e+08	1.26957e+08	1.14402e+08	2.17183e+08	2.00333e+08	2.30038e+08	1.24635e+08	1.32163e+08	1.4991e+08	1.82438e+08	1.78819e+08	1.91193e+08	1.17394e+08	1.32466e+08	1.39953e+08	1.46585e+08	1.19513e+08	1.31359e+08	1.26711e+08	1.33882e+08	1.4456e+08	1.14463e+08	1.30822e+08	1.14897e+08	1.15098e+08	1.19894e+08	1.06735e+08	2.19106e+08	2.13138e+08	1.83095e+08	1.26372e+08	1.31887e+08	1.18395e+08	1.47213e+08	1.06128e+08	1.75235e+08	1.23222e+08	1.07965e+08	1.15173e+08	1.22802e+08	1.46477e+08	1.30322e+08	1.2809e+08	1.22713e+08	1.33088e+08
P00888	7.28622e+07	4.95148e+07	7.05962e+07	6.09111e+07	6.1395e+07	6.44134e+07	6.50024e+07	1.52641e+08	8.45688e+07	6.64483e+07	6.35488e+07	4.54453e+07	5.20367e+07	5.11742e+07	6.7064e+07	7.10404e+07	7.36017e+07	5.22738e+07	9.30358e+07	1.03537e+08	1.01057e+08	5.56299e+07	5.46868e+07	5.61737e+07	9.36138e+07	9.56441e+07	1.06134e+08	9.85437e+07	1.12643e+08	1.03728e+08	9.53471e+07	1.13171e+08	9.86841e+07	9.41296e+07	1.21972e+08	1.29167e+08	7.55232e+07	3.96394e+07	7.80343e+07	1.24111e+08	1.06955e+08	1.13933e+08	1.76101e+08	1.64519e+08	1.49725e+08	9.02824e+07	1.02115e+08	8.8908e+07
P39173	1.45909e+08	1.15078e+08	9.513e+07	1.49359e+08	1.64982e+08	1.47238e+08	8.4531e+07	1.14819e+08	7.67527e+07	1.655e+08	1.66336e+08	1.17557e+08	8.87358e+07	1.01958e+08	1.24898e+08	1.61025e+08	1.73572e+08	1.41454e+08	1.37739e+08	1.52736e+08	1.68102e+08	1.80953e+08	1.63032e+08	1.45747e+08	1.4587e+08	1.30442e+08	1.42119e+08	1.36494e+08	1.58341e+08	1.64761e+08	1.01186e+08	1.0996e+08	1.0708e+08	9.25351e+07	1.49214e+08	1.6655e+08	1.00356e+08	4.4946e+07	1.01411e+08	1.79266e+08	1.29291e+08	1.28938e+08	1.41303e+08	1.2613e+08	1.33114e+08	1.38747e+08	1.37566e+08	9.40042e+07
P00547	7.68952e+08	6.83849e+08	6.43278e+08	7.68232e+08	6.93614e+08	7.75816e+08	9.97648e+08	9.22363e+08	9.20472e+08	7.68016e+08	7.09154e+08	7.41697e+08	8.72261e+08	7.54126e+08	7.92351e+08	7.07897e+08	6.498e+08	7.3805e+08	6.81596e+08	7.51201e+08	7.12312e+08	6.70944e+08	7.02208e+08	7.769e+08	6.59872e+08	6.16415e+08	5.93312e+08	6.60332e+08	6.80196e+08	6.52005e+08	7.50797e+08	8.0794e+08	7.49288e+08	7.45875e+08	6.31863e+08	7.32777e+08	9.3381e+08	4.82175e+08	6.91771e+08	6.82725e+08	6.80886e+08	6.59644e+08	7.02532e+08	6.40281e+08	6.22251e+08	6.50296e+08	5.81725e+08	6.2406e+08
P37773	1.01251e+08	1.09548e+08	1.01785e+08	8.93012e+07	9.45664e+07	9.40224e+07	1.04273e+08	1.12615e+08	1.14866e+08	1.00572e+08	1.041e+08	7.62481e+07	9.46815e+07	1.00064e+08	1.06879e+08	9.30728e+07	8.54604e+07	8.60721e+07	8.14811e+07	1.04451e+08	8.72018e+07	1.00785e+08	9.18051e+07	8.62458e+07	1.01063e+08	1.33634e+08	1.1143e+08	8.61855e+07	9.77552e+07	9.37153e+07	1.13558e+08	1.06753e+08	9.55726e+07	9.70213e+07	1.07919e+08	1.0153e+08	8.97433e+07	5.84965e+07	1.14259e+08	9.00531e+07	8.26991e+07	8.02861e+07	9.36425e+07	8.40481e+07	1.09105e+08	8.93295e+07	8.88624e+07	8.54015e+07
P45955	1.78885e+08	8.54969e+07	9.57211e+07	1.32016e+08	1.33372e+08	1.41948e+08	7.91737e+07	1.08502e+08	8.087e+07	1.22193e+08	1.37049e+08	9.4891e+07	8.56207e+07	1.00462e+08	1.83554e+08	1.39183e+08	1.62562e+08	1.22983e+08	1.17172e+08	1.56261e+08	1.77246e+08	1.53066e+08	1.4933e+08	1.51528e+08	1.71335e+08	1.6386e+08	1.69839e+08	1.22577e+08	1.44059e+08	1.65459e+08	9.78065e+07	8.68663e+07	7.64901e+07	1.59407e+08	1.64333e+08	1.51436e+08	1.1652e+08	5.72113e+07	1.14049e+08	1.64815e+08	1.42616e+08	1.10907e+08	1.57771e+08	1.4626e+08	1.93492e+08	1.20075e+08	1.68711e+08	1.04667e+08
P39099	1.15434e+08	1.17991e+08	1.04391e+08	1.71066e+08	1.74125e+08	1.66915e+08	1.26386e+08	1.30665e+08	1.0136e+08	1.67432e+08	1.86567e+08	1.79439e+08	1.01711e+08	8.36673e+07	8.55566e+07	1.6401e+08	1.71274e+08	1.73758e+08	1.86268e+08	1.9454e+08	1.75698e+08	1.6695e+08	1.74138e+08	1.71526e+08	1.21209e+08	1.07912e+08	1.25125e+08	1.54653e+08	1.52097e+08	1.51335e+08	9.25096e+07	9.4566e+07	9.25833e+07	1.70505e+08	1.25116e+08	1.56233e+08	1.03202e+08	9.89044e+07	9.44796e+07	1.62858e+08	1.5876e+08	1.52638e+08	1.76434e+08	1.7388e+08	1.62459e+08	1.67339e+08	1.51914e+08	1.73629e+08
P07650	1.06194e+08	7.2841e+07	6.35337e+07	1.19986e+08	1.25836e+08	1.34648e+08	1.13063e+08	9.26458e+07	1.15688e+08	1.23916e+08	1.11639e+08	1.01073e+08	7.29278e+07	6.1828e+07	1.12496e+08	1.13054e+08	1.05911e+08	1.04411e+08	1.57176e+08	1.62619e+08	1.80403e+08	1.31207e+08	1.24872e+08	1.28747e+08	1.27948e+08	1.26574e+08	1.33109e+08	1.22774e+08	1.22671e+08	1.17102e+08	9.24616e+07	1.14706e+08	8.55442e+07	1.12012e+08	1.02143e+08	1.20666e+08	1.16151e+08	3.32588e+07	1.07142e+08	1.09368e+08	1.30542e+08	1.02923e+08	1.44555e+08	1.41866e+08	1.42142e+08	1.21832e+08	1.2286e+08	1.03469e+08
P0AG82	1.41674e+08	9.2346e+07	1.1976e+08	1.31798e+08	1.21975e+08	1.07362e+08	7.60876e+07	8.87848e+07	6.54237e+07	1.23798e+08	1.16018e+08	9.89683e+07	5.49571e+07	5.19991e+07	8.37103e+07	1.24686e+08	1.17734e+08	1.34392e+08	1.13834e+08	1.15273e+08	1.12953e+08	1.18391e+08	1.3311e+08	1.22348e+08	2.25895e+08	2.13991e+08	2.48276e+08	1.37159e+08	1.41612e+08	1.63513e+08	6.05196e+07	6.98578e+07	6.87328e+07	1.18451e+08	1.35474e+08	1.45519e+08	7.78522e+07	3.45859e+07	9.14945e+07	1.43686e+08	1.2851e+08	1.32592e+08	1.45814e+08	1.24808e+08	1.26926e+08	1.44527e+08	1.55703e+08	1.37956e+08
P06960	3.99496e+07	5.50797e+07	5.69223e+07	3.99962e+07	3.28538e+07	3.49951e+07	2.95249e+07	5.74898e+07	3.75644e+07	3.50737e+07	3.68081e+07	3.51237e+07	4.51777e+07	6.50822e+07	6.01721e+07	3.25018e+07	2.79041e+07	3.97868e+07	3.26946e+07	3.37613e+07	3.51803e+07	4.25722e+07	3.82795e+07	4.00796e+07	4.6854e+07	4.15035e+07	4.29098e+07	3.64467e+07	4.62975e+07	3.40799e+07	7.51742e+07	6.13923e+07	5.69808e+07	4.35215e+07	3.99987e+07	4.32834e+07	7.1473e+07	7.66434e+07	6.20303e+07	4.67198e+07	3.03293e+07	4.69192e+07	4.6561e+07	2.86259e+07	2.69131e+07	4.44202e+07	3.74877e+07	2.77219e+07
P50457	1.85439e+07	3.97832e+07	3.72415e+07	2.078e+08	2.08986e+08	1.98633e+08	1.60201e+07	1.49118e+07	2.47094e+07	1.66657e+08	1.57087e+08	1.63439e+08	1.72583e+07	1.69143e+07	8.43989e+06	1.84598e+08	1.88418e+08	1.73343e+08	9.39253e+07	9.08944e+07	1.05873e+08	1.57751e+08	1.54271e+08	1.34213e+08	1.96481e+07	1.71972e+07	1.95657e+07	1.67263e+08	1.71232e+08	1.95673e+08	4.35748e+07	3.85853e+07	3.66415e+07	1.34308e+08	1.3184e+08	2.02794e+08	1.46407e+07	8.86412e+06	1.23075e+07	1.56593e+08	1.93546e+08	1.86195e+08	1.02611e+08	9.13332e+07	6.34692e+07	2.14073e+08	2.00886e+08	1.35706e+08
P33221	3.00832e+08	2.94927e+08	3.18301e+08	1.97409e+08	1.81349e+08	1.87366e+08	2.59048e+08	2.72512e+08	2.94607e+08	1.93862e+08	1.86129e+08	1.64725e+08	1.55095e+08	1.81935e+08	1.96387e+08	1.70952e+08	1.93283e+08	1.93477e+08	1.89441e+08	1.84539e+08	2.11352e+08	1.8944e+08	1.86404e+08	1.84641e+08	3.12935e+08	3.63443e+08	3.20073e+08	2.05492e+08	2.30683e+08	1.85636e+08	3.70295e+08	3.19107e+08	3.03737e+08	2.64682e+08	1.90117e+08	2.33266e+08	1.99692e+08	7.26924e+07	1.80952e+08	2.04221e+08	2.32144e+08	2.07392e+08	2.34907e+08	2.14842e+08	2.72323e+08	1.91797e+08	2.00056e+08	2.17788e+08
P17993	1.35946e+08	1.19783e+08	1.23521e+08	1.07605e+08	1.13846e+08	1.1664e+08	9.08288e+07	1.30136e+08	1.13659e+08	9.57711e+07	1.04312e+08	1.49109e+08	9.49053e+07	9.07037e+07	1.05635e+08	1.08429e+08	1.24911e+08	1.12039e+08	1.12657e+08	8.97774e+07	8.32422e+07	1.15554e+08	1.13184e+08	9.17735e+07	1.23478e+08	1.13832e+08	1.13958e+08	1.06556e+08	1.01613e+08	1.11704e+08	7.45242e+07	9.50093e+07	7.93534e+07	8.22071e+07	1.14598e+08	1.17515e+08	1.09142e+08	7.70709e+07	8.97296e+07	1.2396e+08	1.14234e+08	1.22578e+08	8.01184e+07	8.92182e+07	8.55233e+07	1.07314e+08	1.07831e+08	8.60832e+07
P0AGC3	6.18707e+07	4.42794e+07	5.17905e+07	1.16218e+08	1.1217e+08	1.0664e+08	5.45096e+07	5.39607e+07	5.49037e+07	1.10213e+08	1.09242e+08	8.25303e+07	4.86541e+07	4.59882e+07	6.28284e+07	1.07012e+08	1.06609e+08	1.0032e+08	8.45745e+07	8.82067e+07	9.83304e+07	1.07882e+08	1.03799e+08	1.09366e+08	5.97878e+07	7.11621e+07	6.65077e+07	9.07148e+07	9.65956e+07	1.29797e+08	6.5862e+07	6.17674e+07	4.91946e+07	1.36839e+08	1.20723e+08	1.04555e+08	9.19586e+07	3.07466e+07	7.68741e+07	1.0819e+08	1.1149e+08	9.21701e+07	9.63839e+07	9.91038e+07	9.55978e+07	1.00663e+08	1.21836e+08	1.10815e+08
P0A800	3.1016e+08	4.15215e+08	3.51231e+08	2.5847e+08	4.04931e+08	2.95619e+08	3.06117e+08	3.35231e+08	3.48829e+08	2.76937e+08	2.68682e+08	3.19597e+08	3.77288e+08	4.14793e+08	4.96671e+08	4.56529e+08	4.48996e+08	3.54858e+08	3.29534e+08	3.37956e+08	5.55753e+08	3.01368e+08	4.84112e+08	2.95875e+08	5.29808e+08	4.06684e+08	2.87521e+08	3.49787e+08	2.43171e+08	2.91074e+08	4.37784e+08	4.41405e+08	4.28923e+08	3.64593e+08	4.2496e+08	2.82102e+08	3.91523e+08	2.93893e+08	4.60865e+08	3.13341e+08	4.92533e+08	2.52359e+08	3.99751e+08	3.133e+08	3.0221e+08	2.89693e+08	4.39842e+08	3.69572e+08
P30125	4.20751e+08	4.30344e+08	4.86368e+08	5.0864e+08	5.07797e+08	5.24694e+08	3.01077e+08	3.75075e+08	3.49098e+08	4.87288e+08	4.61157e+08	4.80063e+08	4.0792e+08	4.0561e+08	4.45991e+08	4.55321e+08	5.00345e+08	5.02919e+08	4.01945e+08	3.79516e+08	4.54106e+08	4.62734e+08	4.89901e+08	4.83125e+08	5.39568e+08	4.94199e+08	4.97532e+08	6.12067e+08	6.30861e+08	6.24402e+08	3.88034e+08	3.97452e+08	4.01377e+08	6.01744e+08	6.96125e+08	5.89991e+08	4.91298e+08	2.35141e+08	5.59712e+08	5.96382e+08	5.6126e+08	5.94876e+08	6.27367e+08	5.14059e+08	5.86391e+08	5.94016e+08	5.84594e+08	4.91986e+08
P0A7R5	4.12761e+09	4.2465e+09	3.65558e+09	3.25747e+09	3.21421e+09	3.16802e+09	4.30473e+09	3.79872e+09	3.94384e+09	3.1208e+09	3.21792e+09	3.17003e+09	4.7873e+09	4.30045e+09	4.41364e+09	3.17378e+09	2.95464e+09	2.89929e+09	3.33814e+09	3.0655e+09	3.19502e+09	2.76219e+09	3.17806e+09	3.22127e+09	3.24236e+09	3.19314e+09	3.14579e+09	2.80214e+09	3.02369e+09	2.73675e+09	3.75271e+09	3.9754e+09	3.67544e+09	3.10525e+09	2.94387e+09	3.08744e+09	3.46058e+09	1.40387e+09	3.6602e+09	2.89619e+09	3.04471e+09	2.66739e+09	2.98621e+09	2.75914e+09	3.12054e+09	2.64605e+09	3.0007e+09	2.8527e+09
P64451	3.3781e+07	2.86102e+07	2.00607e+07	1.59955e+08	2.0737e+08	1.64154e+08	2.91264e+07	2.77858e+07	1.71526e+07	2.84313e+08	2.19695e+08	1.47022e+08	2.62495e+07	2.19698e+07	3.34053e+07	1.584e+08	2.53594e+08	2.02655e+08	2.50281e+08	3.01048e+08	3.03569e+08	1.76848e+08	2.72785e+08	2.8125e+08	2.76759e+07	5.17457e+07	2.95701e+07	1.26905e+08	1.33601e+08	1.72156e+08	4.0715e+07	2.73248e+07	3.2865e+07	1.3628e+08	8.68324e+07	1.07924e+08	3.67607e+07	4.34056e+07	2.83513e+07	1.18326e+08	2.06746e+08	1.08836e+08	1.79642e+08	1.93466e+08	1.31396e+08	1.13343e+08	1.78542e+08	1.45697e+08
P61517	3.3166e+08	2.58511e+08	2.94927e+08	2.44517e+08	2.71384e+08	2.74565e+08	2.23043e+08	2.32819e+08	2.29288e+08	2.53488e+08	2.5573e+08	2.37904e+08	3.58773e+08	3.47946e+08	4.0497e+08	2.37086e+08	2.46677e+08	2.30954e+08	2.20085e+08	2.29664e+08	2.10049e+08	2.7697e+08	2.09893e+08	2.10019e+08	3.42239e+08	3.64361e+08	4.31538e+08	2.84115e+08	2.79742e+08	3.32745e+08	2.33599e+08	2.74941e+08	2.52433e+08	3.34432e+08	3.3276e+08	3.23107e+08	4.74417e+08	1.04917e+08	4.54711e+08	3.23845e+08	3.12668e+08	2.99692e+08	3.19143e+08	3.25172e+08	3.46012e+08	3.29709e+08	3.37379e+08	2.79842e+08
P0A7K6	3.10354e+09	2.87655e+09	2.48054e+09	2.3289e+09	2.59322e+09	2.55583e+09	3.22429e+09	2.84218e+09	3.0208e+09	2.44538e+09	2.50147e+09	2.33988e+09	3.33419e+09	3.1468e+09	3.23317e+09	2.549e+09	2.42729e+09	2.54272e+09	2.51979e+09	2.60598e+09	2.43506e+09	2.44432e+09	2.63475e+09	2.65018e+09	2.75613e+09	2.45697e+09	2.58331e+09	2.47134e+09	2.36367e+09	2.6388e+09	2.90263e+09	3.05569e+09	3.25505e+09	2.33941e+09	2.49884e+09	2.69827e+09	2.712e+09	1.59142e+09	3.00287e+09	2.59115e+09	2.42781e+09	2.47866e+09	2.66274e+09	2.64283e+09	2.67137e+09	2.3665e+09	2.59564e+09	2.26752e+09
P76536	1.03874e+08	6.90333e+07	6.87173e+07	9.02621e+07	9.1173e+07	9.3987e+07	1.51444e+08	1.56711e+08	2.10175e+08	8.67459e+07	8.32653e+07	8.43644e+07	1.05089e+08	1.08564e+08	1.1791e+08	8.4542e+07	7.99074e+07	9.86569e+07	6.04229e+07	8.22776e+07	7.70126e+07	1.09429e+08	8.48226e+07	8.00591e+07	9.49297e+07	8.42247e+07	8.53638e+07	8.51108e+07	7.91093e+07	8.61378e+07	7.71225e+07	1.22037e+08	9.39601e+07	7.33904e+07	7.89702e+07	7.07411e+07	1.32705e+08	5.52998e+07	1.11304e+08	8.17944e+07	8.95906e+07	7.89018e+07	6.68449e+07	8.32933e+07	6.16945e+07	9.0874e+07	7.78303e+07	8.04326e+07
P61714	4.3064e+08	5.40471e+08	5.80646e+08	3.13176e+08	3.41487e+08	3.22457e+08	5.36504e+08	5.40331e+08	5.09269e+08	3.26626e+08	3.62331e+08	4.39132e+08	4.56012e+08	4.88069e+08	3.75197e+08	3.50056e+08	3.02075e+08	3.90604e+08	5.03255e+08	4.37772e+08	3.68492e+08	3.81039e+08	2.34726e+08	3.07978e+08	5.64148e+08	4.52099e+08	5.00305e+08	4.20101e+08	3.6667e+08	3.2744e+08	5.8022e+08	5.87141e+08	5.74609e+08	3.51006e+08	3.45601e+08	3.55985e+08	4.41653e+08	7.11739e+08	4.7014e+08	3.29867e+08	3.27421e+08	3.82247e+08	3.70193e+08	4.34655e+08	3.84819e+08	3.97274e+08	3.55328e+08	4.20494e+08
P60664	1.44032e+08	2.27014e+08	1.21162e+08	1.39335e+08	2.17004e+08	1.34582e+08	1.39213e+08	1.90982e+08	1.70234e+08	1.45119e+08	1.47884e+08	1.09733e+08	1.53746e+08	1.47797e+08	1.92304e+08	1.45773e+08	1.4443e+08	1.27547e+08	1.41835e+08	1.29862e+08	1.32686e+08	1.25637e+08	1.47852e+08	1.34922e+08	1.39842e+08	1.29992e+08	1.1651e+08	1.32247e+08	1.44126e+08	1.01298e+08	1.90951e+08	1.92373e+08	1.80986e+08	1.3645e+08	1.60485e+08	1.56058e+08	2.33149e+08	1.1175e+08	1.90497e+08	1.46167e+08	1.15345e+08	1.29717e+08	1.3607e+08	9.79202e+07	1.27845e+08	1.08271e+08	1.05058e+08	1.18083e+08
P27306	1.195e+08	8.54127e+07	1.26717e+08	7.53472e+07	8.9455e+07	7.64491e+07	1.0485e+08	9.28482e+07	1.04723e+08	7.75096e+07	8.64683e+07	7.25089e+07	7.30848e+07	7.9038e+07	9.58412e+07	7.32382e+07	8.74219e+07	7.99016e+07	7.30052e+07	7.80584e+07	8.08674e+07	8.24252e+07	8.05666e+07	9.22918e+07	1.25722e+08	1.47876e+08	1.26837e+08	8.60255e+07	8.47111e+07	6.81615e+07	1.14663e+08	1.0503e+08	9.19269e+07	1.29803e+08	8.67142e+07	8.56817e+07	1.14084e+08	4.84707e+07	1.06166e+08	7.89668e+07	8.63787e+07	8.84116e+07	1.0157e+08	8.64488e+07	1.13429e+08	7.61318e+07	7.62943e+07	9.10959e+07
P0A7Z0	5.59651e+08	4.4059e+08	4.10178e+08	4.37275e+08	4.43158e+08	4.34e+08	5.56734e+08	4.6568e+08	6.30154e+08	4.07894e+08	3.8751e+08	4.03825e+08	3.79906e+08	3.56757e+08	4.11585e+08	4.10789e+08	4.20485e+08	4.06389e+08	3.37795e+08	3.55763e+08	3.89019e+08	3.81786e+08	3.80779e+08	3.89883e+08	5.77831e+08	5.17799e+08	5.15801e+08	4.08239e+08	4.39811e+08	4.21889e+08	3.73395e+08	4.18887e+08	3.88101e+08	3.29636e+08	3.9619e+08	4.17055e+08	5.71972e+08	2.45228e+08	4.26474e+08	4.15803e+08	3.84798e+08	4.17671e+08	3.67176e+08	3.46281e+08	3.23909e+08	3.87327e+08	3.93372e+08	3.22333e+08
P24215	1.21158e+08	1.2182e+08	1.19375e+08	1.36597e+08	1.39248e+08	1.34158e+08	1.17432e+08	9.72907e+07	1.35183e+08	1.33453e+08	1.26587e+08	1.29635e+08	1.68598e+08	1.95842e+08	2.03127e+08	1.32424e+08	1.26591e+08	1.50047e+08	1.06182e+08	1.12177e+08	1.27704e+08	1.42589e+08	1.47165e+08	1.40292e+08	2.34361e+08	2.4166e+08	2.59856e+08	1.91769e+08	2.07952e+08	2.21234e+08	4.45996e+08	4.06662e+08	4.1521e+08	1.77368e+08	1.9483e+08	1.78734e+08	2.31054e+08	9.86811e+07	2.90726e+08	1.7201e+08	2.09425e+08	2.08381e+08	1.94065e+08	1.73783e+08	1.65069e+08	2.05627e+08	1.94342e+08	2.10539e+08
P26646	1.13277e+08	1.0483e+08	1.02239e+08	1.75444e+08	1.7913e+08	1.81212e+08	1.17896e+08	1.29999e+08	1.11267e+08	1.79556e+08	1.70186e+08	1.67693e+08	9.56773e+07	9.55742e+07	1.12851e+08	1.61432e+08	1.68883e+08	1.77431e+08	1.78027e+08	1.7682e+08	1.84642e+08	1.86314e+08	1.71368e+08	1.69199e+08	1.11141e+08	1.14174e+08	1.10279e+08	1.6301e+08	1.73924e+08	1.65754e+08	1.09262e+08	1.12216e+08	1.09374e+08	1.61678e+08	1.43655e+08	1.70735e+08	1.50743e+08	1.0808e+08	1.26986e+08	1.55585e+08	1.72486e+08	1.61667e+08	1.51457e+08	1.61317e+08	1.61713e+08	1.69594e+08	1.63872e+08	1.57055e+08
P0AAC0	1.07976e+08	6.40271e+07	7.27618e+07	2.40039e+08	2.17323e+08	2.17597e+08	7.80323e+07	1.12769e+08	7.90297e+07	2.71652e+08	2.59324e+08	2.10829e+08	7.08722e+07	7.40554e+07	8.68587e+07	2.03052e+08	2.2798e+08	2.58316e+08	2.68396e+08	2.66933e+08	2.92736e+08	3.00527e+08	2.48834e+08	2.49838e+08	1.24188e+08	1.57479e+08	1.51959e+08	2.21416e+08	2.11267e+08	2.10299e+08	8.79457e+07	8.79722e+07	7.33307e+07	2.39073e+08	2.06332e+08	2.21147e+08	1.26155e+08	4.27553e+08	1.05592e+08	2.3475e+08	2.36816e+08	2.27552e+08	2.16884e+08	2.50254e+08	2.50664e+08	2.31617e+08	2.4444e+08	2.02509e+08
P04425	1.18006e+08	1.10635e+08	1.07477e+08	1.2955e+08	1.33389e+08	1.27723e+08	1.01202e+08	1.11218e+08	1.07735e+08	1.24001e+08	1.2457e+08	1.21724e+08	1.01443e+08	1.18476e+08	1.2534e+08	1.27614e+08	1.29082e+08	1.19213e+08	1.08646e+08	1.26989e+08	1.25558e+08	1.37566e+08	1.13786e+08	1.21832e+08	1.14958e+08	1.09182e+08	1.15717e+08	1.22612e+08	1.33166e+08	1.25988e+08	1.18455e+08	1.12676e+08	1.16502e+08	1.03382e+08	1.54455e+08	1.47045e+08	1.57399e+08	1.7541e+08	1.45853e+08	1.4138e+08	1.1233e+08	1.39509e+08	1.22521e+08	9.67974e+07	1.05554e+08	1.27267e+08	1.28056e+08	1.10788e+08
P0AEK2	1.23323e+09	1.06522e+09	9.65224e+08	9.76321e+08	8.79882e+08	8.7595e+08	1.13356e+09	9.7237e+08	1.00879e+09	9.13866e+08	1.00721e+09	9.19811e+08	1.19235e+09	1.1217e+09	1.17783e+09	8.22545e+08	8.57843e+08	8.8883e+08	8.41983e+08	8.53455e+08	8.0045e+08	9.20025e+08	9.02719e+08	9.11074e+08	7.68101e+08	7.77055e+08	8.15375e+08	7.48366e+08	7.92492e+08	7.68554e+08	8.43538e+08	7.78984e+08	7.0271e+08	8.17555e+08	8.4775e+08	8.5235e+08	8.25773e+08	8.33767e+08	8.71806e+08	7.97886e+08	7.53219e+08	8.01383e+08	7.23828e+08	7.04451e+08	7.63138e+08	7.90727e+08	8.00364e+08	7.97734e+08
P08956	3.60421e+07	3.24602e+07	3.42596e+07	8.17282e+07	8.11257e+07	8.28788e+07	2.99075e+07	3.85114e+07	3.34209e+07	9.05263e+07	8.83625e+07	8.51497e+07	3.18046e+07	2.12175e+07	3.95338e+07	8.77761e+07	9.33963e+07	8.40112e+07	7.80234e+07	8.50418e+07	8.57828e+07	8.401e+07	9.45978e+07	8.82337e+07	4.04941e+07	5.53943e+07	5.04774e+07	9.2635e+07	8.49262e+07	8.62949e+07	4.92114e+07	4.09346e+07	3.57826e+07	1.11824e+08	9.21259e+07	9.10863e+07	5.48111e+07	1.49638e+07	4.95308e+07	9.12381e+07	1.01956e+08	9.73693e+07	9.06534e+07	9.33609e+07	9.01306e+07	9.67714e+07	1.01044e+08	1.17216e+08
P0A7X3	3.6698e+09	3.46236e+09	3.23397e+09	2.7837e+09	3.00615e+09	2.90375e+09	3.57332e+09	3.5717e+09	3.78489e+09	2.80009e+09	2.71256e+09	2.67956e+09	3.56982e+09	3.76427e+09	3.60155e+09	2.95014e+09	2.86024e+09	2.83164e+09	2.78876e+09	2.80017e+09	2.87224e+09	2.61502e+09	3.0184e+09	2.95301e+09	3.07661e+09	2.76342e+09	3.01345e+09	2.75591e+09	2.79558e+09	2.90426e+09	3.24671e+09	3.26475e+09	3.29415e+09	2.59465e+09	2.75611e+09	2.6387e+09	3.36264e+09	2.99727e+09	3.20446e+09	2.7961e+09	2.52071e+09	2.78361e+09	2.94364e+09	2.79785e+09	2.69111e+09	2.67975e+09	2.60637e+09	2.83192e+09
P39831	3.66577e+08	3.32476e+08	2.712e+08	3.79891e+08	4.13172e+08	3.95979e+08	3.01066e+08	3.67865e+08	2.88273e+08	3.93889e+08	3.94833e+08	4.10896e+08	3.38961e+08	3.44106e+08	3.712e+08	4.12956e+08	3.8546e+08	4.03011e+08	3.41536e+08	3.92124e+08	3.64602e+08	4.43739e+08	3.9282e+08	3.89357e+08	3.63482e+08	3.61421e+08	3.77558e+08	4.07457e+08	4.05808e+08	4.2503e+08	2.59848e+08	2.76244e+08	2.65455e+08	3.65091e+08	3.87993e+08	4.09614e+08	4.38931e+08	5.94721e+08	3.99801e+08	4.06957e+08	4.10559e+08	4.24624e+08	3.66893e+08	4.18892e+08	3.66143e+08	4.21132e+08	3.85814e+08	3.89333e+08
P0A9A9	3.53854e+08	3.13649e+08	2.92919e+08	2.79505e+08	2.76419e+08	2.84745e+08	3.409e+08	3.37356e+08	2.94098e+08	2.98436e+08	3.0358e+08	2.57379e+08	2.56547e+08	2.46924e+08	2.77344e+08	2.81599e+08	3.02217e+08	2.63497e+08	2.83567e+08	2.97763e+08	2.98215e+08	2.92121e+08	2.80727e+08	2.64971e+08	3.44026e+08	3.14653e+08	3.38724e+08	2.37398e+08	2.66001e+08	2.9801e+08	2.98407e+08	2.6748e+08	2.71026e+08	2.33377e+08	2.99268e+08	3.00812e+08	2.29978e+08	1.12647e+08	2.51893e+08	3.18058e+08	2.85878e+08	2.6712e+08	2.85854e+08	2.82571e+08	2.9849e+08	2.58156e+08	3.18745e+08	2.72348e+08
P75797	1.20095e+08	9.54329e+07	9.98933e+07	1.48633e+08	1.47586e+08	1.45017e+08	7.79589e+07	1.1834e+08	5.8193e+07	1.66305e+08	1.80703e+08	1.19067e+08	5.77347e+07	6.34938e+07	8.54213e+07	1.41595e+08	1.43628e+08	1.59262e+08	1.42165e+08	1.7685e+08	1.68964e+08	1.60123e+08	1.61674e+08	1.71327e+08	1.37747e+08	1.32099e+08	1.36573e+08	1.46772e+08	1.44605e+08	1.68824e+08	8.35504e+07	7.30948e+07	6.70838e+07	1.61188e+08	1.56982e+08	1.55006e+08	9.57979e+07	7.12111e+07	1.00328e+08	1.60888e+08	1.51297e+08	1.358e+08	1.52729e+08	1.37799e+08	1.61998e+08	1.41365e+08	1.7495e+08	1.54339e+08
P0A7B5	1.25159e+08	1.12013e+08	8.85181e+07	1.32338e+08	1.31564e+08	1.19723e+08	1.08733e+08	1.29106e+08	1.12108e+08	1.29213e+08	1.41112e+08	1.15255e+08	1.22296e+08	1.27204e+08	1.47727e+08	1.19153e+08	1.26572e+08	1.27509e+08	1.09579e+08	1.15732e+08	1.31499e+08	1.27787e+08	1.30848e+08	1.21605e+08	1.15456e+08	1.3114e+08	1.16989e+08	1.10655e+08	1.30896e+08	1.22307e+08	1.06122e+08	1.02356e+08	1.12327e+08	1.24642e+08	1.37031e+08	1.30363e+08	1.6408e+08	1.45599e+08	1.35235e+08	1.29166e+08	1.38093e+08	1.22769e+08	1.26555e+08	1.1077e+08	1.30722e+08	1.16807e+08	1.20121e+08	9.6505e+07
P0A6U3	1.07666e+08	1.21729e+08	1.16402e+08	5.76848e+07	5.61136e+07	5.69426e+07	7.18204e+07	9.28961e+07	8.19532e+07	5.41326e+07	6.60692e+07	6.02118e+07	1.09413e+08	1.0885e+08	9.64901e+07	6.41969e+07	6.07955e+07	6.07457e+07	4.96028e+07	4.83896e+07	4.57457e+07	5.48732e+07	5.49876e+07	5.83865e+07	7.45843e+07	8.95779e+07	7.94466e+07	6.24015e+07	8.00942e+07	5.52661e+07	5.73346e+07	5.45579e+07	5.87976e+07	6.26184e+07	6.76303e+07	6.67422e+07	1.11307e+08	8.17445e+07	1.09124e+08	6.79652e+07	6.8336e+07	7.31336e+07	6.73565e+07	5.95522e+07	6.3472e+07	6.48528e+07	5.8866e+07	6.25151e+07
P46853	1.11626e+08	8.70072e+07	8.0166e+07	1.35674e+08	1.42266e+08	1.28746e+08	9.89353e+07	1.11932e+08	9.52871e+07	1.42043e+08	1.33407e+08	1.07052e+08	1.01337e+08	8.61668e+07	1.30184e+08	1.37066e+08	1.30699e+08	1.03244e+08	1.03022e+08	1.27764e+08	1.39618e+08	1.15938e+08	1.23117e+08	1.35103e+08	1.27651e+08	1.26374e+08	1.26178e+08	1.29481e+08	1.48386e+08	1.5031e+08	7.64214e+07	9.62974e+07	8.59094e+07	1.26693e+08	1.40823e+08	1.53513e+08	2.14641e+08	5.26111e+07	1.67184e+08	1.57193e+08	1.2541e+08	1.16227e+08	1.38974e+08	1.0628e+08	1.27756e+08	1.41759e+08	1.55116e+08	1.15878e+08
P25745	1.57498e+08	1.18882e+08	1.41839e+08	9.74403e+07	1.07883e+08	9.76969e+07	1.13376e+08	1.24976e+08	1.05684e+08	1.08837e+08	1.17753e+08	9.12845e+07	7.69893e+07	8.04659e+07	1.19648e+08	9.57719e+07	1.0377e+08	9.35316e+07	9.95604e+07	1.20669e+08	1.07095e+08	1.19671e+08	9.90136e+07	9.67475e+07	1.65397e+08	1.7356e+08	1.54624e+08	9.87878e+07	9.10942e+07	9.65661e+07	1.21619e+08	1.12909e+08	7.10954e+07	8.03119e+07	1.24889e+08	1.04716e+08	9.32781e+07	2.78726e+07	1.03629e+08	1.22504e+08	1.01448e+08	9.80038e+07	1.1601e+08	7.03763e+07	9.92687e+07	9.3517e+07	1.13003e+08	2.15885e+08
P0A8G6	4.93828e+08	4.18609e+08	4.13839e+08	1.092e+09	1.06839e+09	1.10627e+09	2.94347e+08	2.6902e+08	2.68635e+08	1.10418e+09	1.07197e+09	1.03594e+09	3.28673e+08	2.60406e+08	3.76695e+08	1.07815e+09	1.04869e+09	1.06004e+09	6.85151e+08	6.66984e+08	7.34866e+08	1.00438e+09	1.0728e+09	1.21864e+09	4.96087e+08	5.58078e+08	5.77291e+08	1.01871e+09	1.09304e+09	1.21796e+09	3.59749e+08	3.20192e+08	3.35612e+08	1.28654e+09	9.88321e+08	1.08337e+09	4.48365e+08	3.97709e+08	4.30947e+08	1.01109e+09	1.01769e+09	9.53791e+08	6.76771e+08	6.58687e+08	6.52042e+08	1.20105e+09	1.25367e+09	1.02489e+09
P0ABS1	2.00902e+08	2.45778e+08	2.38607e+08	2.8422e+08	3.17713e+08	3.06077e+08	2.51457e+08	2.85463e+08	2.55538e+08	3.02592e+08	3.11344e+08	3.6845e+08	2.13114e+08	2.28891e+08	2.16984e+08	3.41114e+08	3.14826e+08	3.41395e+08	3.47772e+08	3.78472e+08	3.21959e+08	3.61308e+08	3.27593e+08	2.90678e+08	2.59697e+08	2.25245e+08	2.55757e+08	3.28136e+08	3.14997e+08	3.00515e+08	1.9991e+08	2.29486e+08	2.36243e+08	2.67444e+08	3.03414e+08	3.03201e+08	2.76523e+08	1.69397e+08	2.54915e+08	3.09781e+08	3.24576e+08	3.30579e+08	3.16936e+08	3.60436e+08	2.94628e+08	3.53163e+08	3.06402e+08	3.46327e+08
P0AEI4	1.31333e+08	1.3706e+08	1.44452e+08	1.01932e+08	9.56481e+07	9.27802e+07	8.45504e+07	9.84096e+07	9.2086e+07	9.91811e+07	1.03552e+08	9.73243e+07	9.4787e+07	9.44346e+07	9.79095e+07	1.1109e+08	1.04944e+08	9.39979e+07	8.20816e+07	8.83451e+07	9.30285e+07	8.99991e+07	9.69341e+07	9.47808e+07	1.15011e+08	1.18056e+08	1.1063e+08	8.30574e+07	9.38023e+07	6.77983e+07	8.51296e+07	7.42014e+07	7.54016e+07	8.15194e+07	1.06435e+08	9.92193e+07	1.03124e+08	1.84927e+07	8.67256e+07	9.87548e+07	8.92066e+07	9.51358e+07	9.84637e+07	7.96456e+07	8.14135e+07	8.91191e+07	8.30811e+07	9.45472e+07
P0A7Y0	2.53231e+08	2.77575e+08	2.61221e+08	1.54509e+08	1.61473e+08	1.69751e+08	1.99686e+08	1.89237e+08	2.12349e+08	1.47265e+08	1.39338e+08	2.0196e+08	2.88473e+08	2.81638e+08	2.43849e+08	1.5027e+08	1.40368e+08	1.60546e+08	1.71929e+08	1.50802e+08	1.38464e+08	1.70733e+08	1.40351e+08	1.43852e+08	1.79147e+08	1.83744e+08	1.82584e+08	1.35655e+08	1.27183e+08	1.31584e+08	1.89215e+08	1.97107e+08	2.05686e+08	1.07208e+08	1.66525e+08	1.32497e+08	1.51589e+08	3.21095e+08	1.88344e+08	1.2992e+08	1.29139e+08	1.34397e+08	1.24306e+08	1.34939e+08	1.16886e+08	1.40721e+08	1.14059e+08	1.17062e+08
P0A6J8	1.07157e+08	1.05815e+08	1.00677e+08	9.20565e+07	9.6752e+07	9.14066e+07	1.77188e+08	1.55903e+08	1.60418e+08	8.24657e+07	9.86416e+07	8.62642e+07	1.65367e+08	1.65829e+08	1.74575e+08	9.5371e+07	8.48511e+07	9.66575e+07	9.89489e+07	9.23914e+07	9.84256e+07	8.32807e+07	8.34098e+07	8.29403e+07	1.01356e+08	1.03044e+08	9.25911e+07	8.99016e+07	1.02683e+08	8.98701e+07	1.20597e+08	1.13544e+08	1.01697e+08	1.0262e+08	1.20326e+08	1.00226e+08	2.08085e+08	1.17723e+08	1.82229e+08	1.05646e+08	8.84683e+07	9.3119e+07	8.57071e+07	8.70461e+07	9.22815e+07	7.94538e+07	9.76198e+07	8.76469e+07
P22255	1.24985e+08	6.48896e+07	5.87051e+07	1.82151e+08	1.6977e+08	2.35063e+08	7.08761e+07	7.76192e+07	6.54615e+07	1.94919e+08	1.83204e+08	1.78176e+08	7.06639e+07	6.90024e+07	1.0313e+08	2.19511e+08	2.24087e+08	1.67274e+08	1.8539e+08	2.16447e+08	2.24147e+08	2.36633e+08	2.22611e+08	2.21781e+08	1.60148e+08	1.33072e+08	1.11543e+08	2.07636e+08	2.05952e+08	2.34947e+08	7.69585e+07	6.6221e+07	5.48175e+07	1.72763e+08	1.80202e+08	1.72391e+08	8.56219e+07	2.95107e+07	8.09111e+07	2.37998e+08	1.83512e+08	1.40711e+08	2.18035e+08	1.88523e+08	2.01086e+08	1.74175e+08	2.51869e+08	1.71274e+08
P0AD49	9.24488e+07	5.94055e+07	7.24334e+07	3.39075e+08	3.00419e+08	3.17787e+08	1.03283e+08	1.88414e+08	1.03933e+08	4.1254e+08	4.14996e+08	2.69693e+08	7.31577e+07	7.56445e+07	1.17519e+08	3.10047e+08	4.05018e+08	2.75941e+08	2.84202e+08	3.07429e+08	3.40105e+08	3.32763e+08	2.80947e+08	2.85779e+08	7.67239e+07	7.06417e+07	8.57232e+07	2.61234e+08	3.42419e+08	4.40549e+08	4.87428e+07	1.08077e+08	5.71001e+07	4.1864e+08	4.7264e+08	4.92026e+08	2.83848e+08	9.17313e+07	1.77418e+08	5.17219e+08	3.52183e+08	2.29848e+08	3.47687e+08	3.24069e+08	5.32933e+08	3.17533e+08	4.56004e+08	2.47351e+08
P0ABH0	4.25213e+07	6.63051e+07	3.62566e+07	7.43125e+07	6.87634e+07	7.57131e+07	5.48451e+07	7.26919e+07	6.80638e+07	7.43587e+07	7.75769e+07	8.5353e+07	7.07825e+07	6.43361e+07	5.25181e+07	5.44742e+07	7.11257e+07	8.1871e+07	9.52736e+07	7.90052e+07	1.25146e+08	8.72347e+07	7.66576e+07	6.86426e+07	3.53558e+07	4.32313e+07	3.69765e+07	4.78765e+07	5.89918e+07	4.83548e+07	3.27857e+07	3.38597e+07	5.01654e+07	4.53112e+07	5.81857e+07	6.21058e+07	6.15872e+07	4.53064e+07	4.06618e+07	6.23907e+07	5.88313e+07	6.75195e+07	5.3083e+07	5.39458e+07	6.1633e+07	6.10843e+07	4.62115e+07	4.09694e+07
Q46856	7.5057e+07	6.99106e+07	6.18169e+07	9.42344e+07	8.26981e+07	1.00644e+08	1.47826e+08	1.20879e+08	1.38671e+08	8.95081e+07	9.66946e+07	9.9229e+07	9.27467e+07	8.50738e+07	8.80004e+07	8.20544e+07	9.92916e+07	1.0303e+08	1.07629e+08	1.01364e+08	1.09001e+08	9.98466e+07	8.71159e+07	8.95511e+07	9.15563e+07	8.91817e+07	8.91459e+07	1.00429e+08	1.06198e+08	9.76769e+07	1.11245e+08	1.16119e+08	1.0531e+08	9.14037e+07	1.14187e+08	1.07282e+08	1.24074e+08	1.58072e+08	1.03674e+08	1.11329e+08	1.15859e+08	1.04204e+08	1.08532e+08	1.22483e+08	1.11783e+08	1.11861e+08	1.21142e+08	8.94013e+07
P08660	2.72048e+07	3.01446e+07	4.71721e+07	9.39966e+07	8.58069e+07	9.1772e+07	3.37185e+07	8.29452e+07	4.66971e+07	1.2211e+08	1.08266e+08	7.0605e+07	4.53128e+07	9.13049e+07	7.84937e+07	6.51111e+07	1.48901e+08	1.07211e+08	7.10814e+07	7.37061e+07	8.40797e+07	1.08072e+08	8.13309e+07	8.52982e+07	4.7168e+07	1.19676e+08	1.13099e+08	1.80805e+08	1.96019e+08	1.83169e+08	1.58302e+08	8.61502e+07	8.79865e+07	3.43118e+08	2.57213e+08	2.13789e+08	2.44051e+08	2.53783e+08	2.41143e+08	2.45082e+08	2.50135e+08	2.05431e+08	2.25842e+08	2.42205e+08	3.30358e+08	2.41804e+08	2.23801e+08	2.4163e+08
P0A9D2	2.28447e+08	2.16628e+08	2.07422e+08	2.07794e+08	2.24408e+08	1.72037e+08	1.48197e+08	1.50591e+08	1.34314e+08	2.0062e+08	1.88411e+08	1.61832e+08	1.19775e+08	1.25117e+08	1.42183e+08	2.0626e+08	2.05598e+08	1.78974e+08	2.11479e+08	1.71804e+08	1.7597e+08	2.00755e+08	1.80222e+08	1.78785e+08	2.33213e+08	2.50659e+08	2.2495e+08	1.62866e+08	1.74916e+08	1.34919e+08	1.44927e+08	1.44694e+08	1.46911e+08	1.719e+08	1.89754e+08	1.98887e+08	9.62052e+07	7.61844e+07	9.21792e+07	1.63431e+08	1.4649e+08	1.45456e+08	1.67317e+08	1.52608e+08	1.77972e+08	1.80834e+08	1.85118e+08	1.36746e+08
P75780	2.17691e+08	2.09038e+08	2.04472e+08	1.25938e+08	1.50186e+08	1.34214e+08	1.67697e+08	1.23736e+08	1.95014e+08	1.02333e+08	1.30314e+08	1.36191e+08	3.1645e+08	2.72473e+08	2.90354e+08	1.33093e+08	1.30962e+08	1.08904e+08	1.43353e+08	1.15482e+08	1.1222e+08	9.85673e+07	1.48339e+08	1.80066e+08	9.14769e+07	9.64823e+07	8.69852e+07	7.97953e+07	7.71619e+07	8.0221e+07	1.16913e+08	9.73818e+07	1.00905e+08	8.06466e+07	6.44662e+07	6.29501e+07	1.00693e+08	4.80893e+07	8.90205e+07	6.39818e+07	7.83399e+07	6.7626e+07	7.21832e+07	8.76847e+07	7.13317e+07	7.63765e+07	7.56045e+07	7.64541e+07
P30126	2.70786e+08	1.96356e+08	1.95303e+08	3.17116e+08	3.2623e+08	2.76446e+08	1.84482e+08	2.80397e+08	1.91428e+08	2.33852e+08	2.62054e+08	2.46915e+08	1.58778e+08	1.62066e+08	2.0776e+08	3.35156e+08	3.10988e+08	2.72703e+08	1.7444e+08	2.06455e+08	1.78351e+08	2.20927e+08	2.13402e+08	2.16169e+08	2.70588e+08	2.90557e+08	2.94473e+08	3.29828e+08	2.8397e+08	2.53462e+08	1.11413e+08	1.49315e+08	1.31189e+08	2.25738e+08	3.41704e+08	3.09415e+08	3.78586e+08	4.56921e+08	2.80287e+08	3.62414e+08	2.45593e+08	3.55886e+08	1.86205e+08	2.11165e+08	2.23538e+08	2.71884e+08	2.82772e+08	2.06077e+08
P0A794	1.04695e+08	1.54647e+08	1.26433e+08	1.20119e+08	1.31499e+08	1.46761e+08	1.16691e+08	1.34118e+08	1.12245e+08	1.47198e+08	1.21605e+08	1.71715e+08	1.39318e+08	1.31791e+08	1.01469e+08	1.18846e+08	1.4315e+08	1.39338e+08	1.41593e+08	1.31021e+08	1.25481e+08	1.28737e+08	1.32003e+08	1.24363e+08	1.38552e+08	9.97911e+07	1.08947e+08	1.35382e+08	1.40017e+08	1.47126e+08	1.14184e+08	8.13704e+07	1.04097e+08	8.78623e+07	1.58473e+08	1.49425e+08	1.29828e+08	6.7745e+07	1.0403e+08	1.36435e+08	1.1676e+08	1.62256e+08	1.20051e+08	1.19937e+08	1.18705e+08	1.52652e+08	1.29797e+08	9.50977e+07
P30177	1.41852e+08	1.06058e+08	1.16975e+08	2.22357e+08	2.11794e+08	2.21709e+08	1.29764e+08	1.35776e+08	1.23764e+08	2.48007e+08	2.09741e+08	1.96033e+08	8.87544e+07	7.90354e+07	1.02257e+08	1.97428e+08	2.12206e+08	2.15344e+08	2.04933e+08	2.169e+08	2.25204e+08	2.19495e+08	2.25719e+08	2.30796e+08	1.59075e+08	1.46207e+08	1.58838e+08	1.93768e+08	2.10101e+08	2.03854e+08	1.23969e+08	1.22606e+08	1.10145e+08	1.84035e+08	2.01653e+08	2.17934e+08	1.29848e+08	2.70493e+07	1.10074e+08	1.97949e+08	2.0438e+08	1.80435e+08	2.09445e+08	1.87154e+08	2.1116e+08	2.14244e+08	2.16877e+08	1.8964e+08
P0A6R0	2.92529e+08	2.6894e+08	2.74941e+08	2.6182e+08	2.67157e+08	2.52311e+08	2.55229e+08	2.05951e+08	2.47413e+08	2.5963e+08	2.7144e+08	1.97779e+08	2.49309e+08	2.40035e+08	3.14928e+08	2.57169e+08	2.561e+08	2.46067e+08	1.30784e+08	1.49751e+08	1.64413e+08	2.42601e+08	2.56011e+08	2.6066e+08	2.59165e+08	2.62643e+08	2.40137e+08	2.28853e+08	2.54063e+08	2.11095e+08	2.52869e+08	2.254e+08	2.07557e+08	2.68534e+08	2.54681e+08	2.69181e+08	2.26943e+08	1.15977e+08	2.4264e+08	2.57068e+08	2.2936e+08	2.00701e+08	1.55327e+08	1.21506e+08	1.55425e+08	2.1338e+08	2.28018e+08	2.66533e+08
P0A9V1	1.20223e+08	1.15079e+08	9.48132e+07	1.36006e+08	1.31102e+08	1.34564e+08	1.46348e+08	1.17586e+08	1.1586e+08	1.47902e+08	1.38519e+08	1.21199e+08	1.12005e+08	9.18748e+07	1.4558e+08	1.37385e+08	1.59032e+08	1.06235e+08	1.07955e+08	1.27666e+08	1.40169e+08	1.33619e+08	1.36447e+08	1.52559e+08	1.27274e+08	1.51945e+08	1.31326e+08	1.05154e+08	1.41262e+08	1.38044e+08	1.41106e+08	1.27884e+08	9.2552e+07	1.49596e+08	1.48842e+08	1.48393e+08	1.09816e+08	1.3761e+08	1.34304e+08	1.49866e+08	1.28754e+08	1.02519e+08	1.19429e+08	1.0481e+08	1.41624e+08	1.02407e+08	1.4269e+08	1.09293e+08
P76113	4.425e+07	4.07738e+07	3.62245e+07	1.25541e+08	1.2782e+08	1.20631e+08	2.49752e+07	2.33238e+07	2.38514e+07	1.21121e+08	1.23876e+08	2.57136e+08	2.25451e+07	2.57811e+07	3.12043e+07	1.22138e+08	2.77204e+08	1.30014e+08	1.29449e+08	1.1608e+08	1.25783e+08	1.32298e+08	1.07813e+08	1.15976e+08	4.81803e+07	4.49999e+07	5.36038e+07	1.1035e+08	1.02501e+08	1.0349e+08	2.91193e+07	2.04751e+07	2.32295e+07	6.93186e+07	2.82863e+08	1.14868e+08	3.18306e+07	3.75029e+07	2.94516e+07	1.14085e+08	8.4072e+07	1.13906e+08	8.8112e+07	8.25123e+07	6.89363e+07	1.16751e+08	1.18456e+08	8.13763e+07
P76055	2.2618e+08	1.98978e+08	1.63532e+08	9.14834e+07	8.57215e+07	7.64779e+07	1.39301e+08	9.16638e+07	1.21433e+08	8.07189e+07	1.04715e+08	6.34231e+07	1.94669e+08	2.11744e+08	2.2646e+08	1.0007e+08	1.00476e+08	9.00302e+07	8.47011e+07	1.07664e+08	1.09179e+08	1.12276e+08	9.99105e+07	1.06433e+08	7.42959e+07	8.5773e+07	6.40534e+07	5.28469e+07	3.90589e+07	4.47617e+07	8.84649e+07	6.40742e+07	8.70874e+07	3.7683e+07	4.46276e+07	4.75374e+07	9.61117e+07	7.90877e+07	6.55519e+07	4.63964e+07	4.08857e+07	5.15547e+07	4.3776e+07	6.09348e+07	4.62698e+07	4.2843e+07	5.40306e+07	4.98293e+07
P0A7N4	3.83634e+08	4.97607e+08	3.23195e+08	3.34916e+08	3.53345e+08	3.61044e+08	4.85655e+08	4.47915e+08	4.25929e+08	3.65758e+08	3.66334e+08	4.48937e+08	6.36143e+08	6.29805e+08	6.00933e+08	3.45445e+08	3.77738e+08	4.18521e+08	4.41077e+08	4.26607e+08	4.47172e+08	6.24256e+08	4.32206e+08	3.57074e+08	4.92538e+08	3.28373e+08	5.28837e+08	4.49963e+08	4.09554e+08	4.83888e+08	4.18605e+08	5.09689e+08	5.98024e+08	2.94237e+08	4.39708e+08	4.38197e+08	4.19771e+08	4.52193e+08	4.9759e+08	4.63375e+08	5.53869e+08	5.07503e+08	3.73332e+08	4.60587e+08	3.60358e+08	5.27113e+08	4.34483e+08	2.97942e+08
P76576	1.19295e+08	1.20927e+08	1.17615e+08	1.42682e+08	1.3151e+08	1.34713e+08	2.006e+08	1.7238e+08	1.77932e+08	1.49581e+08	1.45678e+08	1.2453e+08	1.36852e+08	1.18188e+08	1.61099e+08	1.45861e+08	1.48598e+08	1.42474e+08	1.33856e+08	1.47617e+08	1.43232e+08	1.50344e+08	1.42767e+08	1.48508e+08	1.4318e+08	1.34917e+08	1.49313e+08	1.47648e+08	1.47866e+08	1.52936e+08	1.45837e+08	1.654e+08	1.46747e+08	1.3758e+08	1.60105e+08	1.37975e+08	1.09428e+08	1.29264e+08	1.42675e+08	1.41655e+08	1.45123e+08	1.36501e+08	1.31584e+08	1.5094e+08	1.53452e+08	1.48662e+08	1.5102e+08	1.49727e+08
P0ABA0	1.48758e+08	9.25595e+07	1.65622e+08	1.80628e+08	1.59472e+08	1.57435e+08	3.21027e+08	2.85753e+08	3.09679e+08	2.16183e+08	1.61854e+08	1.28228e+08	9.42023e+07	1.18294e+08	1.32463e+08	1.10922e+08	2.82979e+08	1.77146e+08	1.38165e+08	1.66961e+08	1.92578e+08	1.89828e+08	1.61819e+08	1.78777e+08	1.84347e+08	3.65053e+08	2.88157e+08	2.39963e+08	3.01112e+08	2.89752e+08	6.47848e+08	3.69535e+08	3.27021e+08	4.71223e+08	3.59631e+08	3.37268e+08	7.20842e+08	1.8329e+08	5.2647e+08	3.34213e+08	5.53051e+08	3.66927e+08	4.47386e+08	5.78984e+08	5.70367e+08	3.61306e+08	3.46683e+08	4.13534e+08
P0ABJ1	6.10652e+07	2.28299e+07	1.81018e+08	5.82278e+07	5.41633e+07	5.67651e+07	7.0353e+07	5.27604e+07	6.06307e+07	7.64029e+07	7.44984e+07	5.51385e+07	2.79669e+07	4.56106e+07	2.7516e+07	4.7595e+07	4.13784e+08	9.71325e+07	6.41947e+07	8.0042e+07	7.93051e+07	8.23576e+07	4.60801e+07	5.85872e+07	1.08139e+08	2.33445e+08	2.21526e+08	2.003e+08	1.84412e+08	1.88059e+08	2.08575e+08	1.01086e+08	8.7445e+07	5.34573e+08	2.6852e+08	2.21629e+08	5.74784e+08	1.70287e+08	3.60219e+08	2.25438e+08	5.22319e+08	2.39162e+08	3.95727e+08	4.29519e+08	6.39914e+08	3.25763e+08	2.99691e+08	3.91476e+08
P0AG78	9.49139e+07	1.00061e+08	8.75962e+07	8.2632e+07	8.57409e+07	7.48262e+07	3.08293e+08	2.52925e+08	2.20508e+08	9.75162e+07	9.05837e+07	9.26772e+07	9.83635e+07	9.34097e+07	1.04383e+08	8.06957e+07	8.2209e+07	9.79294e+07	1.09833e+08	1.11524e+08	1.18814e+08	9.63521e+07	1.01679e+08	9.28335e+07	1.13832e+08	9.09717e+07	1.08518e+08	7.81564e+07	9.43989e+07	1.00034e+08	1.305e+08	1.65141e+08	1.63353e+08	7.111e+07	7.7846e+07	8.38153e+07	1.43849e+08	1.06476e+08	1.43708e+08	7.32273e+07	7.90002e+07	7.78737e+07	7.51295e+07	7.88507e+07	8.92737e+07	8.55321e+07	8.58272e+07	7.29632e+07
P0A8F8	5.36675e+07	3.28813e+07	4.97168e+07	7.35672e+07	6.82036e+07	6.9527e+07	5.47515e+07	4.80076e+07	5.63015e+07	7.51768e+07	7.00128e+07	4.72273e+07	2.39475e+07	2.67396e+07	3.44662e+07	6.94324e+07	6.89608e+07	5.91146e+07	5.57251e+07	7.08199e+07	8.66784e+07	6.92776e+07	6.97736e+07	7.73981e+07	6.24543e+07	7.12844e+07	6.57864e+07	6.14144e+07	6.85707e+07	7.5933e+07	4.15377e+07	3.95664e+07	3.05628e+07	8.17677e+07	6.15819e+07	7.10629e+07	4.07027e+07	2.16726e+07	3.37093e+07	6.68743e+07	7.47667e+07	6.51361e+07	5.73469e+07	6.46604e+07	5.88445e+07	5.75322e+07	8.09567e+07	5.9929e+07
P77348	5.15393e+07	3.64951e+07	2.78499e+07	1.03736e+08	1.09961e+08	1.09332e+08	3.93517e+07	4.37889e+07	3.62347e+07	1.12665e+08	1.11466e+08	8.52605e+07	2.63145e+07	1.98702e+07	4.4363e+07	1.11451e+08	9.9439e+07	1.07397e+08	1.06661e+08	1.17171e+08	1.12467e+08	1.05893e+08	1.07381e+08	1.14473e+08	4.70452e+07	4.9327e+07	5.32488e+07	9.9306e+07	1.00856e+08	1.10435e+08	4.08688e+07	3.20886e+07	3.19488e+07	9.80354e+07	9.52336e+07	9.50618e+07	4.33616e+07	1.33208e+07	4.7842e+07	9.14877e+07	8.22119e+07	9.33825e+07	1.02954e+08	9.28014e+07	1.15277e+08	9.66633e+07	1.11504e+08	9.54041e+07
P06616	1.32643e+08	1.68766e+08	1.44416e+08	9.86421e+07	9.98913e+07	9.67766e+07	1.08003e+08	1.11422e+08	1.28692e+08	9.37233e+07	1.01805e+08	9.53166e+07	1.60038e+08	1.5529e+08	1.44026e+08	1.04319e+08	9.91198e+07	1.01226e+08	9.44189e+07	1.00968e+08	9.63607e+07	9.92255e+07	9.57759e+07	8.98715e+07	9.74371e+07	9.17953e+07	1.0024e+08	8.01684e+07	7.7323e+07	8.55086e+07	8.47465e+07	1.05972e+08	9.02129e+07	7.27064e+07	8.56453e+07	7.78639e+07	7.10578e+07	1.20197e+08	8.46664e+07	7.70439e+07	7.86991e+07	6.90712e+07	7.03672e+07	7.87906e+07	7.40562e+07	8.43542e+07	8.44093e+07	6.70024e+07
P0AF08	3.24462e+08	2.40957e+08	2.35779e+08	2.09288e+08	2.36141e+08	2.29041e+08	1.89652e+08	2.03085e+08	1.85667e+08	2.09091e+08	2.23043e+08	2.15174e+08	2.3283e+08	2.87166e+08	2.71823e+08	2.41214e+08	2.25205e+08	2.41858e+08	2.43469e+08	2.37799e+08	2.23554e+08	2.50955e+08	2.24672e+08	1.98161e+08	3.32339e+08	3.12834e+08	3.05332e+08	2.41788e+08	2.15794e+08	2.9074e+08	1.8252e+08	2.10529e+08	2.62565e+08	2.17038e+08	2.02524e+08	2.14076e+08	2.31295e+08	1.08865e+08	2.64866e+08	2.40382e+08	2.30345e+08	2.92331e+08	2.13783e+08	2.65062e+08	2.33001e+08	2.71994e+08	2.21807e+08	2.5699e+08
P14081	6.65941e+07	5.57779e+07	7.38423e+07	6.18188e+07	6.07854e+07	5.36921e+07	1.08217e+08	9.05209e+07	1.37102e+08	6.62671e+07	5.85537e+07	5.14354e+07	6.3617e+07	5.28453e+07	7.44958e+07	5.5728e+07	6.12588e+07	5.55732e+07	5.05802e+07	5.76779e+07	5.07499e+07	5.7105e+07	5.908e+07	5.64669e+07	6.55679e+07	8.00954e+07	7.90289e+07	5.57165e+07	5.9239e+07	6.25481e+07	8.83278e+07	8.90483e+07	6.49982e+07	6.83872e+07	6.78043e+07	6.34574e+07	1.36886e+08	4.15395e+07	9.97911e+07	6.83395e+07	6.7766e+07	5.01167e+07	6.5522e+07	6.49814e+07	7.51948e+07	5.43841e+07	5.96506e+07	6.3468e+07
P11557	5.76694e+07	2.97478e+07	5.76876e+07	3.52377e+07	3.93241e+07	2.92264e+07	8.02404e+07	5.99036e+07	6.77639e+07	6.09294e+07	4.53214e+07	4.36025e+07	6.01003e+07	5.11124e+07	4.59129e+07	5.58584e+07	1.25938e+08	7.78607e+07	4.07193e+07	6.85363e+07	6.26079e+07	4.25881e+07	7.77964e+07	4.61854e+07	8.24238e+07	1.40767e+08	1.32602e+08	1.5079e+08	1.17233e+08	1.47418e+08	1.18579e+08	9.61916e+07	9.74792e+07	1.58477e+08	1.54152e+08	1.42511e+08	1.61777e+08	2.8047e+07	1.58271e+08	1.48565e+08	2.53985e+08	2.0126e+08	1.49615e+08	2.05868e+08	1.70015e+08	1.63121e+08	1.49116e+08	1.55327e+08
P37313	7.49061e+07	6.29264e+07	5.26607e+07	1.09734e+08	1.13056e+08	1.16587e+08	7.06386e+07	1.04441e+08	8.80767e+07	1.13015e+08	1.15284e+08	1.04792e+08	5.82687e+07	5.3662e+07	7.41247e+07	1.11641e+08	1.20382e+08	9.69418e+07	8.14337e+07	8.74582e+07	8.31805e+07	9.65831e+07	8.98522e+07	8.84792e+07	9.16637e+07	7.74771e+07	8.05434e+07	9.84846e+07	1.06571e+08	1.02705e+08	4.68326e+07	5.78237e+07	5.34926e+07	1.5523e+08	1.31921e+08	1.32183e+08	1.18387e+08	7.52529e+07	8.73315e+07	1.37172e+08	1.21997e+08	1.07698e+08	9.41155e+07	1.00991e+08	1.38968e+08	1.05775e+08	1.28012e+08	7.30288e+07
P69874	1.76118e+08	1.65443e+08	1.46582e+08	1.40102e+08	1.38787e+08	1.27181e+08	1.17598e+08	1.23191e+08	1.07119e+08	1.44631e+08	1.4988e+08	9.55007e+07	1.48434e+08	1.30576e+08	1.70106e+08	1.42536e+08	1.33742e+08	1.25013e+08	1.31899e+08	1.39871e+08	1.49494e+08	1.35506e+08	1.43898e+08	1.47951e+08	1.4259e+08	1.66518e+08	1.53103e+08	1.25316e+08	1.28416e+08	1.32196e+08	8.7921e+07	7.03266e+07	7.09929e+07	1.47307e+08	1.37726e+08	1.19628e+08	1.12851e+08	8.46512e+07	1.29776e+08	1.30922e+08	1.24466e+08	1.13405e+08	1.38368e+08	1.37434e+08	1.62202e+08	1.10054e+08	1.35618e+08	1.32185e+08
P0A8P3	3.86686e+08	2.7015e+08	2.79058e+08	2.95343e+08	3.33219e+08	3.29246e+08	3.49922e+08	3.53604e+08	4.28928e+08	3.07234e+08	3.01987e+08	3.06924e+08	2.27247e+08	2.72084e+08	3.02306e+08	3.09705e+08	3.25793e+08	3.08941e+08	2.79088e+08	3.0112e+08	3.06743e+08	3.72212e+08	2.96455e+08	2.94969e+08	4.55418e+08	3.61043e+08	4.83809e+08	3.40582e+08	3.00975e+08	3.57138e+08	2.80434e+08	3.88462e+08	3.45239e+08	2.31414e+08	3.11326e+08	3.18101e+08	1.15347e+08	1.21462e+08	3.26195e+08	3.16155e+08	3.49575e+08	3.25961e+08	3.24374e+08	3.26382e+08	2.72715e+08	3.63837e+08	3.5589e+08	2.48423e+08
P27248	1.35024e+08	1.24102e+08	1.15512e+08	1.23063e+08	1.24243e+08	1.321e+08	2.50099e+08	1.95601e+08	2.19669e+08	1.33492e+08	1.33989e+08	1.26666e+08	1.63664e+08	1.83284e+08	1.68131e+08	1.19876e+08	1.25179e+08	1.27175e+08	1.58811e+08	1.57659e+08	1.58929e+08	1.24124e+08	1.32157e+08	1.33396e+08	1.54396e+08	1.42221e+08	1.4708e+08	1.3606e+08	1.3963e+08	1.5272e+08	2.34372e+08	2.52614e+08	2.11381e+08	1.16964e+08	1.59503e+08	1.4651e+08	1.79504e+08	1.21938e+08	1.38272e+08	1.60253e+08	1.22617e+08	1.31567e+08	1.60906e+08	1.61302e+08	1.61837e+08	1.45394e+08	1.3977e+08	1.05088e+08
P02924	8.26283e+06	9.29876e+06	1.02929e+07	1.47569e+08	1.32726e+08	1.70246e+08	4.51132e+06	3.72575e+06	1.17946e+07	1.63915e+08	1.7696e+08	1.60808e+08	1.01915e+07	1.00446e+07	8.74975e+06	1.72799e+08	1.73617e+08	1.64523e+08	1.94022e+08	1.6706e+08	1.65263e+08	1.78431e+08	1.6257e+08	1.52141e+08	1.0638e+07	1.38155e+07	1.03094e+07	1.41607e+08	1.3374e+08	1.3649e+08	1.09428e+07	8.85165e+06	1.25853e+07	1.01891e+08	1.27231e+08	1.42218e+08	1.57568e+07	2.25937e+07	1.29188e+07	1.5955e+08	1.28974e+08	1.45341e+08	1.48399e+08	1.33211e+08	1.01399e+08	1.44957e+08	1.45253e+08	1.09776e+08
P0ACA3	2.08131e+08	1.79187e+08	2.14397e+08	1.55707e+08	1.67888e+08	1.64654e+08	1.73282e+08	1.58701e+08	1.81875e+08	1.74798e+08	1.91911e+08	1.49638e+08	1.56349e+08	1.61786e+08	2.12252e+08	1.72498e+08	1.72093e+08	1.54094e+08	1.48534e+08	1.68396e+08	1.86691e+08	1.74453e+08	1.87181e+08	1.92738e+08	2.3076e+08	2.90346e+08	2.90328e+08	1.70073e+08	1.76431e+08	2.13062e+08	1.9176e+08	2.03259e+08	1.65648e+08	2.78182e+08	2.05841e+08	1.90634e+08	1.69387e+08	2.43238e+08	1.85685e+08	2.06002e+08	1.62696e+08	1.33205e+08	1.88001e+08	1.77523e+08	2.73956e+08	1.5369e+08	2.23432e+08	2.03239e+08
P0A6T3	3.53105e+07	3.01546e+07	1.86186e+07	6.01745e+07	6.49831e+07	6.77851e+07	4.14608e+08	2.76825e+08	2.60002e+08	7.96264e+07	7.3361e+07	6.05284e+07	3.3311e+07	3.52176e+07	5.03713e+07	6.43391e+07	5.26526e+07	7.17979e+07	7.15458e+07	7.37101e+07	7.24681e+07	7.64031e+07	7.38928e+07	7.57719e+07	2.15552e+07	2.9273e+07	2.45809e+07	4.80477e+07	4.91928e+07	3.70636e+07	1.46877e+08	1.73334e+08	1.2196e+08	4.87604e+07	4.56343e+07	5.01794e+07	4.22779e+07	1.27203e+07	3.58656e+07	3.99817e+07	5.15665e+07	4.76837e+07	3.97446e+07	3.92611e+07	4.72927e+07	4.26314e+07	4.70579e+07	4.49078e+07
P0A6E6	1.76971e+08	1.9869e+08	1.54239e+08	1.52737e+08	2.02878e+08	1.73518e+08	4.92834e+08	3.6744e+08	4.35041e+08	1.82066e+08	1.97222e+08	1.68445e+08	1.80109e+08	1.71597e+08	2.35388e+08	1.64048e+08	1.75716e+08	1.88409e+08	1.61794e+08	2.016e+08	2.21919e+08	1.8472e+08	1.91098e+08	1.63065e+08	1.76157e+08	1.53288e+08	1.66014e+08	1.63235e+08	1.81555e+08	1.81027e+08	2.79386e+08	3.15446e+08	3.25224e+08	1.76585e+08	1.8017e+08	2.00654e+08	3.39595e+08	2.40195e+08	2.48221e+08	2.16639e+08	2.19642e+08	1.5667e+08	1.90301e+08	2.01717e+08	1.8896e+08	1.74964e+08	1.87322e+08	1.80995e+08
P23845	1.39969e+08	1.20732e+08	1.22847e+08	3.73736e+07	5.13365e+07	4.9e+07	1.96598e+08	1.9952e+08	1.96947e+08	4.0538e+07	3.61428e+07	3.7385e+07	1.25471e+08	1.26599e+08	1.45303e+08	3.66846e+07	4.25364e+07	5.25567e+07	2.59767e+07	2.27252e+07	2.47272e+07	4.03362e+07	3.34685e+07	3.585e+07	9.83817e+07	1.16118e+08	1.07208e+08	4.42561e+07	4.48709e+07	5.34278e+07	8.11832e+07	1.1864e+08	1.05356e+08	7.76361e+07	3.95548e+07	4.41806e+07	1.13901e+08	1.77119e+08	1.2536e+08	4.68876e+07	5.72596e+07	5.20197e+07	2.88612e+07	3.7515e+07	5.07752e+07	4.88827e+07	4.9709e+07	5.78637e+07
P0ACJ0	5.79626e+08	5.15495e+08	4.88199e+08	6.83818e+08	6.56099e+08	7.18031e+08	4.74468e+08	6.19783e+08	4.50357e+08	7.63282e+08	7.32274e+08	6.04418e+08	4.92019e+08	5.19463e+08	6.04726e+08	6.65794e+08	6.67537e+08	6.87687e+08	6.39705e+08	6.88614e+08	7.84177e+08	6.66328e+08	7.47597e+08	7.41082e+08	6.88541e+08	5.85869e+08	6.35491e+08	7.13463e+08	7.57868e+08	6.22506e+08	6.22272e+08	5.15746e+08	5.00591e+08	7.72702e+08	6.70593e+08	7.83428e+08	5.89507e+08	2.23446e+08	5.15178e+08	6.90093e+08	6.93348e+08	7.13316e+08	7.5023e+08	6.03884e+08	7.73319e+08	6.01413e+08	6.08194e+08	7.04698e+08
P0C0L2	2.8121e+08	2.35156e+08	2.26645e+08	1.17102e+09	1.17285e+09	1.20844e+09	2.49927e+08	2.35361e+08	2.45801e+08	1.17514e+09	1.09913e+09	1.05014e+09	1.64773e+08	1.73872e+08	2.23803e+08	1.21948e+09	1.1715e+09	1.14282e+09	1.08822e+09	1.20974e+09	1.29282e+09	1.17379e+09	1.2386e+09	1.14367e+09	3.28368e+08	2.57715e+08	2.73209e+08	1.11465e+09	1.16131e+09	1.07428e+09	3.16542e+08	3.12799e+08	2.95969e+08	7.31837e+08	9.935e+08	1.13992e+09	2.98668e+08	3.47619e+08	2.44964e+08	1.04617e+09	9.29568e+08	1.15007e+09	9.27102e+08	7.91647e+08	5.74107e+08	1.12021e+09	1.09365e+09	7.97589e+08
P02413	3.39699e+09	3.76834e+09	3.76315e+09	2.72162e+09	2.77268e+09	2.88161e+09	3.33045e+09	3.54148e+09	3.61902e+09	2.8115e+09	2.68706e+09	3.35373e+09	4.11929e+09	4.3662e+09	3.70772e+09	2.64194e+09	2.63213e+09	3.1645e+09	3.14396e+09	2.97968e+09	3.02542e+09	2.86465e+09	3.01905e+09	2.7562e+09	3.26652e+09	2.56084e+09	2.75443e+09	3.19555e+09	2.90372e+09	3.06244e+09	3.51854e+09	3.42295e+09	3.74226e+09	2.4868e+09	2.76361e+09	2.66421e+09	4.02431e+09	3.22262e+09	3.6722e+09	2.83658e+09	2.80215e+09	2.99045e+09	2.93427e+09	3.06046e+09	2.76009e+09	3.1325e+09	2.66743e+09	2.90389e+09
P0AG84	3.78998e+07	3.28007e+07	2.92379e+07	1.30039e+08	1.08288e+08	1.23774e+08	2.64407e+07	2.42013e+07	2.6801e+07	1.30093e+08	1.19787e+08	1.20544e+08	1.78126e+07	2.32771e+07	1.73676e+07	1.14156e+08	1.11872e+08	1.20948e+08	1.34777e+08	1.26845e+08	1.67161e+08	1.34611e+08	1.29828e+08	1.23263e+08	5.14919e+07	4.48285e+07	4.06922e+07	1.18903e+08	1.2248e+08	1.23938e+08	2.23747e+07	2.59812e+07	3.28239e+07	9.12267e+07	9.37912e+07	1.13105e+08	3.47777e+07	1.16647e+08	2.88151e+07	1.02179e+08	1.1275e+08	1.14083e+08	9.77356e+07	1.02967e+08	7.62406e+07	1.23159e+08	1.26894e+08	9.05525e+07
P0AEI1	2.00378e+08	1.49932e+08	1.61111e+08	6.94505e+07	7.28106e+07	5.57725e+07	1.56833e+08	1.66325e+08	1.55743e+08	5.24048e+07	5.61529e+07	3.69847e+07	9.4814e+07	1.00034e+08	1.29697e+08	6.27766e+07	6.45277e+07	5.35383e+07	3.42394e+07	4.19786e+07	4.74614e+07	4.31519e+07	5.40123e+07	5.68506e+07	1.91247e+08	2.47126e+08	2.07257e+08	8.12005e+07	7.51442e+07	9.01468e+07	1.80019e+08	1.5306e+08	1.43532e+08	8.66237e+07	1.01964e+08	7.75853e+07	1.1964e+08	5.52654e+07	1.44778e+08	9.14591e+07	7.18737e+07	9.13448e+07	6.66899e+07	6.24397e+07	7.88012e+07	7.49065e+07	8.60965e+07	7.88892e+07
P77541	2.61799e+06	470129	1.98423e+06	2.42716e+08	2.64716e+08	2.35211e+08	811436	482770	758216	2.24337e+08	2.0168e+08	2.26603e+08	1.3818e+06	774177	1.85242e+06	2.21169e+08	2.17525e+08	2.01601e+08	1.67997e+08	1.15352e+08	1.38998e+08	1.89506e+08	2.15211e+08	2.0995e+08	2.80122e+06	4.75805e+06	2.63498e+06	1.55528e+08	1.99308e+08	1.82675e+08	5.71583e+06	3.2064e+06	4.63795e+06	1.97223e+08	1.4962e+08	1.86451e+08	1.48645e+06	2.21672e+06	1.26815e+06	1.96088e+08	2.04047e+08	1.75124e+08	1.26498e+08	1.42967e+08	1.28192e+08	1.70015e+08	1.84148e+08	1.62292e+08
P0AE12	1.08764e+08	9.22555e+07	1.05447e+08	1.02005e+08	1.04231e+08	1.06939e+08	1.06774e+08	8.57832e+07	1.02809e+08	9.14581e+07	1.05742e+08	1.10006e+08	7.33584e+07	7.67678e+07	1.21575e+08	1.13657e+08	1.09702e+08	1.13031e+08	1.01996e+08	1.1217e+08	9.90564e+07	1.08824e+08	1.00621e+08	1.05918e+08	1.36826e+08	1.55636e+08	1.68029e+08	1.32653e+08	1.20681e+08	1.59355e+08	1.55332e+08	1.54742e+08	1.39559e+08	1.76985e+08	1.34887e+08	1.05894e+08	8.47633e+07	2.10389e+08	1.11398e+08	1.36021e+08	1.25692e+08	1.08312e+08	1.30072e+08	1.2861e+08	1.29641e+08	1.29937e+08	1.49517e+08	1.42206e+08
P00909	8.28476e+07	7.62009e+07	7.61365e+07	1.03459e+08	9.20846e+07	1.00628e+08	6.42143e+07	9.42986e+07	6.7384e+07	1.10633e+08	9.92813e+07	8.76134e+07	8.7563e+07	8.76033e+07	9.36572e+07	8.62528e+07	9.30464e+07	9.87074e+07	9.72804e+07	1.05016e+08	1.06e+08	9.92435e+07	9.43065e+07	9.57784e+07	8.55286e+07	9.55235e+07	9.79781e+07	9.66389e+07	1.01096e+08	1.11524e+08	9.889e+07	1.01539e+08	8.45387e+07	1.28188e+08	1.05071e+08	1.04867e+08	1.06585e+08	7.96565e+07	1.04844e+08	1.12145e+08	1.23253e+08	9.67751e+07	1.13175e+08	1.18006e+08	1.43053e+08	9.95982e+07	1.0461e+08	1.01269e+08
P40874	1.03647e+08	8.79767e+07	8.8511e+07	1.08081e+08	1.06286e+08	1.03306e+08	6.45118e+07	7.91756e+07	5.85923e+07	1.17543e+08	1.16319e+08	9.46639e+07	7.55675e+07	7.14894e+07	1.02754e+08	9.78261e+07	9.66883e+07	1.09281e+08	8.29034e+07	1.02905e+08	1.06027e+08	1.16308e+08	1.04389e+08	1.0882e+08	1.02906e+08	1.2364e+08	1.17051e+08	1.05417e+08	1.08852e+08	1.04411e+08	7.86555e+07	7.17726e+07	7.17907e+07	1.31473e+08	1.07379e+08	1.18495e+08	8.5918e+07	9.88879e+07	9.9118e+07	1.17784e+08	1.05998e+08	1.01101e+08	1.1274e+08	9.07469e+07	1.20754e+08	9.61138e+07	1.00656e+08	1.16669e+08
P0AA43	2.2237e+08	1.84857e+08	1.52565e+08	1.79534e+08	1.70041e+08	1.50932e+08	1.35025e+08	1.64606e+08	1.4299e+08	1.57709e+08	1.68188e+08	1.31721e+08	2.01449e+08	1.84302e+08	2.39973e+08	1.7747e+08	1.61984e+08	1.28744e+08	1.21561e+08	1.56509e+08	1.42667e+08	1.46764e+08	1.57153e+08	1.64446e+08	2.10881e+08	1.82671e+08	1.83317e+08	1.54426e+08	1.56068e+08	1.58711e+08	1.66177e+08	1.64128e+08	1.44035e+08	1.16368e+08	1.69208e+08	1.723e+08	2.30633e+08	2.38952e+08	1.99741e+08	1.92074e+08	1.57786e+08	1.35549e+08	1.569e+08	1.302e+08	1.24224e+08	1.34937e+08	1.59335e+08	1.1086e+08
P37765	2.26717e+08	3.19375e+08	3.02289e+08	4.21141e+08	4.61628e+08	3.90855e+08	1.65016e+08	1.75562e+08	1.85343e+08	3.77406e+08	3.9944e+08	2.54171e+08	2.85022e+08	2.73356e+08	2.83229e+08	4.20488e+08	3.78246e+08	3.43479e+08	2.90529e+08	4.3377e+08	5.01562e+08	3.48649e+08	3.96768e+08	4.58251e+08	1.72386e+08	1.87517e+08	1.9012e+08	2.7443e+08	3.00116e+08	2.71838e+08	1.72411e+08	1.5366e+08	1.78643e+08	2.67813e+08	3.07658e+08	2.94679e+08	2.37398e+08	1.23207e+08	2.34662e+08	2.34321e+08	2.56311e+08	2.4619e+08	2.34681e+08	2.02182e+08	2.03024e+08	2.50444e+08	3.07397e+08	2.22921e+08
P17952	1.03229e+08	9.37251e+07	8.90077e+07	1.00485e+08	1.08584e+08	1.08272e+08	1.00061e+08	1.00927e+08	1.01352e+08	1.11057e+08	1.09747e+08	9.10858e+07	1.0987e+08	1.03431e+08	1.21127e+08	9.9107e+07	9.41442e+07	9.16511e+07	8.92786e+07	1.03379e+08	1.01381e+08	1.04076e+08	1.00653e+08	1.06318e+08	7.92985e+07	8.64368e+07	8.43286e+07	8.73077e+07	9.61153e+07	8.20944e+07	1.15333e+08	1.02024e+08	9.67615e+07	9.54993e+07	1.02542e+08	1.02539e+08	1.04827e+08	1.64088e+08	1.05747e+08	8.71863e+07	9.9572e+07	8.77825e+07	9.85287e+07	8.96347e+07	1.0429e+08	8.92505e+07	9.3253e+07	8.40414e+07
P0ADY3	2.30052e+09	2.54406e+09	2.5503e+09	1.75153e+09	1.62626e+09	1.71564e+09	2.22307e+09	2.15166e+09	2.36621e+09	1.64138e+09	1.55518e+09	1.98032e+09	2.98793e+09	2.89565e+09	2.45889e+09	1.62112e+09	1.58305e+09	1.78594e+09	1.87615e+09	1.68079e+09	1.75379e+09	1.73441e+09	1.68888e+09	1.70792e+09	1.85861e+09	1.55834e+09	1.61624e+09	1.70676e+09	1.74608e+09	1.5263e+09	2.41813e+09	2.2339e+09	2.30376e+09	1.51727e+09	1.67288e+09	1.74295e+09	2.19842e+09	8.92715e+08	2.01101e+09	1.60729e+09	1.56129e+09	1.82516e+09	1.64046e+09	1.59775e+09	1.47322e+09	1.60194e+09	1.40193e+09	1.47412e+09
P0A912	1.97461e+08	1.9589e+08	2.75069e+08	2.37235e+08	2.36237e+08	2.6322e+08	2.12967e+08	2.18219e+08	1.4341e+08	2.48256e+08	2.93182e+08	2.69451e+08	1.73201e+08	1.23436e+08	1.82872e+08	2.09161e+08	2.67021e+08	2.30486e+08	2.87017e+08	2.91435e+08	2.56189e+08	3.18072e+08	2.65165e+08	2.74406e+08	1.5238e+08	2.55942e+08	1.63277e+08	1.97831e+08	1.60574e+08	1.73611e+08	1.78542e+08	1.49811e+08	1.40738e+08	5.24385e+08	1.42084e+08	1.50927e+08	2.73835e+08	9.47471e+07	1.56632e+08	2.05641e+08	3.50802e+08	2.12159e+08	1.98769e+08	3.94667e+08	4.77726e+08	1.91244e+08	2.33218e+08	3.18298e+08
P04968	9.78623e+07	6.86423e+07	8.06282e+07	7.6304e+07	7.29685e+07	7.15099e+07	6.98665e+07	7.85705e+07	6.50905e+07	8.39319e+07	7.96603e+07	4.42753e+07	6.65445e+07	4.19914e+07	7.01764e+07	7.67111e+07	7.90352e+07	6.46208e+07	4.88599e+07	6.30989e+07	6.42532e+07	6.58394e+07	6.71937e+07	6.6387e+07	1.10246e+08	1.40098e+08	1.1134e+08	6.95684e+07	6.70498e+07	7.36961e+07	6.46778e+07	6.83967e+07	5.46609e+07	1.13713e+08	8.08987e+07	8.06761e+07	8.8722e+07	4.31467e+07	1.00637e+08	7.70223e+07	8.46201e+07	5.0362e+07	7.09059e+07	6.86796e+07	1.00967e+08	6.78726e+07	7.39927e+07	8.01002e+07
P06999	1.02598e+08	9.59528e+07	7.01698e+07	1.13751e+08	1.33209e+08	1.14914e+08	7.91976e+07	8.41541e+07	7.46869e+07	1.13753e+08	1.12024e+08	1.18075e+08	9.36223e+07	8.72719e+07	1.04251e+08	1.18914e+08	1.03908e+08	1.17365e+08	1.22108e+08	1.23596e+08	1.23949e+08	1.16811e+08	1.03621e+08	1.09063e+08	1.09583e+08	9.4576e+07	9.13196e+07	1.13648e+08	1.13616e+08	1.03656e+08	5.71596e+07	6.32076e+07	5.41172e+07	9.20873e+07	9.62017e+07	1.08447e+08	1.31985e+08	1.02418e+08	9.70942e+07	1.02695e+08	1.01659e+08	1.16006e+08	9.94174e+07	1.01157e+08	9.21989e+07	1.0365e+08	1.03273e+08	8.60219e+07
P0AF18	3.30345e+07	1.25307e+08	1.14191e+08	9.25603e+07	8.55447e+07	9.28688e+07	3.77223e+07	4.70086e+07	3.66439e+07	9.56222e+07	9.28781e+07	1.68403e+08	1.47759e+08	1.56329e+08	3.85956e+07	9.16397e+07	8.99305e+07	1.13448e+08	1.54406e+08	1.08897e+08	1.00592e+08	1.07213e+08	8.78429e+07	9.52789e+07	3.76565e+07	3.19762e+07	3.2717e+07	8.43885e+07	8.41315e+07	6.51246e+07	4.17178e+07	2.94539e+07	7.93453e+07	6.81756e+07	7.33841e+07	9.30446e+07	4.74547e+07	2.98125e+07	3.98079e+07	8.07128e+07	7.48674e+07	9.90499e+07	8.31741e+07	1.202e+08	6.39427e+07	1.20889e+08	7.4145e+07	6.95339e+07
P60340	1.53602e+08	1.52887e+08	1.5864e+08	8.40616e+07	9.23912e+07	8.69145e+07	6.60585e+07	6.7546e+07	7.97816e+07	8.08998e+07	8.34796e+07	1.00749e+08	1.84274e+08	1.99562e+08	1.91546e+08	9.50419e+07	9.36054e+07	1.07185e+08	9.4483e+07	8.48389e+07	8.64776e+07	8.1472e+07	9.20828e+07	9.79028e+07	8.93016e+07	8.97404e+07	9.43658e+07	8.03272e+07	6.70205e+07	8.17997e+07	7.88741e+07	7.50713e+07	8.02936e+07	6.54217e+07	7.65352e+07	7.58549e+07	1.0019e+08	6.02706e+07	1.16071e+08	5.9548e+07	5.73507e+07	6.54517e+07	6.91199e+07	6.17126e+07	5.89339e+07	7.6327e+07	7.4018e+07	7.38644e+07
P0ABU5	1.27756e+08	1.30487e+08	1.27419e+08	1.57555e+08	1.58227e+08	1.66436e+08	1.14784e+08	1.43556e+08	1.11217e+08	1.72329e+08	1.6065e+08	1.50178e+08	1.03743e+08	9.06519e+07	1.08901e+08	1.52602e+08	1.60171e+08	1.42322e+08	1.39842e+08	1.58433e+08	1.43733e+08	1.49181e+08	1.43667e+08	1.47053e+08	1.19062e+08	1.16173e+08	1.07452e+08	1.3769e+08	1.61232e+08	1.20748e+08	1.1346e+08	1.20752e+08	9.81422e+07	1.27299e+08	1.69879e+08	1.70041e+08	1.30265e+08	1.16522e+08	1.06091e+08	1.511e+08	1.23382e+08	1.43786e+08	1.44408e+08	1.16213e+08	1.11983e+08	1.45472e+08	1.36153e+08	1.23408e+08
P76372	3.28102e+07	2.03185e+07	9.33297e+07	1.55771e+07	1.75062e+07	1.37276e+07	2.50318e+07	1.4568e+07	2.28747e+07	2.14203e+07	2.06996e+07	1.29997e+07	1.56868e+07	2.19886e+07	5.69054e+06	6.49203e+06	1.85322e+08	4.10655e+07	1.97294e+07	2.3998e+07	3.24128e+07	2.66446e+07	1.78342e+07	1.50484e+07	6.68622e+07	2.1226e+08	1.22051e+08	1.0239e+08	8.78489e+07	9.44171e+07	1.32819e+08	5.77002e+07	6.13078e+07	2.35884e+08	1.33769e+08	1.0462e+08	2.08872e+08	7.80941e+07	1.71297e+08	1.37635e+08	1.74616e+08	1.03983e+08	2.02523e+08	1.52486e+08	2.2287e+08	1.1436e+08	1.62234e+08	1.5754e+08
P08244	1.12349e+07	1.1856e+07	1.06645e+07	1.32391e+08	1.26799e+08	1.33234e+08	1.76626e+08	1.99604e+08	1.78821e+08	166749796	1.70988e+08	1.76597e+08	1.04648e+08	1.2003e+08	1.36216e+08	1.53197e+08	1.51077e+08	1.86836e+08	1.90259e+08	1.88483e+08	1.77979e+08	1.85963e+08	1.95752e+08	1.79174e+08	1.09512e+07	1.45911e+07	1.24594e+07	1.65772e+08	1.4626e+08	1.42912e+08	1.85751e+08	1.53336e+08	1.58631e+08	1.91887e+08	1.44821e+08	1.66316e+08	1.08395e+08	9.47276e+07	1.11653e+08	2.27842e+08	1.72432e+08	1.92107e+08	1.87051e+08	1.85754e+08	2.07512e+08	1.87672e+08	1.85262e+08	1.79982e+08
P0A749	2.17886e+08	2.0875e+08	2.1018e+08	1.59175e+08	1.52488e+08	1.67708e+08	2.76454e+08	2.6042e+08	3.00306e+08	1.65297e+08	1.63928e+08	1.33708e+08	2.28876e+08	2.35668e+08	2.53311e+08	1.45736e+08	1.19779e+08	1.87145e+08	1.65938e+08	1.56143e+08	1.86661e+08	1.52637e+08	1.80122e+08	1.62656e+08	1.84314e+08	1.86504e+08	1.78673e+08	1.63455e+08	1.60983e+08	1.37772e+08	3.45734e+08	2.91305e+08	2.85314e+08	1.65601e+08	1.45942e+08	1.52607e+08	1.8273e+08	2.08972e+08	2.12585e+08	1.40452e+08	1.45125e+08	1.65946e+08	1.69929e+08	1.56325e+08	1.94747e+08	1.38552e+08	1.33233e+08	1.47052e+08
P0ADS6	4.86941e+08	4.14134e+08	3.68123e+08	4.63897e+08	4.50334e+08	5.2626e+08	3.62361e+08	3.60215e+08	4.23433e+08	4.48409e+08	3.75793e+08	5.40547e+08	4.49617e+08	3.73801e+08	3.96156e+08	4.68162e+08	4.40869e+08	4.51769e+08	4.73209e+08	4.26813e+08	4.47023e+08	4.35574e+08	4.46916e+08	5.02011e+08	5.6067e+08	4.73276e+08	5.4736e+08	4.39648e+08	3.96793e+08	5.00368e+08	2.46903e+08	3.25934e+08	3.10663e+08	3.75769e+08	4.11405e+08	4.04185e+08	5.20883e+08	1.62443e+08	3.947e+08	4.54499e+08	4.19761e+08	4.40423e+08	3.81597e+08	4.72347e+08	2.86507e+08	4.68675e+08	4.67306e+08	3.53017e+08
P00904	6.40897e+07	4.91415e+07	5.78006e+07	5.13625e+07	4.65626e+07	4.94535e+07	6.84685e+07	5.88769e+07	4.67336e+07	7.24699e+07	5.51755e+07	5.23167e+07	6.03046e+07	5.70885e+07	4.83673e+07	6.27248e+07	5.16875e+07	7.43515e+07	5.4806e+07	4.91853e+07	8.62796e+07	5.06646e+07	6.33447e+07	5.18018e+07	3.61245e+07	6.49151e+07	5.63227e+07	4.97928e+07	5.73915e+07	5.68196e+07	1.02328e+08	7.59789e+07	7.15418e+07	1.08086e+08	6.29819e+07	6.45526e+07	6.7257e+07	3.53846e+07	7.60483e+07	5.9116e+07	6.30543e+07	7.15282e+07	7.73971e+07	6.2974e+07	9.02996e+07	4.7996e+07	6.18345e+07	5.48155e+07
P0A8A0	1.5856e+08	2.81481e+08	2.4915e+08	1.74801e+08	1.80567e+08	2.10815e+08	1.71497e+08	2.13621e+08	1.89791e+08	1.82807e+08	1.81167e+08	2.91768e+08	3.02619e+08	3.21467e+08	1.98157e+08	1.66304e+08	1.58668e+08	2.18106e+08	2.28475e+08	1.61783e+08	1.70941e+08	1.90118e+08	1.57186e+08	1.59585e+08	1.44998e+08	1.07907e+08	1.30649e+08	2.1546e+08	1.64328e+08	1.73526e+08	1.30113e+08	1.37838e+08	1.88965e+08	1.22925e+08	1.55681e+08	1.56093e+08	2.22461e+08	1.17323e+08	1.69218e+08	1.33216e+08	1.40794e+08	2.18673e+08	1.55748e+08	1.81864e+08	1.35686e+08	2.01766e+08	1.59224e+08	1.74722e+08
P76128	1.21997e+07	2.38727e+07	5.40597e+07	9.0507e+07	8.60837e+07	8.80791e+07	1.10448e+07	7.3679e+06	7.03767e+06	8.74364e+07	8.33476e+07	8.1244e+07	3.98741e+07	1.71065e+07	7.79967e+06	9.10086e+07	8.98016e+07	8.27253e+07	6.9596e+07	9.50476e+07	9.19653e+07	8.4454e+07	8.90902e+07	8.96418e+07	1.24259e+07	7.17392e+06	1.25152e+07	7.6293e+07	9.36161e+07	1.1147e+08	5.9978e+06	6.58708e+06	7.26136e+06	7.51308e+07	7.67602e+07	9.70712e+07	4.52434e+06	1.26284e+07	1.03082e+07	9.06151e+07	9.09674e+07	8.01645e+07	6.67429e+07	5.78751e+07	4.47546e+07	8.73889e+07	1.16234e+08	7.57218e+07
P06986	7.94798e+07	8.59427e+07	9.31706e+07	8.59779e+07	9.00734e+07	9.16897e+07	8.94689e+07	1.57958e+08	1.31741e+08	9.87139e+07	9.3424e+07	7.75021e+07	8.75083e+07	1.43773e+08	1.15751e+08	7.59154e+07	8.5028e+07	1.01273e+08	9.4057e+07	8.36486e+07	7.8919e+07	8.94593e+07	9.22864e+07	8.30433e+07	1.13585e+08	1.21539e+08	1.47415e+08	1.19536e+08	1.2221e+08	1.08068e+08	1.7758e+08	2.16197e+08	2.26467e+08	1.41673e+08	1.34288e+08	1.21235e+08	2.93189e+08	2.83489e+08	2.24626e+08	1.30577e+08	1.02191e+08	1.31184e+08	1.43822e+08	1.2157e+08	1.33315e+08	1.39362e+08	1.16263e+08	1.32042e+08
P63224	3.07579e+08	2.96977e+08	2.50366e+08	2.79798e+08	2.78523e+08	2.64693e+08	2.88112e+08	2.95595e+08	2.78625e+08	2.67322e+08	2.71056e+08	2.32127e+08	3.06993e+08	2.94256e+08	3.30597e+08	2.74914e+08	2.71966e+08	2.73818e+08	2.75384e+08	2.80393e+08	2.82823e+08	2.55326e+08	2.89425e+08	2.65617e+08	2.85278e+08	2.79745e+08	2.92212e+08	2.98521e+08	2.97646e+08	3.1075e+08	2.98632e+08	2.83914e+08	2.79928e+08	2.65946e+08	3.1769e+08	2.76183e+08	3.23168e+08	3.75863e+08	3.35114e+08	2.97763e+08	2.42478e+08	2.70129e+08	2.7847e+08	2.5628e+08	2.74695e+08	2.5949e+08	2.98469e+08	2.45424e+08
P26616	1.81936e+08	1.63459e+08	2.26361e+08	1.96414e+08	1.82194e+08	1.90995e+08	1.76416e+08	1.65474e+08	1.81777e+08	1.79866e+08	1.80008e+08	1.51132e+08	1.17358e+08	1.36561e+08	1.5992e+08	1.85916e+08	1.86232e+08	1.65885e+08	1.62011e+08	1.75055e+08	2.03278e+08	1.69235e+08	1.85799e+08	1.97443e+08	1.88131e+08	2.37516e+08	2.0543e+08	1.68204e+08	1.77705e+08	2.13741e+08	1.83611e+08	1.56918e+08	1.49873e+08	2.79557e+08	1.7225e+08	1.59549e+08	1.1717e+08	9.24757e+07	1.79591e+08	1.60723e+08	1.83643e+08	1.48007e+08	1.84189e+08	2.0119e+08	2.66024e+08	1.63005e+08	1.69442e+08	1.98244e+08
Q59385	5.42119e+07	9.83542e+06	1.94193e+07	4.41793e+07	5.15538e+07	4.20368e+07	2.8712e+07	2.8796e+07	2.38994e+07	4.5858e+07	5.07598e+07	2.62693e+07	1.54689e+07	1.17235e+07	3.83628e+07	5.26306e+07	8.10514e+07	3.90029e+07	3.04718e+07	4.22534e+07	4.79954e+07	3.45125e+07	4.30484e+07	5.04442e+07	5.96789e+07	7.00674e+07	7.7833e+07	4.88978e+07	5.39172e+07	9.16172e+07	3.1302e+07	3.90452e+07	3.33057e+07	7.98886e+07	8.47095e+07	7.3426e+07	6.97413e+07	5.83619e+07	5.43105e+07	7.79764e+07	8.45787e+07	5.89732e+07	7.05227e+07	6.15831e+07	6.78728e+07	7.16326e+07	9.00693e+07	6.36337e+07
P76015	6.51027e+07	4.76758e+07	3.91345e+07	1.25726e+08	1.14528e+08	1.29169e+08	7.12322e+07	8.66744e+07	4.53636e+07	1.07814e+08	1.10588e+08	8.2749e+07	3.85031e+07	2.97848e+07	5.6364e+07	1.19315e+08	1.06698e+08	1.14164e+08	6.5203e+07	8.40863e+07	8.52864e+07	1.157e+08	1.09071e+08	1.33166e+08	6.66151e+07	8.17269e+07	7.74524e+07	7.5472e+07	8.73524e+07	9.64592e+07	6.03969e+07	5.0315e+07	4.1361e+07	8.00491e+07	1.24626e+08	9.8885e+07	8.75151e+07	7.86955e+07	8.08106e+07	9.18506e+07	8.49542e+07	7.81165e+07	8.12089e+07	7.81535e+07	7.24651e+07	8.12534e+07	1.0501e+08	6.2832e+07
P25519	1.3704e+08	1.48637e+08	1.16324e+08	1.14748e+08	1.18539e+08	1.16166e+08	1.3043e+08	1.28397e+08	1.33068e+08	1.15868e+08	1.1418e+08	1.12371e+08	1.69163e+08	1.98131e+08	1.63179e+08	1.0425e+08	1.10054e+08	1.45464e+08	1.18639e+08	1.16789e+08	1.35293e+08	1.47961e+08	1.28379e+08	1.24062e+08	1.42053e+08	1.50379e+08	1.53765e+08	1.3843e+08	1.32962e+08	1.25264e+08	1.77772e+08	1.56951e+08	1.9113e+08	1.14187e+08	1.24159e+08	1.16235e+08	1.34385e+08	7.99963e+07	1.51586e+08	1.09794e+08	1.34201e+08	1.45934e+08	1.15114e+08	1.36408e+08	1.20153e+08	1.32759e+08	1.17153e+08	1.26397e+08
P37329	1.21826e+08	9.744e+07	1.16446e+08	1.50379e+08	1.3949e+08	1.72477e+08	3.44624e+07	6.90414e+07	3.67963e+07	1.5609e+08	1.62011e+08	1.61645e+08	7.5453e+07	6.57897e+07	6.89563e+07	1.73244e+08	1.56778e+08	1.29528e+08	1.46906e+08	1.47692e+08	1.3682e+08	1.29557e+08	1.47818e+08	1.52634e+08	1.57902e+08	1.49872e+08	1.49011e+08	1.55018e+08	1.61922e+08	1.68452e+08	5.33728e+07	6.54259e+07	8.02859e+07	1.49352e+08	1.63538e+08	1.67389e+08	7.23298e+07	1.9979e+07	7.81725e+07	1.91584e+08	1.47413e+08	1.3837e+08	1.86031e+08	1.73037e+08	1.63332e+08	1.58429e+08	1.67077e+08	1.56288e+08
P0A6W9	4.81038e+07	4.91773e+07	5.47136e+07	6.58129e+07	6.95519e+07	7.0767e+07	3.92518e+07	5.28622e+07	5.95269e+07	6.18708e+07	5.9495e+07	5.87245e+07	7.74721e+07	6.9007e+07	7.33915e+07	6.66282e+07	7.51397e+07	6.16932e+07	3.90665e+07	3.49904e+07	4.16889e+07	6.20131e+07	6.51323e+07	6.73028e+07	4.9672e+07	5.91935e+07	7.2071e+07	6.32948e+07	7.21485e+07	7.57098e+07	5.93317e+07	6.41946e+07	5.53371e+07	7.00975e+07	8.38243e+07	6.53975e+07	8.6778e+07	4.97864e+07	8.52271e+07	8.27848e+07	5.92004e+07	5.7004e+07	4.20989e+07	4.35811e+07	5.65453e+07	5.87014e+07	7.02385e+07	6.24002e+07
P25906	1.96748e+07	2.16272e+07	1.30191e+07	1.22087e+08	1.25021e+08	1.19372e+08	1.91278e+07	2.2804e+07	1.52473e+07	1.27506e+08	1.24918e+08	1.08693e+08	1.58509e+07	1.46604e+07	1.70977e+07	1.23167e+08	1.26568e+08	1.12986e+08	1.02376e+08	1.07875e+08	1.14176e+08	1.2341e+08	1.12928e+08	1.10175e+08	2.11759e+07	2.69826e+07	2.88855e+07	9.92789e+07	1.15814e+08	1.14815e+08	1.87978e+07	1.45724e+07	1.51635e+07	1.14921e+08	1.16495e+08	1.24604e+08	2.46452e+07	1.53026e+07	1.83564e+07	1.21241e+08	1.27018e+08	1.02905e+08	9.89954e+07	9.59771e+07	9.78356e+07	1.22821e+08	1.38064e+08	1.09225e+08
P0ACB0	9.78382e+07	1.07323e+08	9.69522e+07	8.13726e+07	7.69594e+07	7.86687e+07	1.29491e+08	1.17871e+08	1.41086e+08	7.66945e+07	7.54755e+07	8.43584e+07	9.12114e+07	8.64901e+07	9.13197e+07	6.79463e+07	8.13992e+07	7.63485e+07	8.467e+07	7.90921e+07	8.13446e+07	7.93145e+07	7.6146e+07	7.53532e+07	8.99874e+07	9.63912e+07	9.93841e+07	7.75157e+07	6.93155e+07	8.49065e+07	1.03645e+08	1.07582e+08	1.05205e+08	7.52912e+07	7.8957e+07	6.59173e+07	8.50397e+07	4.46031e+07	8.49957e+07	6.94415e+07	7.40337e+07	6.74126e+07	8.16247e+07	7.7447e+07	8.5258e+07	8.19339e+07	8.24147e+07	8.25262e+07
P25888	1.00482e+08	8.94204e+07	7.42612e+07	6.52616e+07	7.06931e+07	6.41985e+07	6.77471e+07	8.23896e+07	6.61938e+07	6.15924e+07	6.63576e+07	5.05057e+07	8.71974e+07	9.12526e+07	1.32517e+08	6.71185e+07	6.19198e+07	6.48117e+07	4.87553e+07	6.35828e+07	6.79344e+07	6.46071e+07	7.18932e+07	7.05787e+07	6.83789e+07	7.09147e+07	6.19089e+07	4.23399e+07	5.3089e+07	4.89695e+07	6.78318e+07	5.40297e+07	4.95552e+07	4.81778e+07	5.59362e+07	5.13444e+07	7.47369e+07	1.82294e+07	7.75405e+07	5.47605e+07	5.06731e+07	3.96111e+07	5.27324e+07	4.73159e+07	4.33578e+07	4.04366e+07	5.20378e+07	4.75921e+07
P0C0R7	1.16833e+08	1.02603e+08	8.0905e+07	8.58329e+07	9.57584e+07	8.68879e+07	1.11879e+08	1.00921e+08	1.09185e+08	8.83657e+07	8.31519e+07	6.56332e+07	1.17905e+08	1.20522e+08	1.54469e+08	9.44161e+07	8.81431e+07	8.34244e+07	6.50992e+07	9.34673e+07	9.01187e+07	9.73297e+07	9.05248e+07	9.19218e+07	1.13818e+08	1.15824e+08	1.28478e+08	9.13225e+07	9.32956e+07	1.10122e+08	1.3482e+08	1.37916e+08	1.31895e+08	7.30468e+07	1.09035e+08	9.27554e+07	9.03417e+07	9.73463e+07	1.2923e+08	8.82878e+07	8.71332e+07	8.7531e+07	8.59926e+07	7.14111e+07	7.50858e+07	8.91863e+07	1.04184e+08	8.01589e+07
P0AES0	7.78421e+07	3.16698e+07	3.92274e+07	5.19597e+07	4.02372e+07	5.79001e+07	4.34677e+07	4.65724e+07	4.68432e+07	5.47907e+07	6.89611e+07	4.86339e+07	8.69268e+07	2.83843e+07	3.85008e+07	3.99314e+07	6.66562e+07	3.96842e+07	2.86836e+07	4.49105e+07	3.54132e+07	6.26717e+07	3.67034e+07	4.05492e+07	3.61263e+07	4.80883e+07	4.49158e+07	4.27326e+07	4.59083e+07	4.36882e+07	4.40865e+07	3.79055e+07	3.95283e+07	6.23092e+07	5.42172e+07	4.95904e+07	5.5856e+07	2.50722e+07	4.55832e+07	8.44922e+07	5.33601e+07	4.17615e+07	3.82246e+07	4.80233e+07	5.53525e+07	4.45393e+07	4.73472e+07	4.01384e+07
P0A6Y1	5.17713e+08	3.76041e+08	3.04243e+08	7.27677e+08	7.13334e+08	7.83543e+08	3.21072e+08	3.44252e+08	2.76498e+08	7.48259e+08	8.14212e+08	8.68589e+08	2.65697e+08	2.60063e+08	2.79308e+08	8.01305e+08	7.45646e+08	7.98596e+08	7.07221e+08	8.45434e+08	8.28641e+08	8.24167e+08	7.24436e+08	7.33855e+08	5.08952e+08	4.40371e+08	5.49308e+08	7.31094e+08	6.23417e+08	9.64998e+08	2.42607e+08	2.99511e+08	3.33569e+08	5.94841e+08	6.89807e+08	8.14204e+08	2.60189e+08	1.36947e+08	2.72717e+08	8.1123e+08	6.45398e+08	8.60784e+08	6.55061e+08	8.15544e+08	6.54481e+08	8.01271e+08	7.48268e+08	5.88515e+08
P0A8N5	5.00741e+07	4.68546e+07	4.13791e+07	4.35681e+07	4.80368e+07	4.76398e+07	4.23701e+07	4.59925e+07	4.92529e+07	4.70829e+07	4.93844e+07	3.38334e+07	4.40811e+07	3.86819e+07	4.5453e+07	5.23132e+07	5.4704e+07	3.7492e+07	3.80631e+07	3.67107e+07	3.86924e+07	4.34557e+07	4.3685e+07	4.17017e+07	4.51369e+07	5.18254e+07	5.09874e+07	4.83121e+07	5.06422e+07	4.96306e+07	3.82091e+07	4.4552e+07	3.87056e+07	5.35997e+07	4.84961e+07	5.12816e+07	5.26332e+07	3.1249e+07	5.07427e+07	5.44169e+07	5.24743e+07	3.8982e+07	4.42557e+07	3.76611e+07	5.29976e+07	4.2529e+07	5.34385e+07	4.7942e+07
P12008	7.1715e+07	7.29291e+07	6.85849e+07	6.21086e+07	6.30525e+07	6.99481e+07	5.60561e+07	5.75236e+07	5.0852e+07	6.54488e+07	6.45267e+07	7.60215e+07	5.17534e+07	9.82502e+07	7.61019e+07	7.89069e+07	7.57541e+07	6.26469e+07	5.39542e+07	5.0921e+07	4.27517e+07	7.39719e+07	6.51829e+07	5.71865e+07	7.42293e+07	6.74816e+07	8.6679e+07	5.29551e+07	7.43346e+07	6.97624e+07	6.65802e+07	7.0506e+07	6.57007e+07	3.26136e+07	7.2573e+07	7.00383e+07	7.32855e+07	1.55459e+08	6.2448e+07	7.2689e+07	6.25516e+07	6.04103e+07	4.67123e+07	4.17772e+07	4.60294e+07	7.01313e+07	6.14025e+07	3.87866e+07
P61949	3.151e+08	3.46686e+08	2.91489e+08	2.5812e+08	2.6619e+08	2.78948e+08	3.59269e+08	3.60136e+08	3.60319e+08	2.92128e+08	2.44681e+08	3.18669e+08	3.98926e+08	4.02736e+08	3.16298e+08	2.66691e+08	2.72931e+08	2.81781e+08	3.49143e+08	3.38786e+08	3.08017e+08	3.25673e+08	3.11637e+08	2.57016e+08	3.6808e+08	3.10025e+08	4.30224e+08	3.41709e+08	3.01651e+08	3.03116e+08	3.49613e+08	3.79973e+08	3.41213e+08	2.30375e+08	2.88265e+08	2.90732e+08	3.22641e+08	4.23936e+08	3.81545e+08	2.88387e+08	3.05581e+08	3.24221e+08	2.84979e+08	3.10503e+08	2.89695e+08	3.09189e+08	2.6869e+08	2.99968e+08
P76422	1.05239e+08	9.30158e+07	8.88936e+07	9.9246e+07	1.08799e+08	1.14869e+08	8.34407e+07	1.1038e+08	8.52813e+07	1.08148e+08	1.06777e+08	9.61752e+07	7.2599e+07	6.51515e+07	7.6958e+07	9.68399e+07	1.04308e+08	9.11452e+07	8.91163e+07	9.0313e+07	8.90677e+07	1.32193e+08	1.00557e+08	8.90983e+07	8.74477e+07	9.22567e+07	8.42055e+07	9.20773e+07	9.0166e+07	7.4929e+07	4.46027e+07	6.15621e+07	4.15232e+07	8.82783e+07	9.55038e+07	9.23755e+07	7.23097e+07	3.97517e+07	5.77347e+07	9.49491e+07	1.01384e+08	8.90531e+07	8.8639e+07	8.67307e+07	9.47745e+07	8.8478e+07	8.06841e+07	8.51805e+07
P13035	5.07353e+07	2.36096e+07	2.38445e+07	1.21011e+08	1.19576e+08	1.07844e+08	3.57527e+07	3.23697e+07	4.29913e+07	1.06933e+08	1.25994e+08	9.61195e+07	2.84654e+07	4.76037e+07	7.24018e+07	1.31264e+08	1.27094e+08	1.11561e+08	7.85908e+07	8.71992e+07	8.95262e+07	1.22392e+08	1.12572e+08	1.3951e+08	3.8872e+07	4.20338e+07	3.34195e+07	1.35003e+08	1.28354e+08	1.42855e+08	5.94364e+07	3.8776e+07	6.4135e+07	1.88307e+08	1.37039e+08	1.39913e+08	3.79639e+07	2.28358e+08	4.50482e+07	1.45791e+08	1.37149e+08	1.37271e+08	1.12699e+08	1.06899e+08	1.29518e+08	1.28908e+08	1.53124e+08	1.55536e+08
P23003	8.95443e+07	1.00914e+08	9.19053e+07	6.61084e+07	5.44404e+07	5.74198e+07	8.57203e+07	8.66174e+07	9.78357e+07	6.48443e+07	5.90946e+07	5.97174e+07	8.52624e+07	1.01589e+08	7.85123e+07	5.56423e+07	6.35622e+07	6.56029e+07	7.06432e+07	6.66438e+07	6.27948e+07	6.42734e+07	5.58953e+07	6.84964e+07	7.89356e+07	8.40748e+07	8.24571e+07	5.58215e+07	5.62954e+07	6.66576e+07	1.17951e+08	9.49659e+07	9.84972e+07	6.24148e+07	6.80317e+07	5.38852e+07	8.23461e+07	3.15841e+07	9.31832e+07	5.9767e+07	4.45924e+07	6.09513e+07	7.14514e+07	6.47538e+07	7.16804e+07	6.35827e+07	5.6226e+07	5.77222e+07
P0A9J0	7.66273e+07	6.09931e+07	7.04288e+07	5.45913e+07	4.97736e+07	4.56667e+07	5.35823e+07	5.59434e+07	6.43269e+07	4.2882e+07	5.24227e+07	3.44874e+07	5.34997e+07	5.54969e+07	8.11933e+07	4.73251e+07	5.12365e+07	5.28006e+07	3.78333e+07	4.30473e+07	4.53275e+07	4.63015e+07	4.49874e+07	5.39738e+07	4.84321e+07	6.72301e+07	5.80128e+07	3.89896e+07	4.13512e+07	4.67249e+07	6.42662e+07	5.55411e+07	4.45665e+07	5.47446e+07	5.18692e+07	4.18804e+07	5.23194e+07	5.27058e+07	5.72063e+07	5.60359e+07	3.99001e+07	3.79046e+07	4.38721e+07	3.39827e+07	5.12403e+07	3.31569e+07	4.60999e+07	4.65659e+07
P23869	7.05101e+08	5.81353e+08	4.80185e+08	7.05406e+08	7.04152e+08	7.77178e+08	6.61022e+08	7.63093e+08	5.47968e+08	7.73146e+08	7.90654e+08	6.38673e+08	5.3469e+08	4.95179e+08	6.00029e+08	7.44166e+08	7.69861e+08	6.54467e+08	5.91468e+08	7.51329e+08	7.48867e+08	7.82459e+08	8.04434e+08	7.12445e+08	8.24881e+08	6.50492e+08	7.49541e+08	6.60594e+08	7.19706e+08	7.08586e+08	5.62994e+08	5.64603e+08	4.86717e+08	5.60641e+08	6.46707e+08	7.68453e+08	7.77971e+08	3.26785e+08	6.32035e+08	7.93898e+08	6.49989e+08	7.14844e+08	6.57438e+08	5.23477e+08	6.20122e+08	7.06093e+08	6.78472e+08	5.8259e+08
P0AC02	1.65867e+08	1.34949e+08	1.77965e+08	1.37224e+08	1.36356e+08	1.39383e+08	1.34195e+08	1.53552e+08	1.21425e+08	1.38203e+08	1.31374e+08	1.25673e+08	9.70594e+07	7.83009e+07	1.14363e+08	1.28517e+08	1.52239e+08	1.31697e+08	1.37082e+08	1.17745e+08	1.23835e+08	1.25658e+08	1.39342e+08	1.34858e+08	1.20103e+08	1.88157e+08	1.12198e+08	1.20967e+08	9.64705e+07	1.0196e+08	9.11386e+07	8.403e+07	9.5529e+07	1.39585e+08	7.17443e+07	9.53206e+07	1.23659e+08	2.73835e+07	1.1285e+08	8.36867e+07	1.58134e+08	9.49525e+07	1.0932e+08	1.74312e+08	1.56281e+08	1.17072e+08	1.27365e+08	1.65444e+08
P0A7U7	1.83507e+09	2.08353e+09	1.95852e+09	1.29289e+09	1.34181e+09	1.58537e+09	1.93705e+09	2.1311e+09	2.31118e+09	1.48653e+09	1.28076e+09	1.98939e+09	2.62399e+09	2.78261e+09	2.17767e+09	1.24333e+09	1.36524e+09	1.61161e+09	1.91181e+09	1.38618e+09	1.59472e+09	1.70749e+09	1.63334e+09	1.52542e+09	1.96646e+09	1.43167e+09	1.88194e+09	1.75627e+09	1.61985e+09	1.71278e+09	2.09403e+09	1.93908e+09	2.57821e+09	9.51155e+08	1.36945e+09	1.37814e+09	2.21389e+09	7.26168e+08	2.37256e+09	1.4836e+09	1.65222e+09	1.67669e+09	1.53667e+09	1.92526e+09	1.57428e+09	1.79301e+09	1.44822e+09	1.18247e+09
P0A6C5	8.94366e+07	6.77812e+07	7.56748e+07	9.98471e+07	9.51962e+07	8.30187e+07	6.69409e+07	8.70945e+07	8.25217e+07	7.87366e+07	8.96122e+07	6.88996e+07	8.14008e+07	7.3579e+07	1.02444e+08	1.05017e+08	1.14435e+08	7.43354e+07	5.91712e+07	7.6204e+07	8.85112e+07	7.0183e+07	8.88741e+07	8.87254e+07	9.94794e+07	1.11334e+08	1.03276e+08	9.13237e+07	1.01735e+08	1.07841e+08	9.2738e+07	9.2419e+07	1.033e+08	9.98942e+07	1.09127e+08	1.07687e+08	1.11342e+08	2.32774e+07	1.02905e+08	1.36656e+08	9.72089e+07	9.34445e+07	9.63637e+07	8.11442e+07	8.99308e+07	8.80043e+07	1.06817e+08	7.67391e+07
P22525	3.06627e+07	2.30764e+07	2.28878e+07	5.50613e+07	5.06873e+07	5.76237e+07	2.4562e+07	3.32518e+07	2.61228e+07	5.53173e+07	5.71556e+07	4.85479e+07	1.88373e+07	2.99116e+07	2.00056e+07	5.67522e+07	5.90146e+07	5.65253e+07	6.52109e+07	6.8162e+07	6.76269e+07	6.08435e+07	5.94522e+07	5.81037e+07	3.11652e+07	2.69811e+07	2.99931e+07	4.61972e+07	5.59666e+07	5.28307e+07	1.39557e+07	1.47048e+07	2.31328e+07	5.67183e+07	5.78839e+07	4.91536e+07	2.96398e+07	5.23608e+07	2.25877e+07	5.2406e+07	5.2988e+07	4.90004e+07	5.63303e+07	5.18437e+07	5.92557e+07	4.40104e+07	5.34123e+07	4.84357e+07
P75823	1.11876e+08	1.15214e+08	9.85522e+07	1.38818e+08	1.44814e+08	1.39562e+08	1.26209e+08	1.65969e+08	1.08378e+08	1.45847e+08	1.51111e+08	1.22429e+08	8.87746e+07	1.05049e+08	1.24637e+08	1.30941e+08	1.44285e+08	1.46453e+08	1.4114e+08	1.43306e+08	1.42551e+08	1.38816e+08	1.40781e+08	1.5276e+08	1.21345e+08	1.23021e+08	1.34069e+08	1.25826e+08	1.56006e+08	1.57629e+08	1.23097e+08	1.18094e+08	1.02606e+08	1.5844e+08	1.78652e+08	1.50642e+08	1.22743e+08	7.78152e+07	1.34441e+08	1.53056e+08	1.2967e+08	1.36138e+08	1.52937e+08	1.33342e+08	1.59093e+08	1.47472e+08	1.55821e+08	1.6578e+08
P76034	1.06596e+08	1.0117e+08	1.01312e+08	8.91036e+07	9.14396e+07	8.72321e+07	6.05939e+07	8.08961e+07	6.52323e+07	9.12744e+07	9.57167e+07	7.84051e+07	9.83554e+07	1.08676e+08	1.21312e+08	8.04069e+07	8.4112e+07	8.87051e+07	8.87062e+07	9.34064e+07	1.01465e+08	9.10452e+07	1.01528e+08	1.0197e+08	7.08093e+07	6.54413e+07	7.23541e+07	6.36105e+07	6.55962e+07	6.04011e+07	5.42216e+07	5.08404e+07	5.29131e+07	6.55368e+07	6.06231e+07	7.16177e+07	5.30546e+07	3.75241e+07	5.62201e+07	5.87679e+07	6.80063e+07	6.53597e+07	6.33915e+07	6.01826e+07	6.32457e+07	6.06864e+07	6.00469e+07	5.84069e+07
P37349	6.85421e+07	6.44724e+07	7.55833e+07	7.613e+07	8.22496e+07	7.81492e+07	6.34132e+07	1.04205e+08	5.7027e+07	7.92124e+07	8.59411e+07	6.65443e+07	5.29536e+07	4.66741e+07	6.96526e+07	7.63453e+07	7.20727e+07	8.2745e+07	6.88916e+07	7.52089e+07	9.17346e+07	8.24021e+07	9.69936e+07	8.14894e+07	6.96257e+07	8.11499e+07	7.20174e+07	6.63373e+07	7.28265e+07	5.02359e+07	4.95427e+07	4.44356e+07	4.83779e+07	7.65248e+07	7.30105e+07	7.89418e+07	1.10486e+08	8.55868e+07	8.67458e+07	6.62489e+07	6.34028e+07	6.8048e+07	8.12237e+07	5.84753e+07	7.02468e+07	5.76086e+07	5.44427e+07	6.70285e+07
P0AA04	3.21257e+08	6.86741e+08	7.15278e+08	3.50843e+08	3.64071e+08	4.03698e+08	3.21665e+08	4.09041e+08	3.92179e+08	4.35454e+08	3.58071e+08	7.20625e+08	5.90951e+08	6.38384e+08	2.64882e+08	3.22895e+08	3.12232e+08	4.94721e+08	6.11531e+08	5.20894e+08	3.42798e+08	5.85528e+08	3.58168e+08	3.03186e+08	5.66086e+08	3.80844e+08	5.37181e+08	6.70143e+08	3.89537e+08	3.63198e+08	3.1143e+08	4.11708e+08	4.90221e+08	2.96608e+08	3.43137e+08	3.40276e+08	4.86325e+08	8.17382e+08	4.27387e+08	3.32899e+08	4.04318e+08	5.75264e+08	5.13779e+08	7.31141e+08	4.33174e+08	7.20362e+08	3.26905e+08	5.22258e+08
P0A988	1.1027e+08	1.38152e+08	1.56659e+08	1.15706e+08	1.15278e+08	1.17749e+08	1.01504e+08	1.04356e+08	1.03789e+08	1.13166e+08	1.13289e+08	1.16882e+08	2.76464e+08	1.30747e+08	1.17687e+08	9.57703e+07	1.00472e+08	1.19122e+08	1.14523e+08	1.20135e+08	1.26852e+08	1.09824e+08	1.13442e+08	1.1788e+08	9.40316e+07	1.12489e+08	1.02693e+08	1.00724e+08	9.8965e+07	8.48384e+07	1.10072e+08	1.0802e+08	9.11569e+07	1.17178e+08	1.03841e+08	1.05566e+08	1.05082e+08	3.22203e+07	1.15006e+08	9.22251e+07	1.11235e+08	1.01937e+08	1.13438e+08	9.38185e+07	1.16668e+08	1.04981e+08	8.0054e+07	9.54849e+07
P0A6V1	6.84749e+07	4.8242e+07	4.94727e+07	1.30603e+08	1.11446e+08	1.28607e+08	6.25299e+07	7.08389e+07	6.8656e+07	1.11647e+08	1.0815e+08	7.22332e+07	4.72637e+07	4.589e+07	6.78021e+07	9.58194e+07	9.2814e+07	1.01521e+08	1.2487e+08	1.34835e+08	1.43391e+08	1.47597e+08	1.23196e+08	1.32816e+08	6.07313e+07	7.17077e+07	7.96359e+07	1.162e+08	1.08566e+08	1.33539e+08	8.13322e+07	8.74723e+07	7.91446e+07	1.23086e+08	1.01484e+08	8.81836e+07	8.39399e+07	3.12646e+07	7.96348e+07	9.92279e+07	9.9626e+07	7.81224e+07	1.30957e+08	1.19473e+08	1.60341e+08	1.30777e+08	1.33357e+08	1.24533e+08
P60716	2.45254e+08	2.10654e+08	1.90133e+08	8.16797e+07	8.53527e+07	7.72938e+07	1.18944e+08	1.54893e+08	1.56149e+08	6.69843e+07	7.30939e+07	7.55212e+07	1.36696e+08	1.20794e+08	1.17002e+08	1.02219e+08	8.07085e+07	9.94588e+07	6.61094e+07	8.51362e+07	6.02736e+07	7.59397e+07	7.06034e+07	6.64558e+07	2.66659e+08	2.7604e+08	2.31009e+08	8.24748e+07	7.40951e+07	6.65933e+07	9.07394e+07	1.08423e+08	9.63596e+07	6.41009e+07	9.35731e+07	8.49502e+07	1.50249e+08	4.42021e+07	1.27333e+08	8.80918e+07	8.50538e+07	9.82171e+07	4.94863e+07	8.03734e+07	5.74201e+07	8.33463e+07	7.56113e+07	8.15325e+07
P0AGD3	5.18057e+08	2.12605e+08	2.68139e+08	4.9831e+08	4.96975e+08	5.11347e+08	2.43368e+08	3.13697e+08	2.62033e+08	5.45849e+08	5.27499e+08	2.7774e+08	2.52364e+08	2.28457e+08	5.0509e+08	4.61451e+08	4.56109e+08	3.83486e+08	2.85924e+08	4.02737e+08	4.5069e+08	4.54299e+08	4.60387e+08	4.72548e+08	5.88732e+08	5.72413e+08	6.99725e+08	4.20981e+08	4.42832e+08	7.15761e+08	2.5807e+08	3.56787e+08	2.60402e+08	7.47536e+08	6.9515e+08	5.14083e+08	2.79129e+08	9.88243e+07	2.67378e+08	5.16202e+08	3.67734e+08	2.49852e+08	4.50944e+08	3.75365e+08	7.23655e+08	4.68663e+08	6.86549e+08	3.31009e+08
P0C018	1.07812e+09	2.19633e+09	2.24151e+09	9.95728e+08	9.32285e+08	1.22659e+09	1.16019e+09	1.3782e+09	1.34139e+09	1.1161e+09	9.08175e+08	2.51378e+09	3.19866e+09	3.40229e+09	1.28598e+09	9.18485e+08	1.04345e+09	1.74135e+09	2.40804e+09	1.19851e+09	1.21954e+09	1.62045e+09	1.21327e+09	9.71347e+08	1.1764e+09	8.62438e+08	9.34454e+08	1.56038e+09	1.09589e+09	1.27883e+09	1.21913e+09	1.11629e+09	2.32169e+09	9.4073e+08	1.02837e+09	8.29435e+08	1.53828e+09	3.62242e+08	1.28326e+09	9.24031e+08	1.24219e+09	1.86899e+09	9.94161e+08	1.96949e+09	1.06351e+09	1.85101e+09	1.01324e+09	1.19357e+09
P0AC13	1.0884e+08	9.58964e+07	1.00885e+08	6.55699e+07	6.59235e+07	6.20886e+07	7.27094e+07	7.22551e+07	7.81646e+07	6.40558e+07	6.56648e+07	5.58889e+07	5.586e+07	6.91365e+07	6.46734e+07	6.01047e+07	6.37762e+07	6.83802e+07	6.99536e+07	6.61084e+07	6.80677e+07	7.23619e+07	6.76451e+07	6.41556e+07	1.00995e+08	1.19465e+08	1.11649e+08	6.14318e+07	6.27426e+07	7.28858e+07	8.21363e+07	1.90374e+08	8.32076e+07	7.73885e+07	7.78567e+07	6.60764e+07	5.41005e+07	1.79335e+07	6.12824e+07	7.29323e+07	6.93932e+07	5.58958e+07	7.92389e+07	6.57941e+07	8.81537e+07	6.92203e+07	6.75702e+07	7.06477e+07
P31550	1.5971e+08	1.07773e+08	1.64765e+08	1.48612e+08	1.36683e+08	1.39345e+08	8.83177e+07	1.09852e+08	9.06945e+07	1.57246e+08	1.38451e+08	1.07126e+08	5.97716e+07	5.94499e+07	6.92272e+07	1.21795e+08	1.22508e+08	1.42873e+08	1.1749e+08	1.40787e+08	1.47301e+08	1.28591e+08	1.33633e+08	1.37335e+08	1.24405e+08	1.96669e+08	1.49118e+08	1.16252e+08	1.16818e+08	1.29736e+08	7.04358e+07	7.28954e+07	5.81725e+07	1.64974e+08	1.38078e+08	1.40995e+08	1.33782e+08	1.21133e+08	1.01488e+08	1.55449e+08	1.15018e+08	1.15642e+08	1.80678e+08	1.4146e+08	1.51858e+08	1.33524e+08	1.38366e+08	1.4339e+08
P17854	1.46362e+08	1.5681e+08	1.391e+08	8.41784e+07	8.69413e+07	8.43183e+07	2.47869e+08	2.09728e+08	2.40021e+08	8.15985e+07	8.29144e+07	7.84472e+07	1.87592e+08	1.73343e+08	1.64319e+08	7.98172e+07	8.35426e+07	8.51572e+07	8.08637e+07	7.93342e+07	8.42467e+07	8.49863e+07	8.8516e+07	8.50393e+07	1.01891e+08	1.06185e+08	9.98313e+07	7.34561e+07	7.17377e+07	7.31301e+07	1.55444e+08	1.81904e+08	1.59113e+08	7.44193e+07	7.78769e+07	7.72962e+07	1.19462e+08	4.95325e+07	1.3984e+08	6.08995e+07	8.22568e+07	6.22185e+07	6.318e+07	6.1432e+07	7.27422e+07	6.30941e+07	7.14784e+07	6.547e+07
P39377	6.11302e+07	5.8591e+07	6.14169e+07	6.28678e+07	5.43629e+07	7.03693e+07	9.16367e+07	7.93508e+07	9.92223e+07	6.43509e+07	6.21657e+07	6.52245e+07	5.73905e+07	6.44164e+07	7.45598e+07	5.74129e+07	6.36193e+07	6.74452e+07	4.98174e+07	5.46184e+07	5.50699e+07	7.2471e+07	6.36874e+07	6.2361e+07	7.5073e+07	7.35659e+07	7.15104e+07	6.46378e+07	7.93326e+07	7.53015e+07	8.30031e+07	8.4654e+07	8.58968e+07	5.90263e+07	7.81687e+07	7.98742e+07	8.27212e+07	7.18448e+06	7.38096e+07	8.18286e+07	7.2106e+07	7.30758e+07	5.60452e+07	6.23728e+07	5.99254e+07	7.65606e+07	7.23739e+07	6.68138e+07
P39176	3.04391e+07	3.41446e+07	3.62982e+07	1.10677e+08	1.07887e+08	1.13696e+08	9.13222e+06	1.57798e+07	1.88772e+07	1.27786e+08	1.17744e+08	1.16486e+08	2.97273e+07	2.53599e+07	2.55418e+07	9.72745e+07	1.08047e+08	1.19815e+08	1.38929e+08	1.45198e+08	1.29378e+08	1.20893e+08	1.14102e+08	1.17595e+08	3.08007e+07	3.53331e+07	3.87945e+07	7.2716e+07	7.77563e+07	9.60076e+07	4.38402e+07	4.16567e+07	2.35572e+07	9.57296e+07	9.76478e+07	9.39703e+07	3.60037e+07	2.32003e+07	1.63603e+07	9.30599e+07	1.12975e+08	8.61614e+07	8.41846e+07	1.08066e+08	9.43093e+07	1.02404e+08	1.04971e+08	9.96384e+07
P0ADZ0	9.28554e+08	1.07186e+09	9.15633e+08	6.42164e+08	7.34848e+08	8.6286e+08	8.97327e+08	9.69668e+08	1.09771e+09	8.22461e+08	6.92594e+08	1.10657e+09	1.37737e+09	1.75445e+09	9.61094e+08	6.7912e+08	7.17933e+08	1.02552e+09	1.0488e+09	7.95584e+08	8.54157e+08	9.77323e+08	9.0729e+08	7.67576e+08	8.77051e+08	6.22996e+08	8.03847e+08	1.00774e+09	7.59325e+08	9.18421e+08	9.90795e+08	9.3596e+08	1.29646e+09	5.65944e+08	6.86753e+08	6.71785e+08	1.06825e+09	1.5142e+09	9.42874e+08	7.26761e+08	8.23393e+08	1.16351e+09	8.44137e+08	1.01587e+09	7.09518e+08	9.38533e+08	7.25075e+08	8.2444e+08
P0AE67	1.82242e+08	4.89493e+07	3.99151e+07	1.8982e+08	1.72506e+08	1.84635e+08	7.1838e+07	9.54879e+07	8.14367e+07	1.75124e+08	1.86399e+08	1.10193e+08	4.32756e+07	2.91717e+07	8.45521e+07	1.64635e+08	2.09124e+08	1.44671e+08	1.03344e+08	1.6539e+08	1.53037e+08	1.47113e+08	1.61277e+08	1.53304e+08	1.54501e+08	1.65768e+08	1.6037e+08	1.11033e+08	1.49126e+08	1.55896e+08	8.38264e+07	1.1195e+08	6.24255e+07	1.13821e+08	1.28942e+08	1.75384e+08	2.35293e+07	1.0883e+08	3.18227e+07	1.94552e+08	1.44526e+08	1.08159e+08	1.5339e+08	1.2699e+08	1.40978e+08	1.27291e+08	1.97168e+08	1.26189e+08
P23909	5.58378e+07	4.98415e+07	6.28251e+07	4.51043e+07	4.34021e+07	4.31517e+07	4.75046e+07	4.602e+07	6.18508e+07	4.28937e+07	4.59498e+07	3.4975e+07	4.21983e+07	4.49159e+07	4.88851e+07	4.19662e+07	4.75029e+07	4.31755e+07	3.4473e+07	3.99627e+07	3.72931e+07	3.94081e+07	4.67041e+07	4.74466e+07	4.09845e+07	5.72939e+07	5.01275e+07	3.83557e+07	3.31752e+07	4.20837e+07	5.31099e+07	5.1259e+07	5.03759e+07	5.6754e+07	4.11496e+07	3.81881e+07	5.33946e+07	2.24616e+07	5.10963e+07	4.09924e+07	4.91575e+07	4.25064e+07	4.31915e+07	4.96876e+07	5.16066e+07	4.41846e+07	4.44996e+07	4.70186e+07
P43671	4.05381e+07	3.63203e+07	4.19321e+07	3.7799e+07	4.21472e+07	3.8538e+07	3.80931e+07	3.12854e+07	2.7174e+07	3.88884e+07	4.12211e+07	2.31941e+07	3.41449e+07	2.06221e+07	3.0135e+07	4.45966e+07	4.42825e+07	2.87346e+07	3.09644e+07	4.8411e+07	4.74513e+07	2.9251e+07	4.58301e+07	3.82089e+07	2.91409e+07	4.24265e+07	4.09409e+07	2.8499e+07	3.84257e+07	4.23605e+07	3.57693e+07	2.45273e+07	2.53073e+07	5.48286e+07	4.18848e+07	3.67106e+07	2.43039e+07	7.49602e+06	2.46986e+07	3.7595e+07	3.92438e+07	2.71752e+07	4.40251e+07	4.25722e+07	5.30872e+07	3.52823e+07	4.00323e+07	4.03608e+07
P13445	5.13462e+06	7.97523e+06	3.367e+06	3.98475e+07	3.99938e+07	4.54274e+07	4.28841e+06	7.04409e+06	3.30704e+06	4.56862e+07	4.30329e+07	3.74659e+07	4.21302e+06	7.01084e+06	3.41049e+06	4.97117e+07	4.84295e+07	3.72069e+07	3.21378e+07	4.32406e+07	3.3694e+07	4.98166e+07	2.2516e+07	3.08795e+07	6.44636e+06	6.46435e+06	7.89472e+06	5.28835e+07	5.18293e+07	6.25696e+07	3.03985e+06	8.45691e+06	5.96358e+06	5.7224e+07	6.73394e+07	6.31002e+07	2.82222e+06	5.18798e+06	3.83575e+06	7.04636e+07	8.26159e+07	5.60971e+07	4.7814e+07	6.24685e+07	6.8959e+07	5.95636e+07	6.92325e+07	4.84867e+07
Q47146	1.10116e+06	2.2993e+06	1.30123e+07	1.41328e+07	1.21153e+07	1.29107e+07	5.24061e+06	4.53781e+06	4.83101e+06	1.52163e+07	1.25415e+07	2.27363e+07	4.48899e+06	4.99972e+06	2.60459e+06	1.159e+07	8.85062e+07	2.03827e+07	1.81651e+07	1.45419e+07	1.53133e+07	1.16048e+07	1.35656e+07	1.45954e+07	2.49415e+06	2.33676e+06	4.77067e+06	4.5617e+07	4.31094e+07	4.39664e+07	4.97769e+06	4.29533e+06	6.10062e+06	1.11045e+08	4.6604e+07	5.34178e+07	8.11257e+06	2.46444e+07	1.22754e+07	4.7725e+07	1.14061e+08	6.08919e+07	7.51261e+07	7.80435e+07	8.82889e+07	6.85284e+07	6.21105e+07	7.16975e+07
P0AET8	2.27933e+08	2.04504e+08	1.87837e+08	4.66495e+08	4.52224e+08	4.62079e+08	1.94754e+08	2.23917e+08	1.99634e+08	4.42178e+08	4.42812e+08	4.06029e+08	1.739e+08	1.81948e+08	2.48751e+08	4.57719e+08	4.70198e+08	4.64146e+08	4.04014e+08	4.48636e+08	4.1118e+08	4.85489e+08	3.69073e+08	3.9665e+08	2.96505e+08	3.15138e+08	3.43199e+08	4.95606e+08	4.65722e+08	5.51069e+08	2.43825e+08	2.59623e+08	2.40162e+08	3.67232e+08	4.7899e+08	4.764e+08	2.98505e+08	6.35537e+07	3.13028e+08	5.22922e+08	4.87927e+08	5.28537e+08	4.45549e+08	4.89866e+08	4.04802e+08	5.31537e+08	5.53485e+08	4.19492e+08
P75960	7.94969e+07	7.03271e+07	6.08924e+07	9.39763e+07	1.05238e+08	8.98704e+07	1.10311e+08	1.09377e+08	8.85037e+07	1.00567e+08	1.09649e+08	8.13636e+07	6.27103e+07	6.62196e+07	9.88383e+07	9.45004e+07	8.92505e+07	8.87356e+07	8.35592e+07	9.35864e+07	9.92446e+07	9.51784e+07	1.05944e+08	1.03689e+08	1.09273e+08	9.33947e+07	1.01717e+08	1.01555e+08	9.86922e+07	1.03248e+08	9.708e+07	8.82838e+07	7.46652e+07	9.06028e+07	1.09216e+08	9.41584e+07	8.3685e+07	2.80657e+07	8.36232e+07	9.53069e+07	1.0468e+08	8.12844e+07	8.32719e+07	8.8307e+07	9.30737e+07	9.03271e+07	9.78262e+07	8.86306e+07
P76038	9.37458e+06	2.10285e+07	9.51734e+06	1.93707e+08	1.82553e+08	1.98777e+08	2.52866e+07	2.70491e+07	7.51153e+06	1.72445e+08	1.61245e+08	1.87232e+08	7.48523e+06	1.57107e+07	1.94947e+07	1.74096e+08	2.32248e+08	1.64097e+08	1.23266e+08	1.58091e+08	1.80721e+08	2.04655e+08	1.12855e+08	1.40774e+08	5.70458e+06	6.53812e+06	7.56134e+06	6.47414e+07	6.13006e+07	3.78312e+07	1.96307e+07	2.94381e+07	5.67566e+06	8.40593e+07	4.08199e+07	1.30501e+08	1.57895e+07	2.77939e+07	1.20112e+07	4.48062e+07	9.61529e+07	7.14282e+07	9.14796e+07	3.53724e+07	3.02088e+07	5.29123e+07	4.25471e+07	3.72926e+07
P0AG24	4.04018e+07	4.28342e+07	4.68914e+07	3.97245e+07	3.77015e+07	4.13518e+07	4.19821e+07	4.10543e+07	5.33322e+07	4.25367e+07	4.15849e+07	3.93985e+07	6.06402e+07	6.81357e+07	6.67785e+07	3.58735e+07	3.76025e+07	4.061e+07	3.67087e+07	3.54811e+07	4.35062e+07	4.51689e+07	4.42143e+07	4.6942e+07	2.69412e+07	2.99691e+07	3.16855e+07	3.1712e+07	3.1876e+07	3.36217e+07	5.70967e+07	4.0783e+07	4.34249e+07	3.89307e+07	3.59356e+07	3.28922e+07	4.51083e+07	2.55554e+07	4.54827e+07	2.54714e+07	4.32745e+07	3.26177e+07	3.26375e+07	3.43454e+07	3.7854e+07	3.19392e+07	2.80517e+07	2.92483e+07
P77674	3.1075e+06	1.26257e+06	3.77835e+06	9.73788e+07	9.24628e+07	9.54179e+07	3.3146e+06	2.02273e+06	4.6656e+06	8.92365e+07	8.8348e+07	8.29434e+07	2.68663e+06	1.79533e+06	2.1598e+06	9.55099e+07	9.36347e+07	9.13295e+07	5.37009e+07	5.91091e+07	6.67031e+07	8.86871e+07	8.28338e+07	9.06437e+07	2.66448e+06	2.86201e+06	3.11944e+06	9.82211e+07	1.00917e+08	9.78022e+07	2.84072e+06	3.40614e+06	3.2981e+06	8.54233e+07	9.36216e+07	1.08222e+08	1.59516e+06	105618	2.78727e+06	9.83949e+07	9.94772e+07	9.633e+07	6.47296e+07	5.88972e+07	3.02911e+07	9.9389e+07	1.07416e+08	7.74599e+07
P0A763	8.99832e+08	9.59355e+08	1.00564e+09	8.59752e+08	8.23222e+08	8.06593e+08	1.15794e+09	1.07903e+09	1.27223e+09	7.67326e+08	7.69783e+08	8.22688e+08	8.66124e+08	9.17275e+08	8.01635e+08	7.25803e+08	7.9345e+08	7.61126e+08	7.7714e+08	7.07168e+08	6.97616e+08	7.14564e+08	7.16384e+08	7.46284e+08	9.10029e+08	8.16431e+08	8.69738e+08	8.12692e+08	7.97469e+08	7.86628e+08	1.17029e+09	1.26358e+09	1.26623e+09	7.61642e+08	8.58181e+08	8.18138e+08	8.69483e+08	1.40465e+09	8.31386e+08	8.29737e+08	7.32726e+08	7.87423e+08	7.97622e+08	7.31208e+08	7.95933e+08	7.89649e+08	7.76214e+08	7.54135e+08
P31677	4.70371e+07	4.00557e+07	3.0141e+07	1.03503e+08	1.02045e+08	1.03692e+08	8.90095e+06	2.08438e+07	8.64235e+06	1.12558e+08	9.9413e+07	1.06801e+08	2.0509e+07	2.19112e+07	1.36982e+07	1.01125e+08	1.08498e+08	1.0774e+08	1.33881e+08	1.16618e+08	1.24995e+08	1.21333e+08	9.77608e+07	9.90163e+07	4.70364e+07	5.08967e+07	5.12352e+07	9.02411e+07	7.08725e+07	1.08004e+08	1.20962e+07	2.10257e+07	1.78769e+07	1.08152e+08	8.19408e+07	9.62165e+07	1.91818e+07	1.27942e+07	1.66573e+07	9.60633e+07	1.0393e+08	8.79913e+07	9.81001e+07	1.1615e+08	1.03582e+08	9.77016e+07	1.02629e+08	8.65766e+07
P00946	1.10656e+08	1.07816e+08	6.43317e+07	1.27862e+08	1.24608e+08	1.2464e+08	9.1318e+07	1.02357e+08	8.93208e+07	1.17176e+08	1.20264e+08	8.73473e+07	5.8803e+07	6.01829e+07	9.21151e+07	1.30091e+08	1.26447e+08	1.11837e+08	7.87692e+07	1.06273e+08	9.74305e+07	1.13252e+08	1.0218e+08	1.02604e+08	1.18531e+08	1.07277e+08	1.13181e+08	1.39746e+08	1.39503e+08	1.27653e+08	7.80787e+07	8.83075e+07	7.50022e+07	1.13928e+08	1.4775e+08	1.42962e+08	1.18222e+08	5.87005e+07	1.18705e+08	1.46602e+08	1.25697e+08	1.18557e+08	1.16552e+08	1.11092e+08	1.14298e+08	1.23783e+08	1.43527e+08	1.11128e+08
P0A6D3	8.24311e+07	7.54308e+07	7.81177e+07	1.11835e+08	9.64605e+07	1.20658e+08	1.30271e+08	1.46871e+08	1.19748e+08	1.22523e+08	1.14345e+08	1.02362e+08	9.52399e+07	9.67792e+07	9.72728e+07	9.15961e+07	9.772e+07	1.16106e+08	1.38394e+08	1.03057e+08	1.12664e+08	1.30426e+08	1.16669e+08	1.17538e+08	8.2429e+07	8.83726e+07	9.64848e+07	1.27467e+08	1.09607e+08	1.2869e+08	1.5224e+08	1.50407e+08	1.42159e+08	1.65955e+08	1.11361e+08	1.0694e+08	1.30674e+08	6.3731e+07	1.25921e+08	1.15574e+08	1.1304e+08	9.04078e+07	1.26384e+08	1.30712e+08	1.99483e+08	1.22396e+08	1.09612e+08	1.30587e+08
P0A6D7	4.9205e+08	4.6271e+08	5.0358e+08	3.34837e+08	3.49737e+08	3.39456e+08	4.50669e+08	4.48779e+08	4.97875e+08	3.1419e+08	3.39882e+08	2.84982e+08	4.52957e+08	4.62682e+08	5.37586e+08	3.79105e+08	3.43291e+08	3.12011e+08	2.95926e+08	3.32434e+08	3.22223e+08	3.12102e+08	3.28779e+08	3.56139e+08	4.33772e+08	4.53417e+08	4.70034e+08	3.29878e+08	3.19451e+08	3.58372e+08	4.56979e+08	4.79649e+08	4.55267e+08	3.69088e+08	3.77451e+08	3.45942e+08	4.49658e+08	3.42106e+08	4.54219e+08	3.3603e+08	3.05052e+08	3.34119e+08	3.63273e+08	3.24635e+08	3.42144e+08	3.03013e+08	3.65411e+08	3.79822e+08
P0A9L3	4.68581e+08	4.3697e+08	4.10665e+08	3.95022e+08	3.71667e+08	3.72559e+08	6.56602e+08	5.46351e+08	5.75572e+08	3.82872e+08	3.59905e+08	3.99267e+08	5.04212e+08	5.33946e+08	5.33151e+08	3.49628e+08	3.60781e+08	3.59405e+08	4.23115e+08	3.62704e+08	3.6406e+08	3.87741e+08	3.73692e+08	3.53594e+08	4.66274e+08	4.56784e+08	4.84821e+08	3.68462e+08	3.88018e+08	3.97021e+08	4.67001e+08	5.19426e+08	4.78893e+08	3.33408e+08	3.53436e+08	3.7949e+08	5.44947e+08	9.78401e+08	5.15289e+08	3.74406e+08	4.34294e+08	3.30008e+08	3.48274e+08	3.95198e+08	4.15951e+08	3.50866e+08	3.88886e+08	3.10537e+08
P77737	1.30981e+08	8.79466e+07	9.90291e+07	6.49382e+07	5.48425e+07	6.36668e+07	6.51708e+07	1.03744e+08	7.75794e+07	5.56425e+07	5.95721e+07	4.74859e+07	8.34715e+07	9.84044e+07	1.01213e+08	4.91773e+07	5.73299e+07	6.28998e+07	5.57193e+07	5.32147e+07	6.88815e+07	5.97816e+07	5.97479e+07	6.4364e+07	9.14753e+07	8.63918e+07	8.48168e+07	4.92491e+07	4.71012e+07	3.21381e+07	4.28647e+07	5.15189e+07	5.44275e+07	4.62642e+07	3.98294e+07	5.39476e+07	1.05213e+08	2.4174e+07	6.55971e+07	3.5185e+07	4.13436e+07	4.99241e+07	5.01229e+07	3.66177e+07	4.6988e+07	3.87895e+07	3.37456e+07	3.28884e+07
P29745	8.8941e+07	8.03443e+07	7.75999e+07	1.59611e+08	1.41242e+08	1.49022e+08	9.29073e+07	1.08035e+08	8.54525e+07	1.63373e+08	1.69855e+08	1.42249e+08	7.60642e+07	8.11994e+07	8.41827e+07	1.45892e+08	1.46203e+08	1.56601e+08	1.65771e+08	1.7146e+08	1.63993e+08	1.70289e+08	1.58817e+08	1.5739e+08	9.23505e+07	9.06602e+07	1.02898e+08	1.25676e+08	1.29448e+08	1.29761e+08	7.63286e+07	7.06674e+07	7.11541e+07	1.42526e+08	1.30101e+08	1.44285e+08	9.9484e+07	1.90924e+07	8.80743e+07	1.39155e+08	1.38433e+08	1.22253e+08	1.39e+08	1.42803e+08	1.4975e+08	1.34657e+08	1.4157e+08	1.2003e+08
P13036	8.02204e+06	6.80227e+06	6.19973e+06	5.8704e+06	4.38303e+06	2.17848e+07	4.53166e+06	5.48422e+06	4.50586e+06	6.86812e+06	1.24931e+07	5.76271e+06	3.53788e+06	1.99784e+06	4.72086e+06	4.77505e+06	6.45114e+06	1.01167e+07	7.32009e+06	4.18989e+06	5.42907e+06	1.0509e+07	4.18725e+06	5.3703e+06	1.5425e+07	2.53152e+07	2.27856e+07	4.41432e+07	1.58479e+07	3.88097e+07	5.37931e+07	1.12492e+08	1.04681e+08	2.85884e+07	2.26255e+07	2.31245e+07	9.49438e+07	5.00525e+07	9.79427e+07	1.5769e+07	2.49612e+07	1.75454e+07	3.78561e+07	4.85364e+07	2.80035e+07	2.38714e+07	4.5995e+07	4.59769e+07
P0A7J7	4.17213e+09	3.57535e+09	3.68752e+09	2.96051e+09	3.16711e+09	3.10624e+09	4.07538e+09	3.84706e+09	4.08747e+09	3.0688e+09	2.84655e+09	2.87219e+09	4.16722e+09	4.05379e+09	4.22676e+09	2.97028e+09	2.81607e+09	3.06011e+09	2.84989e+09	2.86383e+09	2.91495e+09	2.70749e+09	3.188e+09	3.40178e+09	3.04587e+09	2.88649e+09	2.9983e+09	2.54954e+09	2.76961e+09	2.94113e+09	3.75423e+09	3.52178e+09	3.20055e+09	2.78486e+09	2.73779e+09	2.79962e+09	3.61342e+09	2.45322e+09	3.50349e+09	2.65231e+09	2.69266e+09	2.41293e+09	2.97504e+09	2.54182e+09	2.8317e+09	2.5066e+09	2.67929e+09	2.50037e+09
P0AB67	3.67956e+07	9.5077e+06	7.6473e+07	3.66809e+07	3.89943e+07	3.87887e+07	3.16042e+07	3.12671e+07	2.47909e+07	5.6364e+07	5.22674e+07	3.80561e+07	2.5465e+07	2.44829e+07	1.98303e+07	3.42802e+07	3.14171e+08	7.57486e+07	3.47914e+07	5.1557e+07	6.38113e+07	5.30613e+07	3.94368e+07	4.80597e+07	7.28826e+07	1.93494e+08	1.92647e+08	1.76438e+08	1.50186e+08	1.89347e+08	1.78453e+08	9.40413e+07	8.47189e+07	5.34408e+08	2.36826e+08	1.71146e+08	1.76659e+08	1.62275e+08	1.86312e+08	2.03492e+08	3.84122e+08	1.67123e+08	3.02359e+08	2.74463e+08	5.65312e+08	2.38693e+08	2.34563e+08	2.35261e+08
P30011	9.28589e+07	6.60526e+07	4.9354e+07	9.06916e+07	8.09745e+07	9.43319e+07	8.29914e+07	7.92041e+07	8.14036e+07	8.23879e+07	8.9476e+07	7.3064e+07	5.6752e+07	6.38405e+07	8.64871e+07	8.68666e+07	8.65734e+07	8.32764e+07	7.83163e+07	6.88413e+07	8.08066e+07	8.16527e+07	8.12952e+07	8.31684e+07	8.17449e+07	1.02343e+08	9.17549e+07	8.16906e+07	8.02588e+07	9.30471e+07	6.36148e+07	6.86126e+07	6.44552e+07	9.27464e+07	8.68767e+07	1.0095e+08	8.72465e+07	3.3874e+07	6.66414e+07	1.00621e+08	9.28856e+07	8.84865e+07	7.31917e+07	7.96345e+07	7.77001e+07	8.58325e+07	9.54337e+07	7.51562e+07
P0AD59	6.59856e+08	4.35511e+08	5.59246e+08	4.61794e+08	5.00717e+08	4.30974e+08	1.63295e+08	2.34412e+08	1.89982e+08	3.71603e+08	3.93382e+08	3.52252e+08	2.46343e+08	2.20183e+08	2.61158e+08	5.14669e+08	4.54401e+08	3.7849e+08	2.7902e+08	3.47899e+08	3.2615e+08	3.75783e+08	3.73112e+08	3.8171e+08	7.91665e+08	6.97046e+08	7.10451e+08	4.04517e+08	4.36462e+08	4.83824e+08	1.27608e+08	1.67087e+08	1.45369e+08	3.51146e+08	3.87941e+08	4.57239e+08	3.83532e+08	3.08972e+08	3.04769e+08	4.39138e+08	4.26824e+08	4.19772e+08	3.34975e+08	3.06153e+08	2.4259e+08	4.24144e+08	5.03846e+08	3.58381e+08
P0A9C9	9.76465e+07	7.77503e+07	7.68094e+07	7.32949e+07	7.20737e+07	7.70018e+07	1.24805e+08	1.1665e+08	1.27615e+08	7.2831e+07	7.03914e+07	6.77345e+07	1.21616e+08	1.22579e+08	1.47022e+08	7.17828e+07	7.22051e+07	6.44823e+07	6.17074e+07	7.32724e+07	7.4669e+07	6.92945e+07	8.17719e+07	7.36075e+07	9.92549e+07	8.65375e+07	8.99642e+07	7.17383e+07	8.18338e+07	7.40139e+07	1.35343e+08	1.28262e+08	1.01736e+08	6.50665e+07	7.21814e+07	8.26421e+07	2.00228e+08	8.55538e+07	1.74578e+08	7.18896e+07	7.95839e+07	6.70111e+07	7.22464e+07	6.54547e+07	6.41499e+07	6.48111e+07	6.75288e+07	6.50634e+07
P0ACY1	2.40331e+08	3.14268e+08	2.5842e+08	2.23673e+08	2.46793e+08	2.46329e+08	1.82135e+08	2.39055e+08	2.02531e+08	2.38125e+08	2.23083e+08	2.60395e+08	2.1721e+08	2.14432e+08	2.01777e+08	2.27637e+08	2.13559e+08	2.39818e+08	2.34563e+08	2.52329e+08	2.31773e+08	2.39754e+08	2.26948e+08	2.23736e+08	2.43384e+08	2.13675e+08	2.42601e+08	2.31357e+08	2.3261e+08	2.3789e+08	1.93453e+08	1.98616e+08	2.0903e+08	1.84191e+08	2.53674e+08	2.43458e+08	2.26403e+08	1.34494e+08	2.07096e+08	2.26931e+08	1.97855e+08	2.136e+08	2.39403e+08	2.25445e+08	2.07553e+08	2.53627e+08	2.17077e+08	2.0799e+08
P37051	2.61285e+08	2.30475e+08	2.23434e+08	1.9137e+08	1.89065e+08	1.39457e+08	1.17086e+08	1.65538e+08	1.21795e+08	173702651	2.39121e+08	1.48486e+08	1.70059e+08	1.38617e+08	1.54373e+08	1.32414e+08	2.00477e+08	1.72743e+08	1.75668e+08	1.43688e+08	2.07852e+08	1.70186e+08	1.68644e+08	2.25182e+08	1.84929e+08	2.78449e+08	2.78921e+08	2.09928e+08	1.59469e+08	1.79048e+08	1.57062e+08	1.33189e+08	1.34694e+08	2.96391e+08	2.46374e+08	1.83229e+08	1.44756e+08	7.10153e+07	1.73622e+08	2.45985e+08	2.11256e+08	1.65731e+08	2.26931e+08	1.52388e+08	2.93773e+08	1.69581e+08	2.4034e+08	1.89694e+08
P24186	1.44254e+08	1.36285e+08	1.10215e+08	1.01145e+08	1.0253e+08	1.08284e+08	1.89871e+08	1.56239e+08	1.64545e+08	1.25512e+08	1.12557e+08	1.29322e+08	1.46798e+08	1.5858e+08	1.50347e+08	1.12654e+08	1.10517e+08	1.30145e+08	1.24855e+08	1.24033e+08	1.16834e+08	1.34369e+08	1.17482e+08	1.17073e+08	1.63295e+08	1.42625e+08	1.29328e+08	1.26293e+08	1.13803e+08	1.01596e+08	1.48301e+08	1.32843e+08	1.35061e+08	9.79486e+07	1.21426e+08	1.23363e+08	1.46031e+08	4.73889e+07	1.55105e+08	1.2565e+08	1.05859e+08	1.37176e+08	1.14925e+08	1.01754e+08	1.01856e+08	1.27726e+08	9.58906e+07	9.9022e+07
P0AAR3	2.48163e+08	2.41387e+08	2.19125e+08	2.1565e+08	2.10676e+08	2.0438e+08	2.4638e+08	2.33631e+08	2.0839e+08	2.22616e+08	2.30506e+08	1.95747e+08	2.40989e+08	1.92518e+08	2.25287e+08	2.11526e+08	2.12757e+08	1.98974e+08	2.67122e+08	2.12818e+08	2.09495e+08	1.65185e+08	2.00818e+08	2.17677e+08	2.10753e+08	1.96734e+08	2.04339e+08	1.76799e+08	1.87434e+08	1.92948e+08	1.74363e+08	1.82168e+08	1.47814e+08	2.10772e+08	2.22463e+08	2.10176e+08	2.17019e+08	8.84312e+07	2.08108e+08	2.11245e+08	1.95935e+08	1.66607e+08	1.90647e+08	1.80781e+08	2.22228e+08	1.80072e+08	2.04188e+08	1.81283e+08
P0AES9	1.606e+08	4.0727e+07	1.15635e+07	1.04491e+09	1.13152e+09	9.27569e+08	3.7264e+07	6.57358e+07	5.2046e+07	8.8395e+08	8.40143e+08	2.64747e+08	4.92474e+07	5.26964e+07	3.98873e+08	9.92358e+08	9.13173e+08	6.57036e+08	2.63447e+08	8.50197e+08	1.13188e+09	8.8425e+08	8.2296e+08	9.17381e+08	5.41535e+07	2.34565e+07	3.09423e+07	2.67701e+08	2.95659e+08	1.29738e+08	1.4289e+07	2.14135e+07	1.50855e+07	9.16552e+07	1.95911e+08	3.01781e+08	5.72756e+08	7.68683e+07	7.93217e+07	1.47803e+08	1.71461e+08	3.39814e+08	1.37028e+08	1.2534e+08	6.28465e+07	2.91311e+08	1.82325e+08	7.44287e+07
P37747	5.3214e+07	4.31837e+07	5.09598e+07	4.63255e+07	4.22216e+07	5.6259e+07	5.70298e+07	4.79178e+07	5.92768e+07	4.62737e+07	5.09972e+07	4.08714e+07	7.50749e+07	7.09986e+07	6.78409e+07	3.70215e+07	5.08904e+07	4.83416e+07	4.46594e+07	3.70605e+07	7.92838e+07	5.58118e+07	4.58881e+07	4.42499e+07	3.8874e+07	5.74088e+07	5.46016e+07	5.16507e+07	5.05435e+07	6.3278e+07	5.10545e+07	7.15332e+07	5.32922e+07	1.08253e+08	6.41953e+07	4.67634e+07	5.03243e+07	1.53842e+07	6.57024e+07	5.4616e+07	5.25209e+07	4.15915e+07	5.001e+07	5.48792e+07	9.84507e+07	4.73288e+07	6.47389e+07	5.26985e+07
P09030	3.7457e+08	3.23379e+08	2.71466e+08	2.79571e+08	2.77867e+08	2.88953e+08	3.21697e+08	3.26007e+08	3.41927e+08	3.08042e+08	2.87135e+08	3.22247e+08	3.48941e+08	3.78483e+08	3.24578e+08	3.15384e+08	2.8882e+08	3.1635e+08	3.17715e+08	2.82033e+08	3.38914e+08	2.88242e+08	3.00207e+08	3.14896e+08	3.33661e+08	2.97769e+08	3.33245e+08	2.98291e+08	3.16253e+08	3.21926e+08	2.95774e+08	2.94688e+08	3.16816e+08	2.61373e+08	2.79565e+08	3.01676e+08	3.24511e+08	1.21571e+08	3.22203e+08	2.97187e+08	2.91983e+08	2.86737e+08	2.93562e+08	3.19129e+08	3.13648e+08	2.98123e+08	3.09202e+08	2.41993e+08
P0A9M2	1.20838e+08	1.4818e+08	1.22595e+08	1.21444e+08	1.22952e+08	1.31455e+08	1.3895e+08	1.58666e+08	1.36717e+08	1.39921e+08	1.31721e+08	1.27691e+08	1.55076e+08	1.40689e+08	1.27523e+08	1.19916e+08	1.05434e+08	1.31007e+08	1.25502e+08	1.26158e+08	1.16578e+08	1.38259e+08	1.29243e+08	1.19595e+08	1.41462e+08	1.18382e+08	1.28108e+08	1.21718e+08	1.30287e+08	1.07631e+08	1.34688e+08	1.35964e+08	1.38727e+08	1.01862e+08	1.228e+08	1.27682e+08	1.3789e+08	5.05946e+07	1.3419e+08	1.20306e+08	1.23177e+08	1.21363e+08	1.33743e+08	1.09355e+08	1.22503e+08	1.31836e+08	9.97109e+07	1.11325e+08
P05194	8.66043e+07	8.79415e+07	8.72821e+07	9.97889e+07	1.03671e+08	9.95647e+07	7.01523e+07	7.97447e+07	6.78093e+07	9.96778e+07	9.72507e+07	1.00769e+08	7.62298e+07	5.69208e+07	1.29451e+08	9.97175e+07	9.08223e+07	1.01155e+08	7.77703e+07	8.77338e+07	7.92054e+07	9.98199e+07	8.74752e+07	9.10426e+07	9.31866e+07	9.15286e+07	1.00536e+08	1.08086e+08	1.06531e+08	1.07217e+08	6.63095e+07	7.51328e+07	8.02891e+07	1.05811e+08	1.00882e+08	1.10771e+08	8.31684e+07	5.20233e+07	7.59567e+07	1.11507e+08	1.0181e+08	9.63268e+07	9.32908e+07	9.15295e+07	9.93738e+07	1.08166e+08	1.19747e+08	1.00882e+08
P0A9Z1	2.74195e+08	2.81754e+08	2.91326e+08	2.19467e+08	2.25159e+08	2.31125e+08	2.36875e+08	2.47963e+08	2.57025e+08	2.24116e+08	2.16335e+08	2.39787e+08	2.43964e+08	2.46033e+08	2.11769e+08	2.1808e+08	1.99238e+08	2.17985e+08	2.28571e+08	2.21736e+08	2.07001e+08	2.11727e+08	2.10872e+08	2.07862e+08	3.02284e+08	2.81347e+08	3.02291e+08	2.27469e+08	2.22349e+08	2.16242e+08	2.19489e+08	2.33311e+08	2.33399e+08	2.11842e+08	2.07966e+08	2.16671e+08	2.21738e+08	3.37822e+08	2.59625e+08	2.11222e+08	1.9932e+08	2.15214e+08	2.31274e+08	2.14457e+08	2.13854e+08	2.32606e+08	1.95794e+08	2.28437e+08
P0A9X9	1.25968e+09	1.05502e+09	9.96821e+08	2.62982e+08	3.12472e+08	2.53436e+08	4.15811e+08	7.76396e+08	4.79241e+08	248323612	2.83766e+08	1.71593e+08	6.18944e+08	6.44471e+08	8.69813e+08	2.81983e+08	2.38857e+08	2.51452e+08	2.21419e+08	2.60231e+08	2.65055e+08	2.47841e+08	3.79222e+08	3.07252e+08	1.14807e+09	8.99672e+08	1.01946e+09	1.68051e+08	1.58539e+08	2.13073e+08	5.07556e+08	5.45735e+08	5.21768e+08	1.51922e+08	1.96016e+08	1.4609e+08	4.22277e+08	1.16068e+09	6.23881e+08	1.49478e+08	1.14464e+08	1.37106e+08	1.29541e+08	1.16015e+08	1.10114e+08	1.46722e+08	1.84273e+08	1.47444e+08
P0ABQ0	3.95808e+07	3.10355e+07	3.69991e+07	3.57638e+07	5.08868e+07	4.3306e+07	9.69768e+07	7.87773e+07	7.34388e+07	4.5731e+07	4.77405e+07	3.81017e+07	4.02233e+07	5.26874e+07	6.23224e+07	4.69273e+07	4.96092e+07	4.87004e+07	5.1201e+07	4.29837e+07	5.29337e+07	4.4295e+07	4.15139e+07	4.71003e+07	4.35193e+07	3.90628e+07	4.2044e+07	4.7137e+07	4.70043e+07	4.64201e+07	7.73264e+07	6.61604e+07	6.27418e+07	3.6817e+07	5.00879e+07	5.22809e+07	5.12761e+07	8.31065e+07	6.99043e+07	4.98207e+07	4.55487e+07	5.6888e+07	4.8609e+07	5.25149e+07	4.58794e+07	4.79528e+07	4.80351e+07	4.50599e+07
P33643	1.51258e+08	8.45821e+08	1.19948e+08	1.14189e+08	1.25406e+08	1.17649e+08	6.70836e+07	8.67771e+07	9.98964e+07	1.1396e+08	1.15692e+08	9.48656e+07	8.91696e+08	1.02016e+08	1.17723e+08	1.29249e+08	1.11588e+08	1.02337e+08	6.83677e+07	1.19521e+08	1.07294e+08	1.11318e+08	1.11368e+08	1.18891e+08	1.37433e+08	1.31535e+08	1.37237e+08	9.14336e+07	1.02013e+08	1.13639e+08	8.12149e+07	8.78987e+07	8.51539e+07	9.17063e+07	1.15701e+08	1.0541e+08	1.04267e+08	1.18454e+08	1.09535e+08	1.07401e+08	1.02543e+08	9.78158e+07	1.11147e+08	6.53854e+08	8.14295e+07	9.61524e+07	1.12799e+08	9.58641e+07
P23908	2.96031e+07	3.44994e+07	1.45675e+07	5.25504e+07	4.91446e+07	4.70691e+07	7.71988e+07	6.90444e+07	5.97551e+07	5.11986e+07	5.75132e+07	2.20507e+07	3.00679e+07	3.54861e+07	4.52946e+07	5.72391e+07	5.76876e+07	3.43491e+07	3.4519e+07	4.52222e+07	6.22613e+07	8.18528e+07	5.26238e+07	4.30958e+07	3.61128e+07	2.90416e+07	4.34596e+07	4.58275e+07	5.29056e+07	4.36017e+07	9.62604e+07	1.11581e+08	8.30475e+07	5.80505e+07	6.76663e+07	7.39581e+07	5.1732e+07	1.44043e+08	4.43949e+07	7.38196e+07	5.59735e+07	4.15521e+07	5.25543e+07	5.11949e+07	7.5798e+07	4.2897e+07	5.54409e+07	3.61222e+07
Q46851	8.12815e+06	1.30576e+07	7.72909e+06	8.17951e+07	7.9997e+07	9.13284e+07	1.56523e+07	1.82293e+07	1.26186e+07	9.42194e+07	8.49672e+07	6.80939e+07	1.38875e+07	1.33248e+07	1.55248e+07	7.71674e+07	8.54469e+07	8.04452e+07	7.17552e+07	7.3018e+07	7.61651e+07	9.59514e+07	7.51123e+07	7.52931e+07	7.33515e+06	1.31052e+07	1.32356e+07	7.81338e+07	8.79792e+07	9.09944e+07	1.79672e+07	1.2681e+07	1.25936e+07	1.14648e+08	9.53245e+07	8.90428e+07	3.01368e+07	3.77121e+07	2.29205e+07	8.77692e+07	9.6089e+07	7.80829e+07	8.09875e+07	8.62006e+07	9.55003e+07	8.71087e+07	9.31893e+07	9.17318e+07
P0AE88	6.91732e+07	4.46381e+07	3.95852e+07	6.82617e+07	7.44042e+07	7.36919e+07	6.00275e+07	4.8643e+07	5.5189e+07	7.63733e+07	7.96229e+07	6.06854e+07	4.18799e+07	4.47132e+07	5.89655e+07	6.22775e+07	7.21013e+07	7.1104e+07	6.34863e+07	6.43886e+07	6.9246e+07	8.18242e+07	6.69479e+07	6.48678e+07	7.73501e+07	6.50271e+07	7.2855e+07	6.71437e+07	7.13012e+07	8.61792e+07	4.08371e+07	5.38709e+07	5.26928e+07	7.01569e+07	1.00747e+08	8.72371e+07	6.49584e+07	3.64088e+07	5.19074e+07	7.50793e+07	6.58115e+07	5.06694e+07	5.32909e+07	5.60666e+07	7.96795e+07	8.21017e+07	8.63299e+07	5.67801e+07
P76097	5.73357e+06	7.61237e+06	1.33666e+07	1.27518e+08	1.11045e+08	1.24509e+08	7.92659e+06	6.59165e+06	8.71082e+06	1.46024e+08	1.28784e+08	1.05945e+08	50398.4	9.39259e+06	8.96481e+06	1.22027e+08	1.16549e+08	1.1395e+08	1.41486e+08	1.47784e+08	1.46623e+08	1.24103e+08	1.21092e+08	1.31089e+08	4.11156e+06	44372.9	2.42298e+06	7.64495e+07	9.4614e+07	6.60461e+07	8.26348e+06	6.4405e+06	7.96276e+06	1.07578e+08	8.10364e+07	9.77185e+07	7.10889e+06	1.23522e+07	7.38165e+06	9.49667e+07	1.16145e+08	8.67828e+07	9.86131e+07	8.3478e+07	9.71412e+07	7.8093e+07	8.94827e+07	9.10114e+07
P69786	2.10439e+07	4.4658e+06	6.89098e+07	2.12295e+07	2.30348e+07	2.38131e+07	3.06872e+07	2.30813e+07	2.12432e+07	3.07533e+07	2.99898e+07	1.86667e+07	1.3242e+07	2.05417e+07	1.13706e+07	2.23673e+07	2.07063e+08	3.92424e+07	2.48173e+07	3.44517e+07	4.11612e+07	3.14749e+07	2.3608e+07	2.95979e+07	4.48675e+07	1.06912e+08	8.81608e+07	1.17428e+08	8.32375e+07	8.42605e+07	1.49443e+08	6.27699e+07	5.5768e+07	2.79175e+08	1.07537e+08	9.07508e+07	2.10739e+08	5.48797e+07	1.26217e+08	1.05339e+08	2.08612e+08	1.19433e+08	2.05953e+08	2.09049e+08	3.07423e+08	1.54455e+08	1.21204e+08	2.01676e+08
P0AA25	7.71512e+08	7.66182e+08	9.16017e+08	9.26285e+08	1.00451e+09	9.37105e+08	1.34374e+09	1.13558e+09	1.40411e+09	1.03442e+09	1.04019e+09	8.32191e+08	9.08099e+08	9.4063e+08	1.05463e+09	9.51855e+08	8.93649e+08	9.29761e+08	8.65862e+08	8.95558e+08	9.61603e+08	8.96631e+08	9.79842e+08	9.80639e+08	5.06187e+08	4.69298e+08	4.65528e+08	5.83046e+08	6.93021e+08	4.72177e+08	1.08843e+09	8.54189e+08	8.92405e+08	6.47152e+08	6.56503e+08	7.94095e+08	1.43865e+09	6.65242e+08	7.96863e+08	6.39991e+08	4.86817e+08	7.04087e+08	8.0005e+08	4.21703e+08	5.41141e+08	6.37449e+08	5.29173e+08	6.26287e+08
P0A8E1	1.2124e+08	1.05552e+08	1.10079e+08	1.61696e+08	1.66175e+08	1.55299e+08	1.02041e+08	1.31124e+08	8.93724e+07	1.71391e+08	1.70042e+08	1.35426e+08	8.37102e+07	8.2814e+07	1.04273e+08	1.49579e+08	1.57773e+08	1.54924e+08	1.41829e+08	1.56707e+08	1.80478e+08	1.74456e+08	1.47037e+08	1.60099e+08	1.40883e+08	1.27721e+08	1.35665e+08	1.32144e+08	1.39621e+08	1.37416e+08	9.59228e+07	8.1544e+07	8.60163e+07	1.1685e+08	1.50633e+08	1.61536e+08	1.25527e+08	7.99417e+07	9.04531e+07	1.69307e+08	1.2566e+08	1.38716e+08	1.4234e+08	1.06382e+08	1.07093e+08	1.48748e+08	1.37166e+08	1.21667e+08
P0AG59	1.06069e+09	1.9195e+09	1.74637e+09	9.60112e+08	1.01616e+09	1.08501e+09	1.40909e+09	1.63309e+09	1.51317e+09	1.01224e+09	1.03684e+09	1.71098e+09	2.41978e+09	2.33534e+09	1.30799e+09	9.91217e+08	9.1087e+08	1.37684e+09	1.5883e+09	1.32429e+09	9.80746e+08	1.45689e+09	1.0804e+09	9.68203e+08	1.17665e+09	9.89065e+08	1.17087e+09	1.42826e+09	1.01355e+09	9.56985e+08	1.3261e+09	1.5739e+09	1.98664e+09	9.9916e+08	1.03085e+09	9.31568e+08	1.3294e+09	7.40906e+08	1.40966e+09	1.02429e+09	1.18254e+09	1.44728e+09	1.13855e+09	1.49553e+09	1.12747e+09	1.34787e+09	8.87786e+08	1.25903e+09
P75864	7.48435e+07	6.06216e+07	6.87424e+07	5.41308e+07	5.1466e+07	6.62042e+07	6.07047e+07	5.97337e+07	7.0495e+07	6.0458e+07	6.72822e+07	3.21313e+07	6.48332e+07	5.39021e+07	7.39854e+07	4.13823e+07	8.54475e+07	5.69238e+07	3.69984e+07	5.84288e+07	6.12218e+07	5.56018e+07	6.49819e+07	6.66803e+07	4.99921e+07	7.06742e+07	7.48558e+07	4.1779e+07	5.34634e+07	4.06563e+07	7.69073e+07	6.062e+07	5.28616e+07	1.00693e+08	6.53899e+07	5.31481e+07	5.93651e+07	5.03698e+07	5.81072e+07	6.03316e+07	6.3018e+07	4.42811e+07	5.86608e+07	5.10658e+07	8.93403e+07	4.46806e+07	5.31393e+07	4.9653e+07
P0A8J4	1.25719e+08	9.68182e+07	6.99311e+07	7.80972e+07	8.77626e+07	7.30021e+07	2.30093e+08	1.68921e+08	2.09079e+08	6.20048e+07	8.01836e+07	7.85884e+07	1.57713e+08	1.78726e+08	1.88223e+08	1.014e+08	7.14919e+07	8.18914e+07	8.01828e+07	8.16687e+07	7.56867e+07	8.97907e+07	7.71741e+07	6.5752e+07	1.4695e+08	1.47186e+08	1.56173e+08	1.12398e+08	1.31429e+08	1.35442e+08	3.28287e+08	2.9267e+08	2.91196e+08	9.27659e+07	1.25324e+08	9.01313e+07	1.65441e+08	4.24376e+08	2.00606e+08	8.74832e+07	1.30973e+08	1.12866e+08	6.56198e+07	8.92323e+07	9.13668e+07	1.28218e+08	1.29705e+08	1.50435e+08
P0ACD4	3.29224e+08	2.51261e+08	2.35293e+08	2.13967e+08	2.28567e+08	2.13297e+08	2.291e+08	2.61416e+08	2.41165e+08	1.81196e+08	1.83944e+08	1.58558e+08	2.29502e+08	2.5163e+08	3.18321e+08	2.06416e+08	1.8028e+08	1.89295e+08	1.30525e+08	1.62898e+08	1.75071e+08	1.7725e+08	2.24231e+08	1.79171e+08	3.08032e+08	1.94162e+08	2.18411e+08	1.84581e+08	2.2662e+08	1.95452e+08	2.22581e+08	2.10729e+08	2.36452e+08	1.29271e+08	1.84479e+08	2.0051e+08	2.81767e+08	6.03632e+07	1.94467e+08	1.60551e+08	1.38598e+08	2.4469e+08	1.3205e+08	1.03329e+08	9.53083e+07	1.54222e+08	1.69889e+08	1.14452e+08
P62623	3.31405e+07	4.07115e+07	4.79898e+07	2.78442e+07	3.18683e+07	2.65512e+07	4.93112e+07	5.07404e+07	4.62237e+07	2.47782e+07	2.81241e+07	3.42946e+07	4.53823e+07	5.3553e+07	4.64156e+07	3.22712e+07	2.84384e+07	3.51702e+07	3.18159e+07	2.9494e+07	2.80708e+07	3.21831e+07	2.84247e+07	2.47803e+07	2.8862e+07	2.52971e+07	2.3469e+07	2.95508e+07	2.47029e+07	2.12388e+07	3.92098e+07	4.22335e+07	4.68639e+07	2.33345e+07	3.02565e+07	3.21937e+07	5.35852e+07	2.1373e+07	3.86661e+07	2.85716e+07	2.79514e+07	3.26957e+07	2.17992e+07	2.61091e+07	2.38014e+07	3.02709e+07	2.24935e+07	2.70656e+07
P0A7T3	1.97783e+09	2.55145e+09	2.84111e+09	1.83523e+09	1.86129e+09	1.98853e+09	2.40483e+09	2.54597e+09	2.42102e+09	1942270508	1.81077e+09	2.15366e+09	2.99808e+09	2.95109e+09	2.40768e+09	1.87507e+09	1.82683e+09	1.8454e+09	2.25579e+09	2.10289e+09	1.77878e+09	1.92338e+09	1.86828e+09	1.76814e+09	2.02269e+09	1.96629e+09	2.15202e+09	2.08553e+09	1.84933e+09	1.93637e+09	2.13316e+09	2.50593e+09	2.75252e+09	1.80872e+09	1.83071e+09	1.80721e+09	2.54746e+09	4.40705e+08	2.35396e+09	1.83949e+09	1.97606e+09	1.7686e+09	2.09027e+09	2.09589e+09	2.01872e+09	2.05031e+09	1.79567e+09	2.17679e+09
P08390	4.53253e+07	4.55702e+07	4.97492e+07	5.48293e+07	4.03896e+07	4.04752e+07	6.19662e+07	5.03235e+07	6.16768e+07	3.89417e+07	4.47019e+07	4.20405e+07	4.47345e+07	4.90849e+07	4.28244e+07	3.70513e+07	4.0294e+07	5.6762e+07	4.23542e+07	3.71872e+07	3.92021e+07	4.45778e+07	4.04896e+07	3.61948e+07	3.36372e+07	5.42263e+07	3.7498e+07	3.57506e+07	3.54887e+07	4.7936e+07	5.31573e+07	5.47234e+07	5.72414e+07	4.11151e+07	3.44308e+07	3.5551e+07	4.88635e+07	2.35385e+08	4.50491e+07	3.52143e+07	4.13349e+07	4.25805e+07	3.84758e+07	4.2229e+07	4.08079e+07	4.72643e+07	4.4744e+07	4.77225e+07
P39406	9.12611e+07	9.24369e+07	1.02641e+08	6.58056e+07	6.78588e+07	6.4618e+07	9.31368e+07	8.89151e+07	9.92636e+07	7.46828e+07	7.56513e+07	7.04921e+07	9.06837e+07	9.01954e+07	8.85583e+07	6.99448e+07	6.15626e+07	8.43566e+07	7.84067e+07	6.44295e+07	6.77448e+07	7.61503e+07	6.50424e+07	7.31706e+07	7.36476e+07	7.90967e+07	7.97674e+07	7.23541e+07	6.36421e+07	5.73669e+07	9.2829e+07	9.92874e+07	1.05052e+08	6.33021e+07	6.69714e+07	5.84112e+07	8.91106e+07	5.41153e+07	9.47956e+07	6.1424e+07	5.21115e+07	6.56359e+07	7.49272e+07	5.99514e+07	5.67337e+07	6.44511e+07	5.67481e+07	7.35442e+07
P75874	1.69283e+08	1.51162e+08	1.53428e+08	2.3473e+08	2.26781e+08	2.22948e+08	1.19157e+08	1.38464e+08	1.13408e+08	2.41824e+08	2.20708e+08	2.3343e+08	1.25559e+08	1.07398e+08	1.23e+08	2.18053e+08	2.28817e+08	2.14801e+08	2.42399e+08	2.60151e+08	2.70584e+08	2.53101e+08	2.31038e+08	2.57656e+08	1.70863e+08	1.51523e+08	1.67054e+08	1.87199e+08	2.15262e+08	2.15148e+08	1.11846e+08	1.11801e+08	8.58624e+07	1.61949e+08	2.08155e+08	2.16104e+08	1.55383e+08	4.42022e+07	1.14145e+08	2.38806e+08	1.92874e+08	1.84704e+08	2.30431e+08	2.18276e+08	1.9727e+08	2.19299e+08	2.10071e+08	2.07374e+08
P02918	2.13005e+07	1.47026e+07	2.88676e+07	2.28777e+07	2.02501e+07	1.77149e+07	2.39798e+07	2.49555e+07	2.48438e+07	2.31886e+07	2.04309e+07	1.00016e+07	1.30701e+07	1.14897e+07	1.47826e+07	1.20617e+07	3.04649e+07	2.26215e+07	1.27255e+07	1.49595e+07	1.67315e+07	2.15377e+07	2.00673e+07	1.6766e+07	2.17668e+07	5.10174e+07	3.99031e+07	2.3947e+07	2.21577e+07	2.81447e+07	6.03039e+07	3.65023e+07	3.28697e+07	4.3698e+07	3.44957e+07	2.79832e+07	4.84466e+07	1.32293e+07	4.71361e+07	2.9075e+07	4.91868e+07	3.03305e+07	4.13511e+07	4.64864e+07	5.66555e+07	3.12395e+07	2.7546e+07	4.34878e+07
P33920	7.2619e+07	7.40239e+07	7.86914e+07	6.07005e+07	6.089e+07	6.20682e+07	6.51082e+07	6.01353e+07	6.1153e+07	5.70628e+07	6.30507e+07	4.94452e+07	5.94363e+07	7.72663e+07	8.49572e+07	6.38678e+07	6.11197e+07	4.42638e+07	4.3448e+07	5.95562e+07	5.90025e+07	5.8853e+07	5.48383e+07	5.61911e+07	8.34563e+07	9.77467e+07	8.64378e+07	6.04133e+07	5.83689e+07	6.63784e+07	6.10461e+07	6.03466e+07	6.88752e+07	7.74158e+07	8.19349e+07	7.40386e+07	6.83582e+07	5.7906e+07	7.00925e+07	6.88404e+07	6.36014e+07	4.81444e+07	7.82525e+07	7.15211e+07	7.16777e+07	6.43365e+07	7.46182e+07	6.17691e+07
P39315	4.36559e+07	1.66276e+08	2.7479e+07	3.35307e+07	4.36698e+07	3.42667e+07	9.75865e+07	9.85679e+07	8.47177e+07	3.39416e+07	3.13997e+07	3.03118e+07	2.08208e+07	2.25218e+07	2.8911e+07	3.51255e+07	3.20812e+07	3.28833e+07	2.99491e+07	3.24692e+07	2.88682e+07	3.87548e+07	3.01503e+07	3.19826e+07	2.73889e+07	2.77169e+07	2.97205e+07	3.42066e+07	3.08581e+07	3.59267e+07	2.50101e+07	2.82629e+07	2.47412e+07	2.71489e+07	3.6959e+07	3.42465e+07	2.76033e+07	1.91544e+07	2.5974e+07	3.50497e+07	2.86428e+07	3.02231e+07	2.66546e+07	2.82157e+07	2.71447e+07	3.28973e+07	3.54442e+07	3.01781e+07
P0AC38	2.81557e+07	2.86321e+07	2.68736e+07	1.00482e+08	1.1753e+08	9.23152e+07	4.56487e+07	7.39992e+07	4.35991e+07	9.07529e+07	1.08014e+08	6.71024e+07	5.48128e+07	4.98934e+07	8.76826e+07	1.13988e+08	1.10078e+08	9.67883e+07	6.16695e+07	8.76895e+07	8.08478e+07	8.1862e+07	1.01744e+08	9.70665e+07	2.694e+07	2.90614e+07	2.13089e+07	8.94103e+07	1.11062e+08	1.03827e+08	4.12363e+07	7.4288e+07	4.122e+07	1.40108e+08	1.15318e+08	1.02312e+08	1.88767e+08	5.36296e+07	1.57544e+08	9.57782e+07	1.00741e+08	9.29452e+07	8.29501e+07	5.77106e+07	9.47091e+07	8.30123e+07	1.15957e+08	8.39486e+07
P76316	1.70831e+08	1.21696e+08	1.07883e+08	2.23255e+08	1.93039e+08	2.07072e+08	2.32862e+08	1.99948e+08	2.10312e+08	2.28317e+08	2.14556e+08	1.8312e+08	1.58509e+08	1.3783e+08	1.53093e+08	1.76709e+08	1.95294e+08	2.29517e+08	1.86055e+08	1.88942e+08	2.20459e+08	2.12101e+08	1.92723e+08	2.12526e+08	1.21401e+08	1.5497e+08	1.43993e+08	1.65378e+08	1.97401e+08	1.79419e+08	1.71255e+08	1.80506e+08	1.59748e+08	2.00444e+08	1.74722e+08	1.93939e+08	1.33522e+08	4.14396e+07	1.36635e+08	1.79166e+08	1.95124e+08	1.51664e+08	1.73009e+08	1.8576e+08	2.27776e+08	1.78045e+08	1.8202e+08	1.49156e+08
P0A7S3	8.81266e+08	1.00079e+09	8.62208e+08	7.83738e+08	7.99399e+08	9.13024e+08	1.03756e+09	1.10112e+09	1.00861e+09	8.2544e+08	8.92832e+08	1.23456e+09	1.32804e+09	1.89199e+09	1.08466e+09	8.38638e+08	8.18715e+08	1.09363e+09	1.27486e+09	9.16899e+08	1.0466e+09	1.30654e+09	9.48544e+08	8.86317e+08	8.41033e+08	4.91186e+08	5.68472e+08	1.0694e+09	8.2909e+08	5.69719e+08	1.00877e+09	9.63365e+08	1.60426e+09	4.79266e+08	7.07963e+08	8.78598e+08	1.47723e+09	4.68358e+08	8.86399e+08	7.5733e+08	6.13071e+08	1.43325e+09	8.21263e+08	7.02822e+08	5.14319e+08	1.05079e+09	5.61535e+08	5.78421e+08
P0A9K9	4.30765e+08	3.75453e+08	3.67781e+08	3.42243e+08	3.62292e+08	3.30834e+08	4.81227e+08	4.95434e+08	5.44281e+08	3.30009e+08	3.46866e+08	3.02366e+08	4.0915e+08	4.3526e+08	5.32092e+08	3.88078e+08	3.61726e+08	3.16373e+08	3.06278e+08	3.46833e+08	3.11477e+08	3.01628e+08	3.20725e+08	3.33001e+08	4.86063e+08	4.73304e+08	5.44662e+08	3.56549e+08	3.48863e+08	4.03447e+08	4.67045e+08	5.37895e+08	4.65339e+08	2.96448e+08	3.64716e+08	3.63431e+08	5.28878e+08	1.36185e+09	5.48419e+08	4.17919e+08	3.12726e+08	3.10399e+08	3.37419e+08	3.19673e+08	3.08371e+08	3.41716e+08	4.42256e+08	3.41464e+08
P32695	7.40025e+07	5.23452e+07	4.92099e+07	4.58105e+07	4.44353e+07	4.42711e+07	8.04053e+07	7.50144e+07	8.46841e+07	4.358e+07	4.87519e+07	3.05023e+07	4.9565e+07	4.44212e+07	5.90695e+07	3.76778e+07	4.65427e+07	4.40716e+07	4.92832e+07	4.46647e+07	4.90607e+07	4.6436e+07	4.72281e+07	4.58166e+07	6.02804e+07	7.13775e+07	7.40794e+07	3.97997e+07	4.45499e+07	4.66763e+07	8.87128e+07	8.342e+07	7.20815e+07	6.36473e+07	4.8605e+07	4.6941e+07	4.58803e+07	2.21286e+07	5.82599e+07	4.41533e+07	4.38063e+07	3.82609e+07	5.12278e+07	4.43355e+07	5.81838e+07	3.85486e+07	4.46561e+07	4.22256e+07
P21645	1.04292e+08	1.66743e+08	1.52384e+08	1.10552e+08	1.14501e+08	1.12694e+08	9.48786e+07	1.2143e+08	1.03132e+08	1.08257e+08	1.12004e+08	9.08794e+07	1.60353e+08	1.38345e+08	1.47177e+08	1.15217e+08	1.09791e+08	1.08102e+08	9.56779e+07	1.09689e+08	9.83685e+07	9.86608e+07	1.02649e+08	1.18238e+08	8.3075e+07	8.66972e+07	7.9849e+07	8.83151e+07	9.24334e+07	9.27313e+07	1.01861e+08	1.11028e+08	9.09881e+07	9.48356e+07	1.05585e+08	9.69402e+07	1.22295e+08	5.34375e+07	1.12061e+08	1.03714e+08	8.484e+07	7.82599e+07	1.01512e+08	8.9028e+07	9.24908e+07	9.79252e+07	9.92906e+07	9.46067e+07
P29217	2.231e+08	2.26387e+08	2.44594e+08	2.64536e+08	2.4461e+08	2.30082e+08	1.84886e+08	1.99801e+08	1.69735e+08	2.49524e+08	2.72077e+08	2.11519e+08	1.46954e+08	1.69329e+08	1.98739e+08	2.55115e+08	2.3228e+08	2.1897e+08	2.49592e+08	2.7236e+08	2.62668e+08	2.21054e+08	2.63507e+08	2.757e+08	1.95767e+08	1.63684e+08	1.85896e+08	2.06597e+08	2.2798e+08	2.18672e+08	1.7237e+08	1.57447e+08	1.55272e+08	2.0025e+08	2.45234e+08	2.46558e+08	1.4427e+08	1.02005e+08	1.42473e+08	2.41163e+08	1.88798e+08	2.07822e+08	2.51568e+08	1.95672e+08	2.00101e+08	2.07553e+08	2.40846e+08	2.27372e+08
P69451	1.36378e+07	9.76121e+06	1.20753e+07	5.71394e+07	5.11487e+07	5.67205e+07	2.20403e+07	2.14586e+07	2.57606e+07	6.57756e+07	6.65499e+07	4.14996e+07	1.21516e+07	2.0827e+07	1.85929e+07	3.86219e+07	6.68248e+07	5.63468e+07	4.38678e+07	4.9144e+07	6.4685e+07	6.1135e+07	5.25589e+07	4.93263e+07	1.5803e+07	1.61096e+07	1.47691e+07	7.04719e+07	8.31952e+07	6.51774e+07	3.53297e+07	2.45426e+07	3.09933e+07	9.213e+07	8.68274e+07	8.57278e+07	2.32307e+07	6.59715e+06	1.83757e+07	7.23247e+07	8.93962e+07	9.09548e+07	8.68967e+07	9.41274e+07	1.02659e+08	8.25602e+07	8.13718e+07	7.96495e+07
P23893	2.38535e+08	1.97026e+08	2.22002e+08	2.20761e+08	2.05969e+08	2.0668e+08	2.36363e+08	2.18111e+08	2.49003e+08	2.24856e+08	2.14038e+08	1.73077e+08	1.50902e+08	1.53511e+08	1.86346e+08	1.98114e+08	2.03513e+08	2.05759e+08	1.77291e+08	1.78212e+08	2.04406e+08	2.07849e+08	1.9866e+08	2.14344e+08	2.27326e+08	2.93886e+08	2.82316e+08	1.8721e+08	2.13141e+08	2.24046e+08	2.56752e+08	2.30127e+08	1.9878e+08	2.79477e+08	2.24724e+08	2.25717e+08	2.0771e+08	4.7143e+07	2.27775e+08	1.90246e+08	2.58844e+08	1.87017e+08	2.26206e+08	2.27884e+08	2.72462e+08	2.05321e+08	1.93641e+08	2.35338e+08
P0A998	6.31529e+07	6.21303e+07	7.03976e+07	7.02204e+07	6.95454e+07	7.73529e+07	6.48528e+07	8.81713e+07	6.97862e+07	1.18212e+08	1.04186e+08	1.0844e+08	6.85513e+07	6.79737e+07	6.62493e+07	9.59487e+07	9.38556e+07	1.21046e+08	8.01486e+07	7.55264e+07	6.88326e+07	7.75407e+07	6.93194e+07	6.32294e+07	7.75554e+07	8.18328e+07	9.41687e+07	9.3716e+07	8.09482e+07	9.72925e+07	6.76688e+07	8.73613e+07	8.83404e+07	1.343e+08	1.31417e+08	1.12309e+08	6.47195e+07	8.98029e+07	8.71504e+07	1.09952e+08	1.00106e+08	1.25863e+08	8.58265e+07	1.05432e+08	9.93085e+07	1.07374e+08	8.63664e+07	9.88361e+07
P0A6K3	1.49299e+08	1.25102e+08	1.26934e+08	1.35873e+08	1.44444e+08	1.37735e+08	1.45425e+08	1.44674e+08	1.41168e+08	1.4543e+08	1.31469e+08	1.29009e+08	1.49402e+08	1.60353e+08	1.78927e+08	1.3304e+08	1.27475e+08	1.50363e+08	1.39719e+08	1.55881e+08	1.46562e+08	1.51551e+08	1.37757e+08	1.35775e+08	1.56798e+08	1.44555e+08	1.50242e+08	1.25376e+08	1.18648e+08	1.18544e+08	1.34881e+08	1.36019e+08	1.40186e+08	1.0193e+08	1.25655e+08	1.19146e+08	1.92048e+08	1.11337e+08	1.73356e+08	1.1895e+08	1.4288e+08	1.23589e+08	1.34927e+08	1.26797e+08	1.27645e+08	1.30179e+08	1.18527e+08	1.1709e+08
P0AF36	4.6323e+08	2.63832e+08	2.11749e+08	3.09043e+08	3.46752e+08	3.23282e+08	5.03593e+08	4.92355e+08	5.19704e+08	3.12655e+08	2.75424e+08	2.17297e+08	2.84116e+08	2.47368e+08	4.07898e+08	3.48338e+08	3.21543e+08	3.22494e+08	2.17145e+08	2.68355e+08	2.6504e+08	3.38607e+08	3.19701e+08	2.79747e+08	4.63622e+08	4.01558e+08	4.63871e+08	2.94944e+08	2.9391e+08	3.10647e+08	3.79165e+08	4.33609e+08	3.86022e+08	2.59232e+08	3.68932e+08	3.58936e+08	3.38605e+08	3.29813e+08	3.97553e+08	3.80921e+08	2.79957e+08	2.47564e+08	2.68919e+08	2.55845e+08	3.07669e+08	3.23321e+08	3.774e+08	2.3508e+08
P37188	1.16244e+08	1.37414e+08	1.22938e+08	2.86528e+08	3.63716e+08	2.66291e+08	1.37225e+08	1.97289e+08	1.24925e+08	209582793	2.25257e+08	1.85616e+08	1.09501e+08	1.24516e+08	1.53856e+08	2.68689e+08	2.52495e+08	1.98282e+08	1.50879e+08	1.77932e+08	1.63461e+08	1.99114e+08	2.15442e+08	1.96125e+08	7.26148e+07	7.49004e+07	6.24205e+07	1.40965e+08	1.68165e+08	1.16816e+08	9.93141e+07	8.72347e+07	7.03299e+07	1.07337e+08	1.44544e+08	1.72184e+08	2.7714e+08	4.54996e+08	1.25805e+08	1.26677e+08	1.5025e+08	2.08153e+08	7.07801e+07	6.35597e+07	6.73861e+07	1.12863e+08	1.30841e+08	1.16164e+08
P39342	1.73908e+07	1.397e+07	1.21891e+07	4.79397e+07	4.0392e+07	3.98775e+07	9.30564e+06	1.57538e+07	1.31449e+07	5.03349e+07	4.80448e+07	3.54382e+07	1.04758e+07	1.02991e+07	6.20417e+06	4.86337e+07	6.3256e+07	6.43484e+07	3.8322e+07	5.4455e+07	7.00215e+07	4.76151e+07	4.56709e+07	4.17826e+07	3.87941e+07	4.93217e+07	5.53596e+07	6.50816e+07	7.24691e+07	5.73313e+07	1.74348e+07	1.11479e+07	1.41435e+07	5.5632e+07	5.10004e+07	6.58064e+07	1.85925e+07	1.33775e+07	1.63982e+07	6.31793e+07	6.91299e+07	6.52306e+07	5.81351e+07	6.7885e+07	4.97328e+07	6.46625e+07	7.03939e+07	4.40141e+07
P0AD57	4.94214e+07	3.48396e+07	3.3544e+07	5.37834e+07	5.71326e+07	5.72092e+07	5.90101e+07	5.53609e+07	5.43886e+07	5.73617e+07	6.02137e+07	4.51916e+07	4.44971e+07	4.75894e+07	6.87207e+07	5.5367e+07	5.24562e+07	5.34138e+07	4.18238e+07	4.68737e+07	5.12662e+07	5.49853e+07	5.50479e+07	5.11254e+07	4.88685e+07	5.14353e+07	5.25316e+07	5.33682e+07	5.70355e+07	6.69499e+07	4.8513e+07	5.48692e+07	4.86629e+07	5.9157e+07	6.38071e+07	6.25553e+07	8.22253e+07	5.66631e+07	7.24735e+07	6.46074e+07	5.39404e+07	4.87507e+07	5.46093e+07	5.30116e+07	6.04632e+07	5.99757e+07	6.45934e+07	6.19621e+07
P0A887	1.66096e+08	1.56336e+08	1.48077e+08	1.33028e+08	1.30592e+08	1.31136e+08	2.20065e+08	2.16731e+08	2.13453e+08	1.40079e+08	1.3944e+08	1.2e+08	1.41446e+08	1.48066e+08	1.62818e+08	1.126e+08	1.22156e+08	1.31528e+08	1.29123e+08	1.20398e+08	1.34783e+08	1.33171e+08	1.33437e+08	1.38778e+08	1.4456e+08	1.66729e+08	1.55625e+08	1.01785e+08	1.09748e+08	1.22354e+08	1.74856e+08	1.84257e+08	1.48404e+08	1.2329e+08	1.26104e+08	1.19071e+08	1.91374e+08	7.72056e+07	1.64991e+08	1.15001e+08	1.22218e+08	9.3441e+07	1.11516e+08	1.1745e+08	1.42925e+08	1.04184e+08	1.0495e+08	1.09422e+08
P75876	8.62327e+07	7.73058e+07	6.90539e+07	6.09013e+07	5.6868e+07	6.75667e+07	5.65872e+07	6.66006e+07	8.05986e+07	9.12325e+07	6.59645e+07	5.93019e+07	6.77359e+07	7.62687e+07	1.06556e+08	6.58628e+07	5.38252e+07	6.90086e+07	7.47755e+07	8.45976e+07	6.63586e+07	7.47701e+07	7.34932e+07	7.74826e+07	9.86901e+07	8.95887e+07	1.1293e+08	8.22001e+07	9.4911e+07	8.46728e+07	7.05097e+07	9.22844e+07	7.10943e+07	9.79222e+07	1.02173e+08	8.14208e+07	7.75893e+07	4.53919e+07	9.70245e+07	8.64083e+07	7.14108e+07	6.68058e+07	8.66043e+07	8.43317e+07	9.53437e+07	7.69107e+07	8.41002e+07	8.09638e+07
P0A722	1.34459e+08	1.70412e+08	1.45651e+08	1.09987e+08	1.21643e+08	1.16248e+08	1.79761e+08	1.78707e+08	1.84955e+08	1.17673e+08	1.12864e+08	1.35253e+08	1.83974e+08	1.67801e+08	1.22657e+08	8.83749e+07	9.49631e+07	1.37508e+08	1.48704e+08	1.29154e+08	1.18876e+08	1.29119e+08	1.201e+08	9.49747e+07	1.20236e+08	8.96374e+07	1.13355e+08	1.14295e+08	1.10191e+08	1.07282e+08	1.39947e+08	1.7411e+08	2.27413e+08	8.22532e+07	1.02254e+08	1.05376e+08	1.08309e+08	2.78902e+07	1.16974e+08	7.58927e+07	1.02495e+08	1.43813e+08	1.02078e+08	1.22286e+08	1.08199e+08	1.20082e+08	8.06446e+07	1.05677e+08
P75863	5.37526e+07	4.54876e+07	4.77756e+07	6.31029e+07	6.81318e+07	6.70885e+07	5.63695e+07	6.44137e+07	4.72839e+07	6.96513e+07	7.13432e+07	7.02188e+07	4.63406e+07	3.6245e+07	5.81545e+07	6.47373e+07	6.35695e+07	6.89301e+07	6.55939e+07	6.98519e+07	7.48297e+07	6.74923e+07	6.82322e+07	6.62366e+07	5.50644e+07	5.09787e+07	5.04849e+07	5.44926e+07	6.20158e+07	5.30166e+07	5.2728e+07	3.96614e+07	3.91084e+07	6.23055e+07	6.32581e+07	6.0229e+07	5.91628e+07	9.40942e+07	4.54524e+07	5.40557e+07	5.5493e+07	4.98289e+07	5.95916e+07	6.23243e+07	6.75871e+07	5.60173e+07	5.48627e+07	6.10223e+07
P68206	3.22516e+07	4.93677e+07	4.59453e+07	1.63017e+08	1.48069e+08	1.57897e+08	2.45693e+07	1.82854e+07	2.7178e+07	1.73306e+08	1.95792e+08	2.01451e+08	3.87833e+07	3.95119e+07	1.92518e+07	1.73581e+08	1.80969e+08	1.84644e+08	2.81544e+08	3.06436e+08	2.70234e+08	2.58472e+08	1.8554e+08	1.90592e+08	7.75051e+07	5.52374e+07	7.96027e+07	1.913e+08	1.37133e+08	1.62478e+08	5.84467e+06	2.36083e+07	3.19292e+07	9.79854e+07	1.36281e+08	1.38391e+08	3.46464e+07	4.05575e+06	3.45328e+07	1.48e+08	1.62026e+08	1.67567e+08	2.34963e+08	2.66243e+08	1.38435e+08	1.96943e+08	1.6391e+08	1.63601e+08
P0A8W8	4.12834e+08	3.41761e+08	3.94363e+08	5.39309e+08	5.09556e+08	5.31322e+08	2.97114e+08	3.8426e+08	3.19838e+08	5.21443e+08	4.75253e+08	4.98467e+08	3.49681e+08	3.36476e+08	3.84116e+08	4.79465e+08	4.77425e+08	5.10101e+08	4.43355e+08	4.35565e+08	4.66412e+08	4.3921e+08	4.77943e+08	5.05822e+08	4.30025e+08	3.94368e+08	4.33884e+08	5.3387e+08	5.16615e+08	5.56856e+08	2.85969e+08	3.60486e+08	3.49294e+08	5.50597e+08	5.29461e+08	5.40872e+08	4.52205e+08	4.38139e+07	4.31406e+08	4.99909e+08	4.55295e+08	5.13087e+08	5.10283e+08	4.32169e+08	4.377e+08	5.1162e+08	5.11416e+08	4.36567e+08
P31142	8.42733e+07	6.85467e+07	9.16676e+07	1.6765e+08	1.5164e+08	1.46923e+08	5.50799e+07	6.79086e+07	6.57245e+07	1.50743e+08	1.47592e+08	1.53142e+08	5.80346e+07	5.27716e+07	5.62369e+07	1.54101e+08	1.39743e+08	1.43892e+08	1.68142e+08	1.59813e+08	1.42634e+08	1.47779e+08	1.39849e+08	1.4471e+08	9.04386e+07	9.83947e+07	8.99707e+07	1.51264e+08	1.45389e+08	1.47938e+08	5.10789e+07	4.80983e+07	4.26621e+07	1.54405e+08	1.50118e+08	1.39908e+08	5.0769e+07	4.18975e+07	4.55362e+07	1.41466e+08	1.42106e+08	1.32008e+08	1.39702e+08	1.46224e+08	1.29954e+08	1.67623e+08	1.47045e+08	1.52494e+08
P0ADX7	2.22786e+07	1.81038e+07	2.73672e+07	2.51032e+08	1.85092e+08	2.79799e+08	1.00436e+07	1.37991e+07	1.39771e+07	3.27458e+08	2.60179e+08	3.28318e+08	2.02192e+07	1.76968e+07	1.89307e+07	2.22199e+08	2.45392e+08	2.97344e+08	3.24304e+08	3.13582e+08	3.49532e+08	3.07056e+08	3.10065e+08	3.0718e+08	4.19804e+07	3.26653e+07	3.58319e+07	2.52742e+08	2.68838e+08	2.54497e+08	2.0797e+07	1.3359e+07	2.37189e+07	2.219e+08	1.67256e+08	2.50669e+08	2.36032e+07	4.8535e+06	1.77546e+07	2.10516e+08	3.14093e+08	2.05269e+08	3.66862e+08	3.80048e+08	2.93069e+08	2.68611e+08	2.5411e+08	2.35964e+08
P0AG07	1.46671e+08	1.38057e+08	1.19066e+08	1.1853e+08	1.20988e+08	1.47473e+08	1.49202e+08	1.50269e+08	1.48248e+08	1.21928e+08	1.33472e+08	1.41558e+08	9.31293e+07	1.09083e+08	1.26113e+08	1.21526e+08	1.29161e+08	1.34925e+08	1.32449e+08	1.22025e+08	1.34219e+08	1.33803e+08	1.23382e+08	1.23423e+08	1.46332e+08	1.40762e+08	1.54211e+08	1.5284e+08	1.36338e+08	1.50929e+08	1.39684e+08	1.38966e+08	1.3767e+08	1.29599e+08	1.37246e+08	1.39767e+08	1.35931e+08	1.79549e+08	1.32065e+08	1.49837e+08	1.3238e+08	1.45797e+08	1.43538e+08	1.54903e+08	1.48587e+08	1.58777e+08	1.54368e+08	1.07046e+08
P76268	1.25832e+08	1.16808e+08	1.00546e+08	1.47795e+08	1.37572e+08	1.3082e+08	8.91339e+07	1.11895e+08	1.12855e+08	1.42667e+08	1.43873e+08	1.12088e+08	1.0362e+08	9.66074e+07	1.17557e+08	1.39679e+08	1.3128e+08	1.1962e+08	1.18014e+08	1.3857e+08	1.43966e+08	1.16399e+08	1.29209e+08	1.41537e+08	1.54141e+08	1.39012e+08	1.47465e+08	1.39437e+08	1.35229e+08	1.36883e+08	9.99868e+07	1.18338e+08	1.02205e+08	1.21538e+08	1.26799e+08	1.39955e+08	8.91976e+07	2.8819e+07	8.67108e+07	1.31168e+08	1.21603e+08	1.20499e+08	1.414e+08	1.10768e+08	1.1825e+08	1.16573e+08	1.33943e+08	1.13902e+08
P0AGD1	2.82463e+07	2.45233e+07	1.52177e+07	9.40191e+07	1.04949e+08	1.2428e+08	1.3533e+06	9.54374e+06	2.08659e+06	1.46789e+08	1.16372e+08	1.28468e+08	3.65714e+06	8.67677e+06	2.7212e+06	1.05261e+08	1.1763e+08	1.35728e+08	1.82631e+08	1.59833e+08	1.90248e+08	1.51032e+08	1.42564e+08	1.35049e+08	4.92311e+07	2.35529e+07	3.11702e+07	8.35737e+07	8.71275e+07	8.18489e+07	7.9157e+06	1.41924e+06	1.32053e+07	6.0974e+07	6.58414e+07	5.84898e+07	1.45109e+07	4.98961e+06	4.26033e+06	8.64782e+07	1.0609e+08	9.51615e+07	1.13188e+08	1.19984e+08	7.82734e+07	1.12764e+08	9.06028e+07	6.70029e+07
P05458	1.30348e+08	1.08745e+08	1.07024e+08	1.54581e+08	1.55378e+08	1.24851e+08	1.30673e+08	1.24029e+08	1.29595e+08	1.22148e+08	1.35041e+08	8.72861e+07	1.15112e+08	8.13899e+07	1.41073e+08	1.49228e+08	1.22027e+08	1.0638e+08	7.59284e+07	8.60463e+07	1.10764e+08	8.25139e+07	1.18396e+08	1.31765e+08	1.24195e+08	1.68369e+08	1.2317e+08	1.19917e+08	1.2511e+08	1.46694e+08	9.77663e+07	1.14926e+08	8.04663e+07	1.78477e+08	1.37585e+08	1.30801e+08	8.15067e+07	3.98836e+07	1.66507e+08	1.29782e+08	1.55615e+08	1.11017e+08	1.18679e+08	1.02165e+08	1.31403e+08	9.31944e+07	1.32708e+08	1.13968e+08
P75949	7.32054e+07	7.02602e+07	5.4671e+07	6.20726e+07	6.50286e+07	6.20546e+07	5.45018e+07	6.7541e+07	4.37905e+07	6.49512e+07	6.23786e+07	4.80584e+07	6.25284e+07	5.07409e+07	5.1581e+07	5.92425e+07	6.08884e+07	5.09646e+07	5.36399e+07	6.15759e+07	7.00506e+07	6.81518e+07	6.48337e+07	6.43377e+07	6.87439e+07	6.87665e+07	6.94154e+07	4.4382e+07	5.76311e+07	4.30992e+07	4.60066e+07	4.27262e+07	3.84961e+07	3.91477e+07	5.71408e+07	5.76069e+07	5.06938e+07	4.31258e+07	3.23522e+07	5.60268e+07	5.37419e+07	5.07323e+07	3.9527e+07	4.23727e+07	5.09465e+07	4.27053e+07	5.27294e+07	3.81463e+07
P0A759	1.05942e+08	7.19218e+07	7.3043e+07	1.47479e+08	1.73954e+08	1.66499e+08	6.3357e+07	8.69166e+07	6.58999e+07	1.7298e+08	1.65454e+08	1.41407e+08	5.91578e+07	6.15129e+07	8.02878e+07	1.58229e+08	1.53995e+08	1.60128e+08	1.37871e+08	1.64265e+08	1.28111e+08	1.69452e+08	1.63636e+08	1.60798e+08	1.09498e+08	1.02367e+08	9.57998e+07	1.6811e+08	1.79604e+08	1.78701e+08	6.82106e+07	7.52439e+07	6.644e+07	1.59147e+08	1.58946e+08	1.72407e+08	8.59939e+07	5.20008e+07	1.06776e+08	1.60108e+08	1.82057e+08	1.72273e+08	1.42246e+08	1.38107e+08	1.43836e+08	1.78376e+08	1.76608e+08	1.70037e+08
P10384	1.69968e+07	2.86391e+07	1.14648e+07	1.6402e+08	1.58666e+08	1.80821e+08	1.84459e+07	1.7935e+07	1.89339e+07	1.44971e+08	1.31518e+08	8.30098e+07	9.57875e+06	5.86806e+06	2.80802e+07	1.80778e+08	1.59416e+08	1.37442e+08	1.18865e+08	1.41888e+08	1.63783e+08	1.48624e+08	1.44551e+08	1.72705e+08	1.3838e+07	2.14228e+07	1.85602e+07	1.27408e+08	1.28623e+08	1.51885e+08	1.5254e+07	1.73599e+07	2.58906e+07	2.00691e+08	9.71454e+07	1.24852e+08	6.16125e+06	1.75251e+07	1.49779e+07	1.10348e+08	1.49663e+08	9.99313e+07	1.26687e+08	1.17716e+08	1.64597e+08	1.24188e+08	1.51958e+08	1.21106e+08
P77499	5.4608e+07	5.80609e+07	4.94909e+07	1.05737e+08	9.10388e+07	8.91618e+07	3.35768e+07	3.37234e+07	4.08026e+07	9.90906e+07	8.35023e+07	9.2067e+07	6.0481e+07	5.02074e+07	5.74878e+07	8.33778e+07	9.95371e+07	9.47039e+07	1.11707e+08	9.13847e+07	1.27677e+08	8.65634e+07	1.0663e+08	1.17336e+08	5.04674e+07	5.85952e+07	5.57496e+07	5.74843e+07	7.08301e+07	7.77728e+07	3.8627e+07	4.23571e+07	3.37737e+07	8.3863e+07	6.06074e+07	7.02974e+07	3.46188e+07	2.48152e+07	4.83682e+07	6.95986e+07	7.60934e+07	5.32644e+07	7.00727e+07	6.29976e+07	8.21081e+07	6.92367e+07	8.21152e+07	7.25927e+07
P25539	7.55582e+07	6.73581e+07	7.13277e+07	6.06804e+07	5.68754e+07	6.4103e+07	7.39219e+07	7.79618e+07	6.22245e+07	6.7613e+07	6.41199e+07	6.74208e+07	5.90757e+07	5.61411e+07	6.34682e+07	5.5993e+07	6.0184e+07	6.1684e+07	6.41829e+07	6.21754e+07	6.92084e+07	6.44418e+07	6.45267e+07	6.52727e+07	8.93387e+07	8.1147e+07	8.40857e+07	6.35446e+07	6.62849e+07	7.12563e+07	7.15727e+07	6.18825e+07	6.03967e+07	5.91449e+07	7.37067e+07	6.63456e+07	7.44738e+07	1.31249e+07	6.14044e+07	6.7442e+07	6.372e+07	6.69555e+07	6.54705e+07	5.85645e+07	6.39061e+07	6.29708e+07	6.50523e+07	5.90087e+07
P21151	2.32277e+08	2.00224e+08	1.80768e+08	4.36757e+08	4.08383e+08	4.37193e+08	2.85658e+08	3.46748e+08	1.77336e+08	4.14562e+08	3.98833e+08	4.05321e+08	1.41332e+08	1.20391e+08	1.32916e+08	3.56085e+08	3.07068e+08	3.59839e+08	3.81402e+08	3.9325e+08	4.00462e+08	3.4449e+08	3.67338e+08	3.33032e+08	1.67917e+08	1.96799e+08	1.49603e+08	2.40916e+08	2.68664e+08	2.3427e+08	1.60426e+08	1.74607e+08	1.13513e+08	2.82146e+08	2.23838e+08	3.17063e+08	6.70451e+07	9.37436e+06	9.89265e+07	2.83099e+08	4.11097e+08	2.70913e+08	3.1017e+08	3.32861e+08	3.78266e+08	2.85511e+08	2.26701e+08	2.10433e+08
P0A8G0	4.23903e+07	2.56208e+07	2.47054e+07	3.80766e+07	4.02294e+07	2.67422e+07	3.06858e+07	2.74839e+07	2.85129e+07	3.35708e+07	3.99435e+07	3.41732e+07	2.42083e+07	2.57005e+07	4.34424e+07	3.85501e+07	3.9459e+07	3.92736e+07	2.44585e+07	2.67746e+07	2.52991e+07	3.74192e+07	3.6387e+07	3.51029e+07	3.6267e+07	4.224e+07	3.89875e+07	2.53803e+07	2.56511e+07	3.04051e+07	3.24613e+07	3.53715e+07	3.28064e+07	2.97882e+07	3.04715e+07	2.84471e+07	3.76986e+07	6.33427e+07	3.38574e+07	2.74016e+07	3.1509e+07	3.40841e+07	2.6288e+07	3.26076e+07	2.75022e+07	2.71562e+07	3.96622e+07	2.78586e+07
P0ABF1	1.12323e+08	1.12497e+08	1.04936e+08	9.45614e+07	8.15095e+07	7.35508e+07	1.00473e+08	9.21909e+07	1.18793e+08	8.32553e+07	8.20114e+07	4.99361e+07	1.04163e+08	9.62323e+07	1.30996e+08	7.76077e+07	8.47806e+07	7.56822e+07	6.01845e+07	7.14073e+07	8.05514e+07	7.10664e+07	8.22916e+07	9.11855e+07	8.10617e+07	9.97852e+07	9.23424e+07	5.65934e+07	6.78071e+07	6.19207e+07	1.00661e+08	8.6537e+07	7.89848e+07	7.00404e+07	8.24897e+07	7.15931e+07	5.85304e+07	4.9495e+07	8.96148e+07	7.83886e+07	6.17858e+07	6.11967e+07	7.24969e+07	4.75401e+07	7.35659e+07	5.88606e+07	7.02493e+07	6.5594e+07
P0A7E9	1.2424e+08	1.06518e+08	9.52373e+07	1.03556e+08	1.04797e+08	9.92758e+07	1.60651e+08	1.63127e+08	1.72031e+08	9.98082e+07	1.05394e+08	1.0189e+08	1.04503e+08	9.70758e+07	1.28478e+08	9.7367e+07	1.14394e+08	1.01092e+08	9.54255e+07	9.28766e+07	1.00406e+08	1.13636e+08	1.01362e+08	1.0422e+08	1.31889e+08	1.48708e+08	1.49431e+08	1.21629e+08	1.29302e+08	1.60686e+08	1.86558e+08	2.0497e+08	1.66992e+08	1.5638e+08	1.51375e+08	1.2465e+08	1.10474e+08	2.11851e+08	1.3483e+08	1.5744e+08	1.39158e+08	1.227e+08	1.26164e+08	1.30869e+08	1.60184e+08	1.40334e+08	1.46131e+08	1.2344e+08
P0A9F3	7.03517e+07	4.93606e+07	5.6653e+07	6.08802e+07	5.29303e+07	5.89228e+07	6.81679e+07	6.74013e+07	6.34725e+07	7.0093e+07	6.60108e+07	4.3985e+07	5.80138e+07	5.80763e+07	7.04382e+07	4.82934e+07	5.78852e+07	5.50223e+07	5.74799e+07	5.85391e+07	7.26602e+07	7.30237e+07	6.44697e+07	6.85952e+07	6.41541e+07	8.80246e+07	8.55653e+07	5.70686e+07	5.80463e+07	7.70283e+07	7.80122e+07	7.35424e+07	6.88632e+07	9.81785e+07	6.51274e+07	5.92958e+07	3.84959e+07	2.509e+07	5.87995e+07	5.89519e+07	6.38167e+07	3.98652e+07	6.49856e+07	6.2956e+07	1.10719e+08	5.20556e+07	7.10342e+07	6.34515e+07
P45464	6.1279e+07	3.85134e+07	4.77458e+07	6.46608e+07	6.39326e+07	6.79944e+07	4.94877e+07	7.80031e+07	4.72028e+07	7.83702e+07	6.76876e+07	5.49933e+07	3.81275e+07	2.8349e+07	5.62908e+07	5.20732e+07	7.76452e+07	5.58599e+07	6.17488e+07	5.25111e+07	6.91789e+07	6.44409e+07	7.10696e+07	7.0234e+07	4.93791e+07	6.86055e+07	4.59892e+07	6.28061e+07	5.51363e+07	5.32302e+07	5.70123e+07	3.6017e+07	4.12881e+07	1.16533e+08	5.05386e+07	5.15737e+07	1.32681e+08	2.79166e+07	7.25199e+07	5.18403e+07	1.08533e+08	6.3734e+07	7.90646e+07	9.66359e+07	1.30241e+08	6.59039e+07	6.98652e+07	9.34885e+07
P77395	6.39004e+07	4.22927e+07	4.24266e+07	6.09138e+07	7.04081e+07	6.22728e+07	7.11339e+07	6.40285e+07	5.69729e+07	6.73602e+07	6.62777e+07	3.86736e+07	4.85453e+07	5.17476e+07	8.73533e+07	7.14447e+07	7.02129e+07	5.40492e+07	5.55223e+07	6.43179e+07	8.28438e+07	5.69853e+07	5.56462e+07	6.98037e+07	7.38554e+07	7.83743e+07	8.0862e+07	5.95187e+07	7.1913e+07	8.14617e+07	9.0635e+07	7.60591e+07	7.00192e+07	1.08313e+08	7.79885e+07	8.01168e+07	4.425e+07	7.60501e+07	6.17974e+07	7.58819e+07	5.24454e+07	4.49982e+07	5.73883e+07	5.79732e+07	1.0725e+08	4.58355e+07	9.38092e+07	4.76967e+07
P0AAT6	1.57218e+08	1.80252e+08	1.31614e+08	6.13209e+07	6.38424e+07	6.6212e+07	9.36896e+07	8.40362e+07	9.28858e+07	5.73738e+07	6.4256e+07	8.0554e+07	1.52439e+08	1.57431e+08	1.44338e+08	5.11601e+07	6.64564e+07	5.41341e+07	6.43052e+07	6.26187e+07	5.68013e+07	3.49465e+07	7.02243e+07	6.71864e+07	9.28145e+07	9.29373e+07	8.73214e+07	4.59435e+07	4.54808e+07	4.81735e+07	8.59054e+07	9.5147e+07	7.76059e+07	4.39172e+07	5.92035e+07	5.14678e+07	6.78433e+07	9.82486e+07	6.81889e+07	4.74336e+07	3.75713e+07	5.10526e+07	3.97748e+07	5.09389e+07	5.02306e+07	4.21209e+07	4.70763e+07	5.22684e+07
P0A6C8	1.32979e+08	1.17461e+08	8.86775e+07	1.1639e+08	1.05822e+08	1.16501e+08	1.81285e+08	3.00787e+08	1.54603e+08	1.15047e+08	1.21245e+08	1.2537e+08	1.44279e+08	1.39761e+08	1.83958e+08	1.15922e+08	1.24888e+08	1.40163e+08	1.33647e+08	1.43244e+08	1.34196e+08	1.2407e+08	1.42528e+08	9.61461e+07	1.73764e+08	1.84355e+08	2.20719e+08	1.48822e+08	1.56713e+08	1.32656e+08	1.62776e+08	1.77685e+08	1.78408e+08	1.79565e+08	1.16228e+08	1.28411e+08	1.96158e+08	4.86839e+07	1.75756e+08	1.45369e+08	1.46483e+08	1.27434e+08	1.30966e+08	1.79394e+08	2.119e+08	1.59668e+08	1.7123e+08	1.57721e+08
P63389	6.41169e+07	5.30711e+07	4.80381e+07	5.32409e+07	5.16793e+07	5.34092e+07	6.82623e+07	6.66137e+07	6.89911e+07	5.13664e+07	5.08173e+07	3.60639e+07	4.95661e+07	4.66268e+07	6.28937e+07	5.1347e+07	5.3033e+07	4.7789e+07	4.49975e+07	5.17259e+07	5.74311e+07	5.225e+07	5.58701e+07	5.02966e+07	5.78701e+07	6.78275e+07	6.67522e+07	4.87198e+07	5.65254e+07	5.28035e+07	6.96565e+07	6.53905e+07	5.77267e+07	5.68904e+07	5.24274e+07	5.872e+07	5.06205e+07	2.31033e+07	6.16182e+07	5.52531e+07	5.77851e+07	4.73564e+07	5.70917e+07	5.38859e+07	6.25711e+07	4.68418e+07	5.39966e+07	4.59508e+07
[truncated: 1,059 more rows]

## Sheet: Average_data
Protein ID	pyrF-TIR1, induced	pyrF-TIR1, uninduced	pyrG-TIR1, induced	pyrG-TIR1, uninduced	cmk-TIR1, induced	cmk-TIR1, uninduced	control-TIR1, induced	control-TIR1, uninduced	pyrF-TIR2, induced	pyrF-TIR2, uninduced	pyrG-TIR2, induced	pyrG-TIR2, uninduced	cmk-TIR2, induced	cmk-TIR2, uninduced	control-TIR2, induced	control-TIR2, uninduced
[truncated: 1,739 more rows]

## Sheet: Proteins_GO_ID
Accession	GO_process_ID	GO_description	Condition_1	Condition_2	Condition_3	Condition_4	Condition_5	Condition_6	Condition_7	Condition_8	Condition_9	Condition_10	Condition_11	Condition_12	Condition_13	Condition_14	Condition_15	Condition_16
[truncated: 2,534 more rows]

[truncated: 8 more sheets: control_induced_vs_not_induced, TIR1_pyrF_ind_vs_control_ind, TIR2_pyrF_ind_vs_control_ind, TIR1_pyrG_ind_vs_control_ind, TIR2_pyrG_ind_vs_control_ind, TIR1_cmk_ind_vs_control_ind, TIR2_cmk_ind_vs_control_ind, Sheet3]
