# Supplementary material for: CRISPR interference of nucleotide biosynthesis improves production of a single‐domain antibody in Escherichia coli
Source: Biotechnol Bioeng. 2020 Aug 29;117(12):3835–48. doi: 10.1002/bit.27536 (PMC7818426; doi:10.1002/bit.27536)
Supplement: Supplementary file 3 — Supporting information [file BIT-117-3835-s003.xlsx]

## Sheet: Table S3
ANALYSIS OF PYRIMIDINE PATHWAY PROTEIN LEVELS
LFQ values from deep well plate proteome data set in Supplementary File S1.
AVERAGE
Protein ID		pyrF-TIR1, induced	pyrF-TIR1, uninduced	pyrG-TIR1, induced	pyrG-TIR1, uninduced	cmk-TIR1, induced	cmk-TIR1, uninduced	control-TIR1, induced	control-TIR1, uninduced	pyrF-TIR2, induced	pyrF-TIR2, uninduced	pyrG-TIR2, induced	pyrG-TIR2, uninduced	cmk-TIR2, induced	cmk-TIR2, uninduced	control-TIR2, induced	control-TIR2, uninduced
P0A786	pyrB	1.10381e+10	4.03693e+09	1.60379e+09	3.7777e+09	1.89177e+09	4.03716e+09	3.57318e+09	3.86284e+09	1.31324e+10	4.82231e+09	2.33274e+09	4.59245e+09	2.15357e+09	4.32919e+09	4.02926e+09	4.29905e+09
P0A7F3	pyrI	8.40115e+09	2.46817e+09	1.16503e+09	2.54308e+09	1.44983e+09	2.52681e+09	2.35573e+09	2.33333e+09	7.52926e+09	2.50155e+09	1.45206e+09	2.42777e+09	9.4552e+08	2.73792e+09	2.20602e+09	2.51922e+09
P05020	pyrC	1.89022e+09	9.34771e+08	1.63219e+09	1.0563e+09	5.5522e+08	9.52825e+08	9.24222e+08	9.6187e+08	2.11396e+09	1.0479e+09	1.59766e+09	1.10863e+09	4.55159e+08	1.07805e+09	1.0295e+09	1.15602e+09
P0A7E1	pyrD	6.4996e+08	2.73203e+08	3.90042e+08	2.79527e+08	2.29042e+08	2.54985e+08	2.78231e+08	2.78215e+08	7.1468e+08	2.71388e+08	4.21467e+08	2.85279e+08	1.32384e+08	2.59088e+08	2.91676e+08	2.61752e+08
P0A7E3	pyrE	9.77385e+06	5.59145e+06	4.75293e+06	5.09772e+06	4.322e+06	7.12043e+06	4.91413e+06	6.36793e+06	1.52794e+07	7.27687e+06	5.62793e+06	8.98244e+06	5.83328e+06	4.28889e+06	6.80997e+06	6.89023e+06
P08244	pyrF	1.12518e+07	1.30808e+08	1.85017e+08	1.71445e+08	1.20298e+08	1.63703e+08	1.85574e+08	1.86963e+08	1.26673e+07	1.51648e+08	1.65906e+08	1.67675e+08	1.04925e+08	1.97461e+08	1.93439e+08	1.84306e+08
P0A7E5	pyrG	5.93097e+08	4.53857e+08	1.58384e+08	4.2166e+08	4.53972e+08	4.72048e+08	4.89375e+08	4.46644e+08	5.5853e+08	4.35548e+08	1.71628e+08	4.12116e+08	4.94487e+08	4.28215e+08	4.80774e+08	4.04022e+08
P0A7E9	pyrH	1.08665e+08	1.02543e+08	1.6527e+08	1.02364e+08	1.10019e+08	1.04284e+08	9.62359e+07	1.06406e+08	1.43342e+08	1.37205e+08	1.86173e+08	1.44135e+08	1.52385e+08	1.39766e+08	1.39072e+08	1.36635e+08
P0A763	ndk	9.54942e+08	8.29856e+08	1.16973e+09	7.86599e+08	8.61678e+08	7.60126e+08	7.27308e+08	7.25744e+08	8.65399e+08	7.9893e+08	1.23337e+09	8.12654e+08	1.03517e+09	7.83295e+08	7.74921e+08	7.73333e+08
P0A6I0	cmk	2.13908e+08	1.41191e+08	1.74057e+08	1.42546e+08	1.3649e+07	1.25207e+08	1.4688e+08	1.39656e+08	2.52966e+08	1.29486e+08	1.52008e+08	1.37121e+08	1.56917e+07	1.1601e+08	1.49699e+08	1.38066e+08
ST DEV
Protein ID		pyrF-TIR1, induced	pyrF-TIR1, uninduced	pyrG-TIR1, induced	pyrG-TIR1, uninduced	cmk-TIR1, induced	cmk-TIR1, uninduced	control-TIR1, induced	control-TIR1, uninduced	pyrF-TIR2, induced	pyrF-TIR2, uninduced	pyrG-TIR2, induced	pyrG-TIR2, uninduced	cmk-TIR2, induced	cmk-TIR2, uninduced	control-TIR2, induced	control-TIR2, uninduced
P0A786	pyrB	1.55689e+09	1.32392e+08	5.64849e+08	2.88356e+08	2.13996e+08	1.79103e+08	2.48768e+08	1.52513e+08	2.77983e+08	3.12075e+08	1.74889e+08	2.24617e+08	1.12397e+09	3.94909e+08	2.36898e+08	5.27168e+08
P0A7F3	pyrI	2.57355e+08	7.25659e+07	3.5355e+08	4.98479e+07	1.28021e+08	6.36746e+07	1.00412e+08	7.93055e+07	4.8828e+08	1.2001e+08	4.37533e+08	3.09304e+08	1.14878e+08	1.08289e+08	1.70674e+08	1.37106e+08
P05020	pyrC	1.71266e+08	4.0216e+07	1.14294e+08	5.57974e+07	2.09491e+07	8.65848e+07	1.95257e+07	5.8679e+07	5.97213e+07	3.66818e+07	2.24431e+08	6.26217e+07	1.81231e+08	1.36094e+08	8.04969e+07	7.58156e+07
P0A7E1	pyrD	7.1513e+07	1.30483e+07	2.55134e+07	1.82249e+07	5.10057e+06	1.90315e+07	2.6281e+07	4.46801e+06	5.1978e+07	9.51932e+06	4.05813e+07	4.18218e+07	9.14164e+07	3.11605e+07	3.74073e+07	1.75748e+07
P0A7E3	pyrE	4.37677e+06	286635	414626	3.18567e+06	3.3683e+06	561097	3.31631e+06	1.61699e+06	270063	690783	2.2761e+06	1.01936e+06	258998	263297	1.15307e+06	1.45063e+06
P08244	pyrF	595928	3.49737e+06	1.26801e+07	4.93953e+06	1.57855e+07	2.00619e+07	6.63655e+06	8.33424e+06	1.82883e+06	1.23456e+07	2.08977e+07	2.35626e+07	8.98055e+06	2.80902e+07	1.22049e+07	3.93319e+06
P0A7E5	pyrG	3.26012e+07	3.68342e+07	5.39921e+07	1.12027e+07	3.00678e+07	1.10972e+07	1.15585e+07	3.32272e+07	2.23576e+07	4.81687e+07	1.39184e+08	1.35501e+07	1.3631e+08	1.62588e+07	9.34221e+06	1.44789e+07
P0A7E9	pyrH	1.46202e+07	2.89682e+06	5.98493e+06	2.82316e+06	1.64119e+07	8.95105e+06	3.82936e+06	6.42251e+06	9.92561e+06	2.06933e+07	2.55471e+07	1.70587e+07	5.29194e+07	1.7378e+07	1.84335e+07	1.17895e+07
P0A763	ndk	5.30405e+07	2.71932e+07	9.71422e+07	3.12782e+07	5.79484e+07	3.38347e+07	4.34191e+07	1.78111e+07	4.69496e+07	1.30932e+07	2.90562e+08	4.85022e+07	3.20545e+08	4.86369e+07	3.78663e+07	1.79316e+07
P0A6I0	cmk	3.68786e+07	1.43096e+07	2.39117e+07	1.96338e+07	1.28281e+07	1.41957e+07	4.3354e+06	1.73002e+07	8.32551e+06	5.5828e+06	8.77806e+06	1.71186e+06	7.15157e+06	8.89338e+06	1.32469e+07	1.63194e+07
Ratio of protein level between CRISPRi-induced strains harboring pyrF, pyrG or cmk and CRISPRi-induced control.
Protein ID		pyrF-TIR1	pyrF-TIR2	pyrG-TIR1	pyrG-TIR2	cmk-TIR1	cmk-TIR2	control-TIR1	control-TIR2
P0A786	pyrB	3.08916	3.25926	0.448841	0.57895	0.529436	0.534483	1.08106	1.06696
P0A7F3	pyrI	3.56626	3.41306	0.494551	0.735224	0.615446	0.428609	0.990488	1.14197
P05020	pyrC	2.0452	2.05338	1.76602	1.32964	0.600744	0.442118	1.04074	1.1229
P0A7E1	pyrD	2.33605	2.45025	1.40187	1.29392	0.82321	0.453874	0.999945	0.897406
P0A7E3	pyrE	1.98893	2.24368	0.967196	1.0858	0.879503	0.85658	1.29584	1.01179
P08244	pyrF	0.0606325	0.0654845	0.996999	0.868238	0.64825	0.542421	1.00749	0.952784
P0A7E5	pyrG	1.21195	1.16173	0.323644	0.532104	0.927657	1.02852	0.912681	0.840357
P0A7E9	pyrH	1.12915	1.0307	1.71734	1.26635	1.14322	1.09572	1.10568	0.982474
P0A763	ndk	1.31298	1.11676	1.60831	1.41582	1.18475	1.33585	0.99785	0.997951
P0A6I0	cmk	1.45635	1.68983	1.18503	0.956215	0.0929265	0.104822	0.950816	0.922291
Two-tailed t-test to test significant difference between CRISPRi-induced strains harboring pyrF, pyrG or cmk and CRISPRi-induced control.
Protein ID		pyrF-TIR1	pyrF-TIR2	pyrG-TIR1	pyrG-TIR2	cmk-TIR1	cmk-TIR2	control-TIR1	control-TIR2
P0A786	pyrB	0.00120464	1.72137e-06	0.00523586	0.000566569	0.000890403	0.0474262	0.160677	0.464132
P0A7F3	pyrI	2.89337e-06	5.8203e-05	0.00495567	0.00424834	0.000646609	0.000446363	0.776756	0.0683636
P05020	pyrC	0.000630642	4.77397e-05	0.000452339	0.0065826	2.38648e-05	0.00740383	0.351162	0.118556
P0A7E1	pyrD	0.0010742	0.000333055	0.00613976	0.0126786	0.033459	0.0491477	0.999258	0.278109
P0A7E3	pyrE	0.200085	0.000244156	0.937433	0.498881	0.838846	0.225561	0.532406	0.943803
P08244	pyrF	1.41853e-06	1.43324e-05	0.949505	0.0881572	0.00272678	0.000537127	0.832322	0.284855
P0A7E5	pyrG	0.00654384	0.00512971	0.000485838	1.80055e-06	0.129703	0.870428	0.103206	0.00151941
P0A7E9	pyrH	0.227435	0.741726	7.30811e-05	0.0368452	0.229559	0.701818	0.078021	0.856409
P0A763	ndk	0.00452975	0.0601638	0.00197026	0.000281548	0.0324612	0.235056	0.95674	0.950802
P0A6I0	cmk	0.0353019	0.000334063	0.124801	0.833619	6.95302e-05	0.00010326	0.521622	0.392045

## Sheet: Table S4
ANALYSIS OF PROTEIN LEVELS OF RpoS AND SELECTED RpoS-ASSOCIATED PROTEINS
LFQ values from deep well plate proteome data set in Supplementary File S1.
AVERAGE
Protein ID		pyrF-TIR1, induced	pyrF-TIR1, uninduced	pyrG-TIR1, induced	pyrG-TIR1, uninduced	cmk-TIR1, induced	cmk-TIR1, uninduced	control-TIR1, induced	control-TIR1, uninduced	pyrF-TIR2, induced	pyrF-TIR2, uninduced	pyrG-TIR2, induced	pyrG-TIR2, uninduced	cmk-TIR2, induced	cmk-TIR2, uninduced	control-TIR2, induced	control-TIR2, uninduced
P13445	rpoS	5.49228e+06	4.17562e+07	4.87985e+06	4.20617e+07	4.87812e+06	4.5116e+07	3.63575e+07	3.4404e+07	6.93514e+06	5.57608e+07	5.82012e+06	6.25545e+07	2.82222e+06	6.97255e+07	5.97472e+07	5.90943e+07
P07003	poxB	1.18901e+08	3.8017e+08	7.44295e+07	3.49164e+08	1.05722e+08	3.41701e+08	3.82569e+08	3.96083e+08	1.67042e+08	2.8798e+08	1.15461e+08	3.54133e+08	1.20095e+08	2.90227e+08	2.75949e+08	2.77693e+08
P76108	ydcS	2.31378e+07	7.41282e+08	1.0737e+07	8.2036e+08	1.87408e+07	7.94903e+08	9.37379e+08	8.32698e+08	1.55194e+07	5.53554e+08	1.26812e+07	5.74579e+08	1.92076e+07	6.01618e+08	6.62632e+08	6.1293e+08
P69908	gadA	8.44802e+06	1.56477e+08	4.08384e+06	1.45256e+08	3.87635e+07	1.4322e+08	2.43273e+08	1.64704e+08	9.84238e+06	1.13186e+08	5.89421e+06	6.27863e+07	4.66522e+07	9.52493e+07	4.68508e+07	8.66603e+07
P69910	gadB	2.10343e+07	1.91401e+08	6.28425e+06	1.85417e+08	4.59539e+07	1.68355e+08	2.73051e+08	2.0456e+08	1.96962e+07	1.35769e+08	9.91595e+06	1.05404e+08	5.54283e+07	1.29079e+08	7.80699e+07	1.20413e+08
P0C0L2	osmC	2.4767e+08	1.18411e+09	2.43696e+08	1.10813e+09	1.87483e+08	1.17793e+09	1.19693e+09	1.18535e+09	2.86431e+08	1.11675e+09	3.08437e+08	9.55084e+08	2.98668e+08	1.04193e+09	7.64285e+08	1.00381e+09
P0AFH8	osmY	8.02313e+08	1.17259e+09	2.43619e+08	1.24387e+09	7.01181e+08	1.28802e+09	1.61336e+09	1.26021e+09	8.96981e+08	1.29276e+09	3.11788e+08	9.92059e+08	9.01115e+08	1.24946e+09	1.29356e+09	1.24457e+09
P0ABT2	dps	8.64084e+08	7.76301e+09	4.70247e+08	8.69077e+09	7.85587e+08	9.05048e+09	8.88937e+09	9.2489e+09	1.03045e+09	8.17432e+09	4.06195e+08	8.6584e+09	1.07501e+09	7.91273e+09	1.09217e+10	9.10081e+09
P31133	potF	1.17894e+08	2.5097e+08	7.76711e+07	2.58205e+08	7.59013e+07	2.55943e+08	2.88234e+08	2.47424e+08	9.05197e+07	1.54705e+08	3.31522e+07	1.6879e+08	1.44733e+08	1.53851e+08	1.63062e+08	1.50045e+08
P0AG80	ugpB	7.02372e+07	5.69068e+08	4.39781e+07	6.27647e+08	5.03106e+07	5.94211e+08	5.81596e+08	6.17719e+08	1.18064e+08	6.04425e+08	6.00918e+07	5.34151e+08	7.87231e+07	5.7587e+08	5.48759e+08	5.99838e+08
P76108	ydcS	2.31378e+07	7.41282e+08	1.0737e+07	8.2036e+08	1.87408e+07	7.94903e+08	9.37379e+08	8.32698e+08	1.55194e+07	5.53554e+08	1.26812e+07	5.74579e+08	1.92076e+07	6.01618e+08	6.62632e+08	6.1293e+08
P0AA91	yeaY	5.54198e+06	1.74731e+07	4.95157e+06	1.72391e+07	2.80284e+06	1.57004e+07	1.62047e+07	1.68318e+07	5.0407e+06	1.26e+07	3.93546e+06	1.3306e+07	5.38159e+06	1.55889e+07	2.81536e+07	1.63358e+07
ST DEV
Protein ID		pyrF-TIR1, induced	pyrF-TIR1, uninduced	pyrG-TIR1, induced	pyrG-TIR1, uninduced	cmk-TIR1, induced	cmk-TIR1, uninduced	control-TIR1, induced	control-TIR1, uninduced	pyrF-TIR2, induced	pyrF-TIR2, uninduced	pyrG-TIR2, induced	pyrG-TIR2, uninduced	cmk-TIR2, induced	cmk-TIR2, uninduced	control-TIR2, induced	control-TIR2, uninduced
P13445	rpoS	2.32484e+06	3.18019e+06	1.93746e+06	4.1953e+06	1.89008e+06	6.87945e+06	6.01152e+06	1.39874e+07	831064	5.92012e+06	2.71138e+06	5.07972e+06	1.18691e+06	1.32748e+07	1.0832e+07	1.03808e+07
P07003	poxB	1.60127e+07	2.11351e+07	3.96217e+06	5.05066e+07	2.01568e+07	2.0444e+06	6.38034e+07	2.75832e+07	2.84617e+07	4.08982e+07	4.43432e+07	3.74831e+07	1.16739e+09	2.33879e+07	1.35689e+07	2.95898e+07
P76108	ydcS	4.993e+06	3.78544e+07	1.40256e+06	5.67821e+07	5.8586e+06	1.36949e+07	1.5904e+07	4.81486e+07	1.72528e+06	2.77795e+07	1.51319e+06	5.25246e+07	1.73885e+07	5.58907e+07	5.67964e+07	4.23916e+07
P69908	gadA	1.80794e+06	1.48702e+07	2.09718e+06	6.85482e+07	4.10065e+06	3.91568e+07	6.1567e+07	9.33265e+06	739795	1.38509e+07	993283	5.07386e+06	2.16025e+07	4.61158e+07	1.9871e+07	2.64459e+07
P69910	gadB	4.76967e+06	9.90856e+06	1.72017e+06	4.65107e+07	1.37691e+07	3.51458e+07	5.94897e+07	2.6192e+07	3.60524e+06	1.48148e+06	856268	1.19611e+07	2.65282e+07	5.81102e+07	2.47447e+07	2.49326e+07
P0C0L2	osmC	2.93566e+07	2.10973e+07	7.50738e+06	6.29843e+07	3.1782e+07	3.87328e+07	1.02902e+08	4.85105e+07	3.71355e+07	4.35545e+07	1.09583e+07	2.06734e+08	5.13458e+07	1.10311e+08	1.78081e+08	1.7909e+08
P0AFH8	osmY	4.84006e+07	3.94485e+07	8.02399e+07	2.10827e+08	1.51728e+08	8.71011e+07	1.66109e+08	5.95526e+07	1.01352e+08	8.8342e+07	4.85208e+07	1.26275e+08	2.50758e+08	1.14344e+08	3.35322e+08	1.65913e+08
P0ABT2	dps	7.85005e+07	8.47495e+08	1.22951e+08	2.69749e+08	2.22885e+08	2.99007e+08	5.9214e+08	2.39864e+08	7.69482e+07	1.68523e+08	2.64069e+07	1.19024e+09	7.41158e+08	1.02001e+09	7.3631e+08	8.44333e+08
P31133	potF	2.93021e+07	1.17452e+07	2.65138e+07	4.8052e+07	1.92971e+07	6.69201e+06	1.39215e+07	6.44272e+06	6.47081e+06	6.83727e+06	5.66871e+06	1.53492e+07	4.32109e+07	3.98248e+07	3.99942e+07	2.43691e+07
P0AG80	ugpB	1.92445e+07	4.86418e+07	6.12824e+06	6.07712e+07	6.04693e+06	2.96619e+07	4.61064e+07	1.85754e+07	6.71657e+06	1.46745e+07	2.5976e+06	7.7557e+07	1.86275e+07	6.63295e+07	4.37696e+07	8.19456e+07
P76108	ydcS	4.993e+06	3.78544e+07	1.40256e+06	5.67821e+07	5.8586e+06	1.36949e+07	1.5904e+07	4.81486e+07	1.72528e+06	2.77795e+07	1.51319e+06	5.25246e+07	1.73885e+07	5.58907e+07	5.67964e+07	4.23916e+07
P0AA91	yeaY	700515	957315	1.86846e+06	5.57806e+06	1.41946e+06	3.80851e+06	928981	2.20024e+06	884712	998435	1.73443e+06	3.97981e+06	2.15304e+06	5.74326e+06	4.87214e+06	1.43812e+06
Ratio of protein level between CRISPRi-induced strains harboring pyrF, pyrG or cmk and CRISPRi-induced control.
Protein ID		pyrF-TIR1	pyrF-TIR2	pyrG-TIR1	pyrG-TIR2	cmk-TIR1	cmk-TIR2	control-TIR1	control-TIR2
P13445	rpoS	0.151063	0.116075	0.134219	0.0974124	0.134171	0.0472361	0.946272	0.989072
P07003	poxB	0.310796	0.605339	0.194552	0.418415	0.276347	0.435206	1.03533	1.00632
P76108	ydcS	0.0246835	0.0234208	0.0114542	0.0191376	0.0199928	0.0289869	0.888325	0.924994
P69908	gadA	0.0347265	0.210079	0.0167871	0.125808	0.159341	0.995761	0.677034	1.84971
P69910	gadB	0.0770344	0.252289	0.0230149	0.127014	0.168298	0.709983	0.749164	1.54238
P0C0L2	osmC	0.206922	0.37477	0.203602	0.403562	0.156637	0.390781	0.990328	1.3134
P0AFH8	osmY	0.497293	0.693423	0.151001	0.241032	0.434609	0.696618	0.781106	0.962131
P0ABT2	dps	0.0972042	0.0943493	0.0528999	0.0371916	0.0883738	0.0984291	1.04045	0.83328
P31133	potF	0.409024	0.555126	0.269473	0.203311	0.263333	0.887595	0.858414	0.920171
P0AG80	ugpB	0.120766	0.215147	0.0756163	0.109505	0.0865044	0.143457	1.06211	1.09308
P76108	ydcS	0.0246835	0.0234208	0.0114542	0.0191376	0.0199928	0.0289869	0.888325	0.924994
P0AA91	yeaY	0.341999	0.179043	0.305564	0.139785	0.172965	0.191151	1.0387	0.580238
Two-tailed t-test to test significant difference between CRISPRi-induced strains harboring pyrF, pyrG or cmk and CRISPRi-induced control.
Protein ID		pyrF-TIR1	pyrF-TIR2	pyrG-TIR1	pyrG-TIR2	cmk-TIR1	cmk-TIR2	control-TIR1	control-TIR2
P13445	rpoS	0.00115366	0.00108928	0.000990344	0.00111691	0.000981534	0.000892652	0.835017	0.943535
P07003	poxB	0.00226102	0.0039244	0.00112513	0.00389608	0.00200716	0.467893	0.753229	0.930518
P76108	ydcS	7.36234e-08	3.89647e-05	5.87118e-08	3.8278e-05	7.71881e-08	4.9887e-05	0.023257	0.291296
P69908	gadA	0.00272539	0.0321707	0.00254619	0.0234698	0.00456219	0.30707	0.0941746	0.105491
P69910	gadB	0.00185887	0.0155618	0.00148355	0.00885502	0.00298822	0.110036	0.142038	0.105086
P0C0L2	osmC	0.000104679	0.0104189	8.91648e-05	0.0114636	8.42367e-05	0.0120035	0.868652	0.17579
P0AFH8	osmY	0.00125137	0.121438	0.00021076	0.00739109	0.00216563	0.0618956	0.0256684	0.83171
P0ABT2	dps	2.02102e-05	2.06633e-05	1.75485e-05	1.58939e-05	2.44391e-05	9.61588e-05	0.384892	0.0480632
P31133	potF	0.000810605	0.036176	0.00026091	0.00508886	0.000102268	0.204213	0.00997168	0.655375
P0AG80	ugpB	5.94827e-05	7.27782e-05	3.67351e-05	4.24492e-05	3.84679e-05	6.14517e-05	0.276589	0.394869
P76108	ydcS	7.36234e-08	3.89647e-05	5.87118e-08	3.8278e-05	7.71881e-08	4.9887e-05	0.023257	0.291296
P0AA91	yeaY	9.20659e-05	0.00127203	0.000731392	0.00125628	0.000165228	0.00124445	0.672845	0.0157416

## Sheet: Table S5
ANALYSIS OF POLAR EFFECTS
LFQ values from deep well plate proteome data set in Supplementary File S1.
AVERAGE
Protein ID		pyrF-TIR1, induced	pyrF-TIR1, uninduced	pyrG-TIR1, induced	pyrG-TIR1, uninduced	cmk-TIR1, induced	cmk-TIR1, uninduced	control-TIR1, induced	control-TIR1, uninduced	pyrF-TIR2, induced	pyrF-TIR2, uninduced	pyrG-TIR2, induced	pyrG-TIR2, uninduced	cmk-TIR2, induced	cmk-TIR2, uninduced	control-TIR2, induced	control-TIR2, uninduced
P08245	yciH	6.8612e+06	2.2044e+07	2.92828e+07	2.27928e+07	2.14222e+07	2.21189e+07	2.08357e+07	2.62619e+07	7.13068e+06	2.06859e+07	2.56406e+07	2.38247e+07	1.56372e+07	2.31507e+07	2.10009e+07	1.89528e+07
P0A6P9	eno	4.76113e+09	7.40854e+09	2.39389e+09	7.2879e+09	4.89877e+09	7.43403e+09	6.38056e+09	7.57563e+09	5.4614e+09	7.48838e+09	2.33564e+09	6.70746e+09	6.86939e+09	7.14163e+09	5.58884e+09	6.81159e+09
ST DEV
Protein ID		pyrF-TIR1, induced	pyrF-TIR1, uninduced	pyrG-TIR1, induced	pyrG-TIR1, uninduced	cmk-TIR1, induced	cmk-TIR1, uninduced	control-TIR1, induced	control-TIR1, uninduced	pyrF-TIR2, induced	pyrF-TIR2, uninduced	pyrG-TIR2, induced	pyrG-TIR2, uninduced	cmk-TIR2, induced	cmk-TIR2, uninduced	control-TIR2, induced	control-TIR2, uninduced
P08245	yciH	1.56595e+06	1.23009e+06	2.35138e+06	4.92236e+06	6.86843e+06	1.53148e+06	6.46688e+06	2.81571e+06	192487	3.13215e+06	899329	2.3458e+06	8.07453e+06	3.95126e+06	4.35811e+06	4.9193e+06
P0A6P9	eno	3.91248e+08	1.7613e+08	7.35693e+08	2.98756e+07	2.83432e+08	5.25234e+08	2.83979e+08	7.04633e+07	4.60248e+08	3.09933e+08	8.14288e+07	7.81e+08	1.94635e+09	3.98442e+08	2.58893e+08	3.88233e+08
